# Supplementary material for: Framework for fusing traffic information from social and physical transportation data
Source: PLoS One. 2018 Aug 2;13(8):e0201531. doi: 10.1371/journal.pone.0201531 (PMC6072031; doi:10.1371/journal.pone.0201531)
Supplement: S1 Dataset — (ZIP) [file pone.0201531.s001.zip]

Archive with 27 entries (21 files):
- Data/
- Data/North Wenjin Road/
- Data/North Wenjin Road/0/
- Data/North Wenjin Road/0/edge_speed.csv
- Data/North Wenjin Road/0/grid_edge_link.p
- Data/North Wenjin Road/0/grid_travel_time.csv
- Data/North Wenjin Road/0/path_grid_link.p
- Data/North Wenjin Road/0/threshold.csv
- Data/North Wenjin Road/1/
- Data/North Wenjin Road/1/edge_speed.csv
- Data/North Wenjin Road/1/grid_edge_link.p
- Data/North Wenjin Road/1/grid_travel_time.csv
- Data/North Wenjin Road/1/path_grid_link.p
- Data/North Wenjin Road/1/threshold.csv
- Data/North Wenjin Road/2/
- Data/North Wenjin Road/2/edge_speed.csv
- Data/North Wenjin Road/2/grid_edge_link.p
- Data/North Wenjin Road/2/grid_travel_time.csv
- Data/North Wenjin Road/2/path_grid_link.p
- Data/North Wenjin Road/2/threshold.csv
- Data/North Wenjin Road/3/
- Data/North Wenjin Road/3/edge_speed.csv
- Data/North Wenjin Road/3/grid_edge_link.p
- Data/North Wenjin Road/3/grid_travel_time.csv
- Data/North Wenjin Road/3/path_grid_link.p
- Data/North Wenjin Road/3/threshold.csv
- Data/Weibodata.csv
