# Supplementary material for: Framework for fusing traffic information from social and physical transportation data
Source: PLoS One. 2018 Aug 2;13(8):e0201531. doi: 10.1371/journal.pone.0201531 (PMC6072031; doi:10.1371/journal.pone.0201531)
Supplement: S1 Dataset — (ZIP) [file pone.0201531.s001.zip › Data/North Wenjin Road/0/edge_speed.csv]

71343.0	8	74286.0	18.271227842
71344.0	8	74286.0	18.271227842
71345.0	8	74286.0	18.271227842
73542.0	8	74286.0	18.271227842
73543.0	8	74296.0	13.8960722391
73544.0	8	74296.0	13.8960722391
73545.0	8	74296.0	13.8960722391
73546.0	8	74296.0	13.8960722391
73547.0	8	74296.0	13.8960722391
73548.0	8	74296.0	13.8960722391
73549.0	8	74296.0	13.8960722391
73523.0	8	74306.0	15.2483246447
73524.0	8	74306.0	15.2483246447
73525.0	8	74306.0	15.2483246447
73586.0	8	74316.0	10.3362376121
73587.0	8	74316.0	10.3362376121
73588.0	8	74316.0	10.3362376121
73589.0	8	74316.0	10.3362376121
73590.0	8	74316.0	10.3362376121
73591.0	8	74316.0	10.3362376121
73592.0	8	74316.0	10.3362376121
73290.0	8	75272.0	8.4993586762
73573.0	8	75272.0	8.4993586762
73574.0	8	75272.0	8.4993586762
73575.0	8	75272.0	8.4993586762
73576.0	8	75282.0	9.18181852703
73577.0	8	75282.0	9.18181852703
73578.0	8	75282.0	9.18181852703
73579.0	8	75282.0	9.18181852703
73580.0	8	75282.0	9.18181852703
73581.0	8	75282.0	9.18181852703
73582.0	8	75282.0	9.18181852703
73583.0	8	75282.0	9.18181852703
73584.0	8	75282.0	9.18181852703
73585.0	8	75292.0	11.1587941216
73526.0	8	75292.0	11.1587941216
73527.0	8	75292.0	11.1587941216
73528.0	8	75302.0	11.2227417663
73529.0	8	75302.0	11.2227417663
73530.0	8	75302.0	11.2227417663
73550.0	8	75302.0	11.2227417663
73551.0	8	75302.0	11.2227417663
73552.0	8	75302.0	11.2227417663
73553.0	8	75312.0	14.5488070114
73554.0	8	75312.0	14.5488070114
73555.0	8	75312.0	14.5488070114
73556.0	8	75312.0	14.5488070114
73557.0	8	75312.0	14.5488070114
73558.0	8	75312.0	14.5488070114
71346.0	8	75323.0	12.2473606141
73555	8	68277.0	0.0
73555	8	68292.0	0.0
73555	8	68307.0	0.0
73555	8	68322.0	0.0
73555	8	68337.0	0.0
73555	8	68352.0	0.0
73555.0	8	68367.0	6.69902816347
73556.0	8	68367.0	6.69902816347
73557.0	8	68367.0	6.69902816347
73558.0	8	68367.0	6.69902816347
71346	8	68384.0	0.0
71346	8	68399.0	0.0
71346.0	8	68414.0	13.4120431646
74172.0	8	68414.0	13.4120431646
74174	8	68429.0	0.31525367973
74174	8	68444.0	0.0
74174	8	68459.0	0.0
74174	8	68474.0	0.0
74174	8	68489.0	5.23160808023
73290.0	8	74056.0	7.70827419259
73573.0	8	74056.0	7.70827419259
73574.0	8	74056.0	7.70827419259
73575.0	8	74056.0	7.70827419259
73576.0	8	74056.0	7.70827419259
73577.0	8	74056.0	7.70827419259
73578.0	8	74056.0	7.70827419259
73579.0	8	74056.0	7.70827419259
73580.0	8	74071.0	11.2616935011
73581.0	8	74071.0	11.2616935011
73582.0	8	74071.0	11.2616935011
73583.0	8	74071.0	11.2616935011
73584.0	8	74071.0	11.2616935011
73585.0	8	74071.0	11.2616935011
73526.0	8	74071.0	11.2616935011
73527.0	8	74071.0	11.2616935011
73528.0	8	74086.0	14.8274934992
73529.0	8	74086.0	14.8274934992
73530.0	8	74086.0	14.8274934992
73550.0	8	74086.0	14.8274934992
73551.0	8	74086.0	14.8274934992
73552.0	8	74086.0	14.8274934992
73553.0	8	74086.0	14.8274934992
73554.0	8	74086.0	14.8274934992
73555.0	8	74086.0	14.8274934992
73556.0	8	74086.0	14.8274934992
73557.0	8	74086.0	14.8274934992
73558.0	8	74101.0	8.28532401456
71346.0	8	74101.0	8.28532401456
74172.0	8	74116.0	11.7915866032
74173	8	63832.0	0.156321869112
74173	8	63872.0	0.0
74173	8	63892.0	0.0
74173	8	63912.0	0.0
74173	8	63932.0	0.0
74173	8	63952.0	0.0
73587	8	38138.0	0.0
73084	8	38581.0	1.25522921178
73084.0	8	38591.0	2.88257375952
73085	8	38601.0	1.52149941698
73085	8	38611.0	0.0
73085	8	38621.0	1.93417290059
73085.0	8	38630.0	3.89024347051
73086.0	8	38641.0	3.68223250662
73596.0	8	38641.0	3.68223250662
73597.0	8	38651.0	9.46390120744
73598.0	8	38651.0	9.46390120744
73599.0	8	38651.0	9.46390120744
73600.0	8	38651.0	9.46390120744
73601.0	8	38651.0	9.46390120744
73602.0	8	38651.0	9.46390120744
73603.0	8	38651.0	9.46390120744
73533.0	8	38651.0	9.46390120744
73534.0	8	38661.0	13.4423875524
73535.0	8	38671.0	14.7988633538
73536.0	8	38671.0	14.7988633538
73537.0	8	38671.0	14.7988633538
73538.0	8	38671.0	14.7988633538
73539.0	8	38671.0	14.7988633538
73540.0	8	38682.0	3.84066211641
73541.0	8	38691.0	12.1431304342
71346.0	8	38691.0	12.1431304342
73378.0	8	70646.0	25.3368838908
73379.0	8	70647.0	11.6043339955
73380.0	8	70647.0	11.6043339955
73381.0	8	70647.0	11.6043339955
73382.0	8	70647.0	11.6043339955
73383.0	8	70647.0	11.6043339955
73384.0	8	70654.0	11.8990190201
73385.0	8	70654.0	11.8990190201
73386.0	8	70654.0	11.8990190201
73387.0	8	70654.0	11.8990190201
73388.0	8	70654.0	11.8990190201
73389.0	8	70654.0	11.8990190201
73390.0	8	70654.0	11.8990190201
73391.0	8	70654.0	11.8990190201
73392.0	8	70654.0	11.8990190201
73393.0	8	70654.0	11.8990190201
73394.0	8	70654.0	11.8990190201
73395.0	8	70663.0	10.5452862959
73396.0	8	70663.0	10.5452862959
73397.0	8	70663.0	10.5452862959
73398.0	8	70663.0	10.5452862959
73399.0	8	70663.0	10.5452862959
73400.0	8	70663.0	10.5452862959
73401.0	8	70663.0	10.5452862959
73402.0	8	70663.0	10.5452862959
73403.0	8	70669.0	13.497916251
73550.0	8	70669.0	13.497916251
73551.0	8	70669.0	13.497916251
73552.0	8	70669.0	13.497916251
73553.0	8	70669.0	13.497916251
73554.0	8	70669.0	13.497916251
73555.0	8	70669.0	13.497916251
73556.0	8	70677.0	15.6180106654
73557.0	8	70677.0	15.6180106654
73558.0	8	70677.0	15.6180106654
71346.0	8	70677.0	15.6180106654
73546	8	37365.0	0.0
73546	8	37371.0	0.0
73546.0	8	37376.0	10.8942488549
73547.0	8	37376.0	10.8942488549
73548.0	8	37376.0	10.8942488549
73549.0	8	37376.0	10.8942488549
73523.0	8	37376.0	10.8942488549
73524.0	8	37376.0	10.8942488549
73525.0	8	37376.0	10.8942488549
73586.0	8	37376.0	10.8942488549
73011	8	53136.0	0.0
73011.0	8	53150.0	4.00157946308
73012.0	8	53150.0	4.00157946308
73013.0	8	53150.0	4.00157946308
73014.0	8	53150.0	4.00157946308
73015.0	8	53150.0	4.00157946308
73016.0	8	53150.0	4.00157946308
73017.0	8	53150.0	4.00157946308
73018.0	8	53180.0	0.870208727661
73085	8	53260.0	1.95963765803
73576.0	8	59878.0	6.46160318908
73577.0	8	59878.0	6.46160318908
73578.0	8	59878.0	6.46160318908
73579.0	8	59878.0	6.46160318908
73580.0	8	59878.0	6.46160318908
73581.0	8	59878.0	6.46160318908
73582.0	8	59878.0	6.46160318908
73583.0	8	59878.0	6.46160318908
73584.0	8	59878.0	6.46160318908
73585.0	8	59878.0	6.46160318908
73526.0	8	59878.0	6.46160318908
73527.0	8	59878.0	6.46160318908
73528.0	8	59878.0	6.46160318908
73529.0	8	59878.0	6.46160318908
73530.0	8	59918.0	3.08233115933
73550.0	8	59918.0	3.08233115933
73551.0	8	59918.0	3.08233115933
73552.0	8	59918.0	3.08233115933
73553.0	8	59938.0	2.85966254005
73554.0	8	59938.0	2.85966254005
73555.0	8	59938.0	2.85966254005
73556.0	8	59938.0	2.85966254005
73557.0	8	59958.0	3.24183134396
73558.0	8	59978.0	1.78357813777
71346.0	8	59998.0	2.89591085743
74046	8	60018.0	0.0
73469.0	8	66941.0	5.94624894467
73470.0	8	66941.0	5.94624894467
73517.0	8	66941.0	5.94624894467
73291.0	8	66961.0	8.07484079476
73292.0	8	66961.0	8.07484079476
73293.0	8	66961.0	8.07484079476
73294.0	8	66961.0	8.07484079476
73295.0	8	66961.0	8.07484079476
73296.0	8	66961.0	8.07484079476
73297.0	8	66981.0	2.14986395722
73523.0	8	67001.0	3.31023065223
73524.0	8	67021.0	11.4593938178
73525.0	8	67021.0	11.4593938178
73586.0	8	67021.0	11.4593938178
73587.0	8	67021.0	11.4593938178
73588.0	8	67021.0	11.4593938178
73589.0	8	67021.0	11.4593938178
73590.0	8	67021.0	11.4593938178
73591.0	8	67021.0	11.4593938178
73592.0	8	67021.0	11.4593938178
73416.0	8	67041.0	3.903031907
73417.0	8	67041.0	3.903031907
73418.0	8	67061.0	2.13790840503
73291.0	8	57353.0	2.35314507963
73292.0	8	57373.0	6.56587585373
73293.0	8	57373.0	6.56587585373
73294.0	8	57373.0	6.56587585373
73295.0	8	57373.0	6.56587585373
73296.0	8	57373.0	6.56587585373
73297.0	8	57373.0	6.56587585373
73523.0	8	57393.0	6.28977122692
73524.0	8	57393.0	6.28977122692
73525.0	8	57413.0	6.97078515623
73595.0	8	57413.0	6.97078515623
73611.0	8	57413.0	6.97078515623
73566.0	8	57413.0	6.97078515623
73567.0	8	57413.0	6.97078515623
73568.0	8	57413.0	6.97078515623
73569.0	8	57413.0	6.97078515623
73570.0	8	57413.0	6.97078515623
73571.0	8	57413.0	6.97078515623
73572.0	8	57413.0	6.97078515623
73560.0	8	57413.0	6.97078515623
73561.0	8	57413.0	6.97078515623
73074.0	8	57413.0	6.97078515623
73075	8	57453.0	0.0
73075	8	57473.0	0.0
73075	8	57493.0	0.0
73529	8	59671.0	0.0
73529	8	59691.0	0.0
73529.0	8	59711.0	4.16825914157
73530.0	8	59711.0	4.16825914157
73550.0	8	59711.0	4.16825914157
73551.0	8	59711.0	4.16825914157
73552.0	8	59711.0	4.16825914157
73553	8	59731.0	0.0
73553.0	8	59751.0	3.86136943538
73554.0	8	59751.0	3.86136943538
73555.0	8	59751.0	3.86136943538
73556.0	8	59751.0	3.86136943538
73374.0	8	37564.0	14.4188045755
73375.0	8	37564.0	14.4188045755
73376.0	8	37564.0	14.4188045755
73377.0	8	37564.0	14.4188045755
73378.0	8	37564.0	14.4188045755
73379.0	8	37564.0	14.4188045755
73380.0	8	37564.0	14.4188045755
73381.0	8	37564.0	14.4188045755
73382.0	8	37564.0	14.4188045755
73383.0	8	37564.0	14.4188045755
73384.0	8	37564.0	14.4188045755
73385.0	8	37564.0	14.4188045755
73386.0	8	37564.0	14.4188045755
73387.0	8	37564.0	14.4188045755
73388.0	8	37564.0	14.4188045755
73389.0	8	37580.0	9.73669081248
73390.0	8	37580.0	9.73669081248
73391.0	8	37580.0	9.73669081248
73392.0	8	37580.0	9.73669081248
73393.0	8	37580.0	9.73669081248
73394.0	8	37580.0	9.73669081248
73395.0	8	37580.0	9.73669081248
73396.0	8	37580.0	9.73669081248
73397.0	8	37580.0	9.73669081248
73398.0	8	37580.0	9.73669081248
73399.0	8	37580.0	9.73669081248
73400.0	8	37580.0	9.73669081248
73401.0	8	37580.0	9.73669081248
73402.0	8	37580.0	9.73669081248
73403.0	8	37594.0	13.2675033865
73550.0	8	37594.0	13.2675033865
73551.0	8	37594.0	13.2675033865
73552.0	8	37594.0	13.2675033865
73553.0	8	37594.0	13.2675033865
73554.0	8	37594.0	13.2675033865
73555.0	8	37594.0	13.2675033865
73556.0	8	37594.0	13.2675033865
73557.0	8	37594.0	13.2675033865
73558.0	8	37594.0	13.2675033865
73575.0	8	60089.0	3.0891951142
73576.0	8	60089.0	3.0891951142
73577.0	8	60089.0	3.0891951142
73578.0	8	60089.0	3.0891951142
73579.0	8	60089.0	3.0891951142
73580.0	8	60089.0	3.0891951142
73581.0	8	60089.0	3.0891951142
73582.0	8	60089.0	3.0891951142
73583.0	8	60089.0	3.0891951142
73584.0	8	60089.0	3.0891951142
73585.0	8	60119.0	6.62328325927
73526.0	8	60119.0	6.62328325927
73527.0	8	60119.0	6.62328325927
73528.0	8	60119.0	6.62328325927
73529.0	8	60119.0	6.62328325927
73530.0	8	60119.0	6.62328325927
73550.0	8	60119.0	6.62328325927
73551.0	8	60149.0	3.13330069101
73552.0	8	60149.0	3.13330069101
73553.0	8	60149.0	3.13330069101
73554.0	8	60149.0	3.13330069101
73555.0	8	60149.0	3.13330069101
73556.0	8	60149.0	3.13330069101
73557.0	8	60179.0	1.26119895467
73558.0	8	60209.0	2.78219368008
71346.0	8	60239.0	1.54455341678
74046	8	60269.0	0.430232446426
71344.0	8	56534.0	11.4700750409
71345.0	8	56534.0	11.4700750409
73542.0	8	56534.0	11.4700750409
73543.0	8	56534.0	11.4700750409
73544.0	8	56534.0	11.4700750409
73545.0	8	56534.0	11.4700750409
73546.0	8	56534.0	11.4700750409
73547.0	8	56534.0	11.4700750409
73548.0	8	56534.0	11.4700750409
73549.0	8	56534.0	11.4700750409
73523.0	8	56534.0	11.4700750409
73524.0	8	56534.0	11.4700750409
73525	8	56564.0	0.0
73525.0	8	56571.0	8.60875643369
73595.0	8	56571.0	8.60875643369
73611.0	8	56571.0	8.60875643369
73362.0	8	56571.0	8.60875643369
71343.0	8	60644.0	5.33111525154
71344.0	8	60644.0	5.33111525154
71345.0	8	60644.0	5.33111525154
73542.0	8	60644.0	5.33111525154
73543	8	60674.0	0.0
73543.0	8	60687.0	7.00088342913
73544.0	8	60687.0	7.00088342913
73545.0	8	60687.0	7.00088342913
73546.0	8	60687.0	7.00088342913
73547.0	8	60687.0	7.00088342913
73548.0	8	60687.0	7.00088342913
73549.0	8	60687.0	7.00088342913
73523.0	8	60704.0	5.16408081244
73524.0	8	60704.0	5.16408081244
73374.0	8	60270.0	4.76305825661
73375.0	8	60270.0	4.76305825661
73376.0	8	60270.0	4.76305825661
73377.0	8	60270.0	4.76305825661
73378.0	8	60270.0	4.76305825661
73379.0	8	60270.0	4.76305825661
73380	8	60300.0	0.0
73380	8	60332.0	0.0
73380	8	60362.0	0.0
73380	8	60392.0	0.0
73380	8	60422.0	0.0
73380	8	60452.0	0.0
73380	8	60482.0	0.0
73380.0	8	60512.0	11.6983515934
73381.0	8	60512.0	11.6983515934
73382.0	8	60512.0	11.6983515934
73383.0	8	60512.0	11.6983515934
73384.0	8	60512.0	11.6983515934
73385.0	8	60512.0	11.6983515934
73386.0	8	60512.0	11.6983515934
73387.0	8	60512.0	11.6983515934
73388.0	8	60512.0	11.6983515934
73389.0	8	60512.0	11.6983515934
73390.0	8	60512.0	11.6983515934
73391.0	8	60512.0	11.6983515934
73392.0	8	60512.0	11.6983515934
73393.0	8	60512.0	11.6983515934
73394.0	8	60512.0	11.6983515934
73395.0	8	60512.0	11.6983515934
73396.0	8	60512.0	11.6983515934
73397.0	8	60512.0	11.6983515934
73398.0	8	60512.0	11.6983515934
73399.0	8	60512.0	11.6983515934
73400.0	8	60512.0	11.6983515934
73401.0	8	60512.0	11.6983515934
73402.0	8	60512.0	11.6983515934
73403.0	8	60512.0	11.6983515934
73550.0	8	60512.0	11.6983515934
73551.0	8	60512.0	11.6983515934
73552.0	8	60512.0	11.6983515934
73553.0	8	60512.0	11.6983515934
73554.0	8	60512.0	11.6983515934
73555.0	8	60512.0	11.6983515934
73556.0	8	60512.0	11.6983515934
73557.0	8	60542.0	1.80584012342
73558.0	8	60572.0	1.60921570589
73469	8	63114.0	0.0
73469.0	8	63144.0	18.6980855527
73470.0	8	63144.0	18.6980855527
73374.0	8	63144.0	18.6980855527
73375.0	8	63144.0	18.6980855527
73376.0	8	63144.0	18.6980855527
73377.0	8	63144.0	18.6980855527
73378.0	8	63144.0	18.6980855527
73379.0	8	63144.0	18.6980855527
73380.0	8	63144.0	18.6980855527
73381.0	8	63144.0	18.6980855527
73382.0	8	63144.0	18.6980855527
73383.0	8	63144.0	18.6980855527
73384.0	8	63144.0	18.6980855527
73385.0	8	63144.0	18.6980855527
73386.0	8	63144.0	18.6980855527
73387.0	8	63144.0	18.6980855527
73388.0	8	63144.0	18.6980855527
73389.0	8	63144.0	18.6980855527
73390.0	8	63144.0	18.6980855527
73391.0	8	63144.0	18.6980855527
73392.0	8	63144.0	18.6980855527
73393.0	8	63144.0	18.6980855527
73394.0	8	63144.0	18.6980855527
73395.0	8	63144.0	18.6980855527
73396.0	8	63144.0	18.6980855527
73397.0	8	63144.0	18.6980855527
73398.0	8	63144.0	18.6980855527
73399.0	8	63144.0	18.6980855527
73400.0	8	63144.0	18.6980855527
73401.0	8	63144.0	18.6980855527
73402.0	8	63144.0	18.6980855527
73403.0	8	63144.0	18.6980855527
73550.0	8	63144.0	18.6980855527
73551.0	8	63144.0	18.6980855527
73552.0	8	63144.0	18.6980855527
73553.0	8	63144.0	18.6980855527
73554.0	8	63174.0	2.89867258551
73555.0	8	63174.0	2.89867258551
73556.0	8	63174.0	2.89867258551
73557.0	8	63174.0	2.89867258551
73517.0	8	71741.0	6.83459009539
73291.0	8	71741.0	6.83459009539
73292.0	8	71741.0	6.83459009539
73293.0	8	71756.0	8.00690055986
73294.0	8	71756.0	8.00690055986
73295.0	8	71756.0	8.00690055986
73296.0	8	71756.0	8.00690055986
73297.0	8	71756.0	8.00690055986
73523.0	8	71771.0	11.4716217685
73524.0	8	71771.0	11.4716217685
73525.0	8	71771.0	11.4716217685
73586.0	8	71771.0	11.4716217685
73573.0	8	58755.0	8.84470251969
73574.0	8	58755.0	8.84470251969
73575.0	8	58755.0	8.84470251969
73576.0	8	58755.0	8.84470251969
73577.0	8	58755.0	8.84470251969
73578.0	8	58755.0	8.84470251969
73579.0	8	58755.0	8.84470251969
73580.0	8	58755.0	8.84470251969
73581.0	8	58755.0	8.84470251969
73582.0	8	58755.0	8.84470251969
73583.0	8	58755.0	8.84470251969
73584.0	8	58755.0	8.84470251969
73585.0	8	58755.0	8.84470251969
73526.0	8	58775.0	5.0504829383
73527.0	8	58775.0	5.0504829383
73528.0	8	58775.0	5.0504829383
73529	8	58795.0	0.0
73554	8	58875.0	0.0
73554.0	8	58894.0	3.07622983319
73555.0	8	58894.0	3.07622983319
73556.0	8	58894.0	3.07622983319
73557	8	58914.0	0.0
73557.0	8	58934.0	7.94935997572
73558.0	8	58934.0	7.94935997572
71346.0	8	58934.0	7.94935997572
73573.0	8	53736.0	8.4093542434
73574.0	8	53736.0	8.4093542434
73575.0	8	53736.0	8.4093542434
73576.0	8	53736.0	8.4093542434
73577.0	8	53736.0	8.4093542434
73578.0	8	53736.0	8.4093542434
73579.0	8	53736.0	8.4093542434
73580.0	8	53736.0	8.4093542434
73581.0	8	53736.0	8.4093542434
73582.0	8	53736.0	8.4093542434
73583.0	8	53736.0	8.4093542434
73584.0	8	53751.0	12.1813337829
73585.0	8	53751.0	12.1813337829
73526.0	8	53751.0	12.1813337829
73527.0	8	53751.0	12.1813337829
73528.0	8	53751.0	12.1813337829
73529.0	8	53751.0	12.1813337829
73530.0	8	53766.0	13.6352386276
73550.0	8	53766.0	13.6352386276
73551.0	8	53766.0	13.6352386276
73552.0	8	53766.0	13.6352386276
73553.0	8	53766.0	13.6352386276
73554.0	8	53766.0	13.6352386276
73555.0	8	53766.0	13.6352386276
73556.0	8	53766.0	13.6352386276
73557.0	8	53766.0	13.6352386276
73558.0	8	53766.0	13.6352386276
73064.0	8	30522.0	16.3020357988
73065.0	8	30522.0	16.3020357988
73531.0	8	30522.0	16.3020357988
73532.0	8	30532.0	14.8093539791
73559.0	8	30532.0	14.8093539791
73537.0	8	30542.0	13.31808331
73538.0	8	30542.0	13.31808331
73539.0	8	30542.0	13.31808331
73540.0	8	30542.0	13.31808331
73541.0	8	30542.0	13.31808331
71346.0	8	30552.0	13.2826655031
73084.0	8	31383.0	11.7216675843
73085.0	8	31383.0	11.7216675843
73086.0	8	31383.0	11.7216675843
73593.0	8	31393.0	7.55480193521
73594.0	8	31403.0	15.361010792
73416.0	8	31403.0	15.361010792
73417.0	8	31403.0	15.361010792
73086.0	8	69107.0	6.48385350186
73596.0	8	69107.0	6.48385350186
73597.0	8	69116.0	10.4209600738
73598.0	8	69116.0	10.4209600738
73599.0	8	69116.0	10.4209600738
73600.0	8	69116.0	10.4209600738
73601.0	8	69116.0	10.4209600738
73602.0	8	69116.0	10.4209600738
73603.0	8	69116.0	10.4209600738
73533.0	8	69125.0	13.1803916033
73534.0	8	69125.0	13.1803916033
73535.0	8	69135.0	13.0302776938
73536.0	8	69135.0	13.0302776938
73537.0	8	69135.0	13.0302776938
73538.0	8	69145.0	10.7026556647
73539.0	8	69145.0	10.7026556647
73540.0	8	69145.0	10.7026556647
73541.0	8	69145.0	10.7026556647
71346.0	8	69155.0	4.10153697811
73526.0	8	65119.0	12.9740907682
73527.0	8	65119.0	12.9740907682
73528.0	8	65119.0	12.9740907682
73529.0	8	65119.0	12.9740907682
73530.0	8	65119.0	12.9740907682
73550.0	8	65119.0	12.9740907682
73551.0	8	65119.0	12.9740907682
73552.0	8	65119.0	12.9740907682
73553.0	8	65119.0	12.9740907682
73554.0	8	65119.0	12.9740907682
73555.0	8	65119.0	12.9740907682
73556.0	8	65137.0	15.6359028644
73557.0	8	65139.0	12.8392616904
73558.0	8	65139.0	12.8392616904
71346.0	8	65139.0	12.8392616904
73517.0	8	57502.0	2.82408647321
73291.0	8	57502.0	2.82408647321
73292.0	8	57532.0	5.85367070736
73293.0	8	57532.0	5.85367070736
73294.0	8	57532.0	5.85367070736
73295.0	8	57532.0	5.85367070736
73296.0	8	57532.0	5.85367070736
73297.0	8	57532.0	5.85367070736
73523.0	8	57532.0	5.85367070736
73524.0	8	57562.0	9.87127572853
73525.0	8	57562.0	9.87127572853
73595.0	8	57562.0	9.87127572853
73611.0	8	57562.0	9.87127572853
73362.0	8	57562.0	9.87127572853
73577.0	8	68941.0	8.05871314015
73578.0	8	68941.0	8.05871314015
73579.0	8	68941.0	8.05871314015
73580.0	8	68941.0	8.05871314015
73581.0	8	68941.0	8.05871314015
73582.0	8	68941.0	8.05871314015
73583.0	8	68941.0	8.05871314015
73584.0	8	68941.0	8.05871314015
73585.0	8	68941.0	8.05871314015
73526.0	8	68941.0	8.05871314015
73527.0	8	68941.0	8.05871314015
73528.0	8	68941.0	8.05871314015
73529.0	8	68941.0	8.05871314015
73530.0	8	68941.0	8.05871314015
73550.0	8	68941.0	8.05871314015
73551.0	8	68941.0	8.05871314015
73552.0	8	68941.0	8.05871314015
73553.0	8	68941.0	8.05871314015
73554.0	8	68981.0	1.61178800873
73555.0	8	68981.0	1.61178800873
73556.0	8	68981.0	1.61178800873
73557.0	8	69021.0	5.5176838258
73558.0	8	69021.0	5.5176838258
71343	8	28122.0	2.85276180377
71343.0	8	28132.0	3.53056781803
71344	8	28142.0	4.95031463682
71344.0	8	28152.0	4.3246946856
71345.0	8	28162.0	9.28030294845
73542.0	8	28162.0	9.28030294845
73543.0	8	28162.0	9.28030294845
73544.0	8	28162.0	9.28030294845
73545.0	8	28172.0	9.45983383995
73546.0	8	28172.0	9.45983383995
73547.0	8	28172.0	9.45983383995
73548.0	8	28172.0	9.45983383995
73549.0	8	28172.0	9.45983383995
73523	8	28181.0	19.7110793347
73523.0	8	28182.0	10.0259593697
73524.0	8	28182.0	10.0259593697
73525.0	8	28192.0	9.52006534969
73573.0	8	29239.0	9.44492987044
73574.0	8	29239.0	9.44492987044
73575.0	8	29239.0	9.44492987044
73576.0	8	29239.0	9.44492987044
73577.0	8	29239.0	9.44492987044
73578.0	8	29239.0	9.44492987044
73579.0	8	29239.0	9.44492987044
73580.0	8	29239.0	9.44492987044
73581.0	8	29239.0	9.44492987044
73582.0	8	29239.0	9.44492987044
73583.0	8	29249.0	8.6692448801
73584.0	8	29249.0	8.6692448801
73585.0	8	29249.0	8.6692448801
73531.0	8	29249.0	8.6692448801
73532	8	29259.0	9.37612463209
73532.0	8	29269.0	12.3552607152
73331.0	8	29269.0	12.3552607152
73332.0	8	29269.0	12.3552607152
73333.0	8	29269.0	12.3552607152
73334.0	8	29269.0	12.3552607152
73335.0	8	29269.0	12.3552607152
73336.0	8	29269.0	12.3552607152
73337.0	8	29269.0	12.3552607152
73338.0	8	29269.0	12.3552607152
73339.0	8	29279.0	16.6736709134
73340.0	8	29279.0	16.6736709134
73341.0	8	29279.0	16.6736709134
73342.0	8	29279.0	16.6736709134
73343.0	8	29279.0	16.6736709134
73344.0	8	29279.0	16.6736709134
73345.0	8	29279.0	16.6736709134
73346.0	8	29279.0	16.6736709134
71344.0	8	39002.0	4.75433602333
71345.0	8	39012.0	8.94886321599
73542.0	8	39012.0	8.94886321599
73543.0	8	39012.0	8.94886321599
73544.0	8	39022.0	10.5266663133
73545.0	8	39022.0	10.5266663133
73546.0	8	39022.0	10.5266663133
73547.0	8	39022.0	10.5266663133
73548.0	8	39022.0	10.5266663133
73549.0	8	39022.0	10.5266663133
73523.0	8	39032.0	11.0206585711
73524.0	8	39032.0	11.0206585711
73525.0	8	39042.0	7.71779194362
71343.0	8	50580.0	10.8702152483
71344.0	8	50580.0	10.8702152483
71345.0	8	50590.0	9.66835930964
73542.0	8	50590.0	9.66835930964
73543.0	8	50590.0	9.66835930964
73544.0	8	50590.0	9.66835930964
73545.0	8	50600.0	11.6484234318
73546.0	8	50600.0	11.6484234318
73547.0	8	50600.0	11.6484234318
73548.0	8	50600.0	11.6484234318
73549.0	8	50600.0	11.6484234318
73523.0	8	50610.0	15.3909908149
73524.0	8	50610.0	15.3909908149
71343.0	8	54056.0	20.7597805385
71344.0	8	54056.0	20.7597805385
71345.0	8	54056.0	20.7597805385
73542.0	8	54066.0	15.2726928929
73543.0	8	54066.0	15.2726928929
73544.0	8	54066.0	15.2726928929
73545.0	8	54066.0	15.2726928929
73546.0	8	54066.0	15.2726928929
73547.0	8	54066.0	15.2726928929
73548.0	8	54066.0	15.2726928929
73549.0	8	54066.0	15.2726928929
73523.0	8	54076.0	16.5052859277
73524.0	8	54076.0	16.5052859277
73525.0	8	54076.0	16.5052859277
73595.0	8	54076.0	16.5052859277
73611.0	8	54086.0	11.0654187553
73362.0	8	54086.0	11.0654187553
73363	8	54095.0	28.9437164564
73085	8	55243.0	4.59028813392
73085.0	8	55252.0	7.51611664928
73086.0	8	55252.0	7.51611664928
73593.0	8	55263.0	13.9523513608
73594.0	8	55263.0	13.9523513608
73573.0	8	68713.0	7.70219854546
73574.0	8	68713.0	7.70219854546
73575.0	8	68713.0	7.70219854546
73576.0	8	68713.0	7.70219854546
73577.0	8	68713.0	7.70219854546
73578.0	8	68713.0	7.70219854546
73579.0	8	68722.0	15.5787240973
73580.0	8	68722.0	15.5787240973
73581.0	8	68723.0	11.9154759515
73582.0	8	68723.0	11.9154759515
73583.0	8	68723.0	11.9154759515
73584.0	8	68723.0	11.9154759515
73585.0	8	68723.0	11.9154759515
73526.0	8	68723.0	11.9154759515
73527.0	8	68733.0	10.4645930833
73528.0	8	68733.0	10.4645930833
73529.0	8	68733.0	10.4645930833
73530	8	68743.0	0.424838623736
73530.0	8	68753.0	1.4324986153
73550.0	8	68763.0	0.87777778465
73551.0	8	68773.0	1.62178312299
73552.0	8	68783.0	2.366773642
73553.0	8	68793.0	2.01133811294
73554	8	68803.0	1.87651396816
71344.0	8	67775.0	1.64413696056
71345	8	67805.0	0.766120064151
71345.0	8	67835.0	2.03986789459
73351.0	8	67835.0	2.03986789459
73352.0	8	67835.0	2.03986789459
73353.0	8	67835.0	2.03986789459
73291.0	8	70260.0	10.9855218867
73292.0	8	70260.0	10.9855218867
73293.0	8	70260.0	10.9855218867
73294.0	8	70260.0	10.9855218867
73295.0	8	70260.0	10.9855218867
73296.0	8	70260.0	10.9855218867
73297.0	8	70260.0	10.9855218867
73523.0	8	70260.0	10.9855218867
73524.0	8	70260.0	10.9855218867
73525	8	70287.0	0.0
73525.0	8	70290.0	5.52868209499
73595.0	8	70290.0	5.52868209499
73611.0	8	70290.0	5.52868209499
73566.0	8	70290.0	5.52868209499
73567.0	8	70290.0	5.52868209499
73568.0	8	70290.0	5.52868209499
73569.0	8	70290.0	5.52868209499
73570.0	8	70290.0	5.52868209499
73571.0	8	70290.0	5.52868209499
73572.0	8	70290.0	5.52868209499
73560.0	8	70290.0	5.52868209499
73064.0	8	69037.0	15.3608346434
73065.0	8	69037.0	15.3608346434
73531.0	8	69045.0	14.7833046373
73532.0	8	69045.0	14.7833046373
73559.0	8	69055.0	15.3690840394
73537.0	8	69055.0	15.3690840394
73538.0	8	69055.0	15.3690840394
73539.0	8	69055.0	15.3690840394
73540.0	8	69065.0	10.2687806887
73541.0	8	69065.0	10.2687806887
71346.0	8	69075.0	5.49739658714
74046.0	8	69085.0	5.21233246276
73064.0	8	65523.0	9.27345427586
73065.0	8	65523.0	9.27345427586
73531.0	8	65533.0	7.47868663643
73532.0	8	65543.0	7.97688599818
73331.0	8	65543.0	7.97688599818
73332.0	8	65553.0	8.88570427533
73333.0	8	65553.0	8.88570427533
73334.0	8	65553.0	8.88570427533
73335.0	8	65553.0	8.88570427533
73336.0	8	65553.0	8.88570427533
73337.0	8	65553.0	8.88570427533
73338.0	8	65563.0	15.263732208
73339.0	8	65563.0	15.263732208
73340.0	8	65563.0	15.263732208
73341.0	8	65563.0	15.263732208
73342.0	8	65563.0	15.263732208
73343.0	8	65563.0	15.263732208
73344.0	8	65563.0	15.263732208
73345.0	8	65563.0	15.263732208
73346.0	8	65573.0	12.7996036526
73347.0	8	65573.0	12.7996036526
73348.0	8	65573.0	12.7996036526
73349.0	8	65573.0	12.7996036526
73350.0	8	65573.0	12.7996036526
73511.0	8	65573.0	12.7996036526
71393	8	65763.0	2.97591737798
71393.0	8	65773.0	9.97435596578
71302	8	65783.0	0.189243134353
71302	8	65793.0	0.0
71308.0	8	65853.0	4.71018689406
71343	8	65863.0	0.605695672811
71343	8	65873.0	0.0
71343	8	65883.0	0.0
71343	8	65893.0	3.19164782108
71343	8	65903.0	0.0
71343	8	65913.0	0.0
71343	8	65923.0	0.0
71343	8	65933.0	3.28901840715
71343.0	8	65943.0	2.77052930001
71344	8	65953.0	2.9816200528
71344	8	65963.0	2.81171790501
71344	8	65973.0	0.154201380262
71344	8	65983.0	0.0
71344.0	8	65993.0	2.65527474882
71345	8	66003.0	0.427550529645
71345	8	66013.0	1.52322862901
71345	8	66023.0	0.0
71345	8	66033.0	0.0
71345	8	66043.0	0.0
71345	8	66053.0	0.0
71345.0	8	66063.0	2.81490412693
73542.0	8	66063.0	2.81490412693
73543	8	66073.0	1.88976030117
73543.0	8	66083.0	1.27777162763
73544.0	8	66093.0	2.00384746714
73545.0	8	66103.0	3.29570964355
73546.0	8	66103.0	3.29570964355
73547.0	8	66113.0	3.00840135212
73548.0	8	66113.0	3.00840135212
73549.0	8	66122.0	1.87484920999
73523.0	8	66133.0	5.99145767918
73524.0	8	66143.0	12.1579987267
73525.0	8	66143.0	12.1579987267
73586.0	8	66153.0	11.4758604629
73587.0	8	66153.0	11.4758604629
73588.0	8	66153.0	11.4758604629
73589.0	8	66153.0	11.4758604629
73590.0	8	66153.0	11.4758604629
73591.0	8	66153.0	11.4758604629
73592.0	8	66153.0	11.4758604629
71343.0	8	60404.0	3.46714721346
71344.0	8	60419.0	5.60430424897
71345.0	8	60419.0	5.60430424897
73542.0	8	60419.0	5.60430424897
73543	8	60434.0	1.49260652187
73543	8	60449.0	0.0
73543	8	60464.0	0.0
73543.0	8	60479.0	7.36160016912
73544.0	8	60479.0	7.36160016912
73545.0	8	60479.0	7.36160016912
73546.0	8	60479.0	7.36160016912
73547.0	8	60479.0	7.36160016912
73548.0	8	60479.0	7.36160016912
73549.0	8	60479.0	7.36160016912
73523.0	8	60494.0	7.97800513166
73524.0	8	60494.0	7.97800513166
73525.0	8	60509.0	10.7606257034
73586.0	8	60509.0	10.7606257034
73587.0	8	60509.0	10.7606257034
73588.0	8	60509.0	10.7606257034
73589.0	8	60509.0	10.7606257034
73590.0	8	60509.0	10.7606257034
73591.0	8	60509.0	10.7606257034
73592.0	8	60509.0	10.7606257034
73573.0	8	58610.0	8.04363859247
73574.0	8	58610.0	8.04363859247
73575.0	8	58610.0	8.04363859247
73576.0	8	58610.0	8.04363859247
73577.0	8	58610.0	8.04363859247
73578.0	8	58610.0	8.04363859247
73579.0	8	58610.0	8.04363859247
73580.0	8	58610.0	8.04363859247
73581.0	8	58610.0	8.04363859247
73582.0	8	58610.0	8.04363859247
73583.0	8	58610.0	8.04363859247
73584.0	8	58610.0	8.04363859247
73585.0	8	58610.0	8.04363859247
73526.0	8	58610.0	8.04363859247
73527.0	8	58610.0	8.04363859247
73528.0	8	58610.0	8.04363859247
73529.0	8	58610.0	8.04363859247
73530.0	8	58610.0	8.04363859247
73550.0	8	58610.0	8.04363859247
73551	8	58650.0	0.122056843846
73551	8	58670.0	0.0
73551.0	8	58690.0	2.93042388085
73552.0	8	58690.0	2.93042388085
73553.0	8	58690.0	2.93042388085
73554.0	8	58690.0	2.93042388085
73555.0	8	58690.0	2.93042388085
73556.0	8	58690.0	2.93042388085
73557.0	8	58690.0	2.93042388085
73558.0	8	58730.0	6.65740069929
71346.0	8	58730.0	6.65740069929
73064	8	64539.0	16.9722746003
73064.0	8	64541.0	12.6437357454
73065.0	8	64541.0	12.6437357454
73531.0	8	64541.0	12.6437357454
73532.0	8	64541.0	12.6437357454
73331.0	8	64541.0	12.6437357454
73332.0	8	64541.0	12.6437357454
73333.0	8	64541.0	12.6437357454
73334.0	8	64541.0	12.6437357454
73335.0	8	64541.0	12.6437357454
73336.0	8	64541.0	12.6437357454
73337.0	8	64541.0	12.6437357454
73338.0	8	64541.0	12.6437357454
73339.0	8	64541.0	12.6437357454
73340.0	8	64567.0	14.1293391948
73341.0	8	64567.0	14.1293391948
73342.0	8	64567.0	14.1293391948
73343.0	8	64567.0	14.1293391948
73344.0	8	64573.0	15.5704951381
73345.0	8	64573.0	15.5704951381
73346.0	8	64573.0	15.5704951381
73347.0	8	64573.0	15.5704951381
73348.0	8	64573.0	15.5704951381
73349.0	8	64579.0	14.5062811071
73350.0	8	64579.0	14.5062811071
73511.0	8	64581.0	14.8603372224
73512.0	8	64581.0	14.8603372224
73469	8	69386.0	15.0259362997
73469.0	8	69387.0	6.34763560486
73470.0	8	69387.0	6.34763560486
73517.0	8	69387.0	6.34763560486
73291	8	69402.0	16.5328606207
73291.0	8	69403.0	7.28618528742
73292.0	8	69403.0	7.28618528742
73293.0	8	69403.0	7.28618528742
73294.0	8	69403.0	7.28618528742
73295.0	8	69417.0	5.84224753634
73296.0	8	69417.0	5.84224753634
73297.0	8	69417.0	5.84224753634
73523.0	8	69432.0	10.7023997728
73524.0	8	69432.0	10.7023997728
73525	8	69441.0	5.28965054992
73525.0	8	69447.0	5.06183862653
73595.0	8	69447.0	5.06183862653
73611.0	8	69447.0	5.06183862653
73566.0	8	69447.0	5.06183862653
73567.0	8	69447.0	5.06183862653
73568.0	8	69462.0	7.61127494813
73569.0	8	69462.0	7.61127494813
73570.0	8	69462.0	7.61127494813
73571.0	8	69462.0	7.61127494813
73572.0	8	69462.0	7.61127494813
73560.0	8	69462.0	7.61127494813
73561.0	8	69477.0	5.34991190119
73074.0	8	69485.0	2.96829440823
73538	8	67399.0	0.514730967206
73538	8	67429.0	0.194675283338
73538	8	67459.0	0.353729011536
73538	8	67489.0	0.37601451787
73538	8	67519.0	0.317373626875
73538	8	67549.0	0.0
71343.0	8	26390.0	14.9195468842
71344.0	8	26390.0	14.9195468842
71345.0	8	26390.0	14.9195468842
73542.0	8	26390.0	14.9195468842
73543.0	8	26390.0	14.9195468842
73544.0	8	26390.0	14.9195468842
73545.0	8	26390.0	14.9195468842
73546.0	8	26405.0	10.8555134427
73547.0	8	26405.0	10.8555134427
73548.0	8	26405.0	10.8555134427
73549.0	8	26405.0	10.8555134427
73523.0	8	26405.0	10.8555134427
73524.0	8	26405.0	10.8555134427
73525.0	8	26420.0	12.2229323505
73595.0	8	26420.0	12.2229323505
73611.0	8	26420.0	12.2229323505
73362.0	8	26420.0	12.2229323505
73469	8	65397.0	0.839549474738
73469.0	8	65427.0	2.50037331491
73470.0	8	65457.0	7.40286657608
73517.0	8	65457.0	7.40286657608
73291.0	8	65457.0	7.40286657608
73292.0	8	65457.0	7.40286657608
73293.0	8	65457.0	7.40286657608
73294.0	8	65457.0	7.40286657608
73295.0	8	65457.0	7.40286657608
73296.0	8	65457.0	7.40286657608
73297.0	8	65457.0	7.40286657608
73523.0	8	65487.0	9.13397737607
73524.0	8	65487.0	9.13397737607
73525.0	8	65487.0	9.13397737607
73586.0	8	65487.0	9.13397737607
73587.0	8	65487.0	9.13397737607
73588.0	8	65487.0	9.13397737607
73589.0	8	65487.0	9.13397737607
73590.0	8	65487.0	9.13397737607
73591.0	8	65487.0	9.13397737607
73592.0	8	65487.0	9.13397737607
73416.0	8	65517.0	3.42737604725
73417.0	8	65517.0	3.42737604725
73418.0	8	65517.0	3.42737604725
73419.0	8	65547.0	27.5428493058
73420.0	8	65547.0	27.5428493058
73421.0	8	65547.0	27.5428493058
73422.0	8	65547.0	27.5428493058
73423.0	8	65547.0	27.5428493058
73522.0	8	65547.0	27.5428493058
73520.0	8	65547.0	27.5428493058
73521.0	8	65547.0	27.5428493058
73286.0	8	65547.0	27.5428493058
73287.0	8	65547.0	27.5428493058
73288.0	8	65547.0	27.5428493058
73289.0	8	65547.0	27.5428493058
73290.0	8	65547.0	27.5428493058
73573.0	8	65547.0	27.5428493058
73574.0	8	65547.0	27.5428493058
73575.0	8	65547.0	27.5428493058
73576.0	8	65547.0	27.5428493058
73577.0	8	65547.0	27.5428493058
73578.0	8	65547.0	27.5428493058
73579.0	8	65547.0	27.5428493058
73580.0	8	65547.0	27.5428493058
73581.0	8	65547.0	27.5428493058
73582.0	8	65547.0	27.5428493058
73583.0	8	65547.0	27.5428493058
73584.0	8	65547.0	27.5428493058
73585.0	8	65547.0	27.5428493058
73605.0	8	65547.0	27.5428493058
73606.0	8	65547.0	27.5428493058
73607.0	8	65547.0	27.5428493058
73608.0	8	65547.0	27.5428493058
73609.0	8	65547.0	27.5428493058
73610.0	8	65547.0	27.5428493058
73611.0	8	65577.0	4.08477749262
73362.0	8	65577.0	4.08477749262
73470.0	8	68620.0	4.10002827996
73374.0	8	68620.0	4.10002827996
73375.0	8	68620.0	4.10002827996
73376.0	8	68620.0	4.10002827996
73377.0	8	68620.0	4.10002827996
73378.0	8	68620.0	4.10002827996
73379.0	8	68660.0	2.50559786548
73380.0	8	68660.0	2.50559786548
73381.0	8	68660.0	2.50559786548
73382.0	8	68660.0	2.50559786548
73383.0	8	68660.0	2.50559786548
73384.0	8	68660.0	2.50559786548
73385.0	8	68660.0	2.50559786548
73386.0	8	68700.0	2.01962471427
73387.0	8	68700.0	2.01962471427
73388.0	8	68700.0	2.01962471427
73389.0	8	68700.0	2.01962471427
73390	8	68720.0	0.0
73390	8	68740.0	0.0
73390.0	8	68760.0	5.68078522085
73391.0	8	68760.0	5.68078522085
73392.0	8	68760.0	5.68078522085
73393.0	8	68760.0	5.68078522085
73394.0	8	68760.0	5.68078522085
73395.0	8	68760.0	5.68078522085
73396.0	8	68760.0	5.68078522085
73397.0	8	68760.0	5.68078522085
73398.0	8	68760.0	5.68078522085
73399.0	8	68760.0	5.68078522085
73400.0	8	68760.0	5.68078522085
73401.0	8	68760.0	5.68078522085
73402.0	8	68760.0	5.68078522085
73557	8	68840.0	0.0
73557	8	68860.0	0.0
73557.0	8	68880.0	5.71307220759
73558.0	8	68880.0	5.71307220759
71346.0	8	68900.0	4.93066826222
71344.0	8	56299.0	9.47899029607
71345.0	8	56299.0	9.47899029607
73542.0	8	56299.0	9.47899029607
73543.0	8	56299.0	9.47899029607
73544.0	8	56299.0	9.47899029607
73545.0	8	56299.0	9.47899029607
73546.0	8	56299.0	9.47899029607
73547.0	8	56299.0	9.47899029607
73548.0	8	56299.0	9.47899029607
73549.0	8	56299.0	9.47899029607
73523.0	8	56323.0	4.82863881817
73524.0	8	56329.0	10.3224230789
73525.0	8	56329.0	10.3224230789
73595.0	8	56329.0	10.3224230789
73611.0	8	56329.0	10.3224230789
73362.0	8	56329.0	10.3224230789
73597	8	61448.0	0.0
73597	8	61468.0	0.0
73597	8	61488.0	0.0
73597	8	61508.0	0.0
73597	8	61528.0	0.0
73597.0	8	61548.0	14.482441965
73598.0	8	61548.0	14.482441965
73599.0	8	61548.0	14.482441965
73600.0	8	61548.0	14.482441965
73601.0	8	61548.0	14.482441965
73602.0	8	61548.0	14.482441965
73603.0	8	61548.0	14.482441965
73604.0	8	61548.0	14.482441965
73605.0	8	61548.0	14.482441965
73606.0	8	61548.0	14.482441965
73607.0	8	61548.0	14.482441965
73608.0	8	61548.0	14.482441965
73609.0	8	61548.0	14.482441965
73610.0	8	61548.0	14.482441965
73611.0	8	61548.0	14.482441965
73566.0	8	61548.0	14.482441965
73567.0	8	61548.0	14.482441965
73568.0	8	61548.0	14.482441965
73569.0	8	61548.0	14.482441965
73570.0	8	61548.0	14.482441965
73571.0	8	61548.0	14.482441965
73572.0	8	61548.0	14.482441965
73560.0	8	61548.0	14.482441965
73561.0	8	61548.0	14.482441965
73074.0	8	61548.0	14.482441965
73075	8	61571.0	0.0
73085.0	8	64155.0	5.23883190482
73086.0	8	64155.0	5.23883190482
73596.0	8	64155.0	5.23883190482
73597.0	8	64155.0	5.23883190482
73598.0	8	64155.0	5.23883190482
73599.0	8	64155.0	5.23883190482
73600.0	8	64155.0	5.23883190482
73601.0	8	64155.0	5.23883190482
73602.0	8	64175.0	11.2398161008
73603.0	8	64175.0	11.2398161008
73604.0	8	64175.0	11.2398161008
73531.0	8	64175.0	11.2398161008
73532.0	8	64175.0	11.2398161008
73331.0	8	64175.0	11.2398161008
73332.0	8	64175.0	11.2398161008
73333.0	8	64195.0	10.2858555561
73334.0	8	64195.0	10.2858555561
73335.0	8	64195.0	10.2858555561
73336.0	8	64195.0	10.2858555561
73337.0	8	64195.0	10.2858555561
73338.0	8	64195.0	10.2858555561
73339.0	8	64195.0	10.2858555561
73340.0	8	64195.0	10.2858555561
73341.0	8	64195.0	10.2858555561
73342.0	8	64195.0	10.2858555561
73343.0	8	64195.0	10.2858555561
73344.0	8	64195.0	10.2858555561
73469	8	65156.0	2.08263885495
73469.0	8	65171.0	3.81419756885
73470.0	8	65186.0	10.325107171
73374.0	8	65186.0	10.325107171
73375.0	8	65186.0	10.325107171
73376.0	8	65186.0	10.325107171
73377.0	8	65186.0	10.325107171
73378.0	8	65186.0	10.325107171
73379.0	8	65201.0	13.9334091695
73380.0	8	65201.0	13.9334091695
73381.0	8	65201.0	13.9334091695
73382.0	8	65201.0	13.9334091695
73383.0	8	65201.0	13.9334091695
73384.0	8	65201.0	13.9334091695
73385.0	8	65201.0	13.9334091695
73386.0	8	65201.0	13.9334091695
73387.0	8	65201.0	13.9334091695
73388.0	8	65201.0	13.9334091695
73389.0	8	65201.0	13.9334091695
73390.0	8	65201.0	13.9334091695
73391.0	8	65201.0	13.9334091695
73392.0	8	65201.0	13.9334091695
73393.0	8	65201.0	13.9334091695
73394.0	8	65201.0	13.9334091695
73395.0	8	65201.0	13.9334091695
73396.0	8	65201.0	13.9334091695
73397.0	8	65216.0	8.13178171443
73398.0	8	65216.0	8.13178171443
73399.0	8	65216.0	8.13178171443
73400.0	8	65216.0	8.13178171443
73401.0	8	65216.0	8.13178171443
73402.0	8	65216.0	8.13178171443
73403.0	8	65216.0	8.13178171443
73550.0	8	65216.0	8.13178171443
73551.0	8	65216.0	8.13178171443
73552.0	8	65216.0	8.13178171443
73553.0	8	65216.0	8.13178171443
73554.0	8	65231.0	13.0573147743
73555.0	8	65231.0	13.0573147743
73556.0	8	65231.0	13.0573147743
73557.0	8	65231.0	13.0573147743
73558.0	8	65231.0	13.0573147743
71346.0	8	65231.0	13.0573147743
73469.0	8	68631.0	2.78746016033
73470	8	68646.0	0.0
73470.0	8	68653.0	3.68239923177
73517.0	8	68668.0	5.54134008247
73291.0	8	68668.0	5.54134008247
73292.0	8	68683.0	4.55826662308
73293.0	8	68683.0	4.55826662308
73294.0	8	68683.0	4.55826662308
73295.0	8	68683.0	4.55826662308
73296.0	8	68698.0	6.958684003
73297.0	8	68698.0	6.958684003
73523.0	8	68698.0	6.958684003
73524.0	8	68713.0	4.87636798785
73525.0	8	68728.0	6.42957833797
73595.0	8	68728.0	6.42957833797
73611.0	8	68728.0	6.42957833797
71343	8	30152.0	2.12995052218
71343	8	30167.0	2.32747692784
71343.0	8	30182.0	1.73076730207
71344	8	30197.0	1.66733212862
71344	8	30221.0	2.75788165997
71344.0	8	30227.0	9.45033792482
71345.0	8	30227.0	9.45033792482
73542.0	8	30227.0	9.45033792482
73543.0	8	30227.0	9.45033792482
73544.0	8	30227.0	9.45033792482
73545.0	8	30227.0	9.45033792482
73546.0	8	30242.0	4.97328743858
73547.0	8	30242.0	4.97328743858
73548.0	8	30242.0	4.97328743858
73549.0	8	30242.0	4.97328743858
73523.0	8	30257.0	9.31018840558
73524.0	8	30257.0	9.31018840558
73525	8	30266.0	10.0923658313
73525.0	8	30272.0	12.8458440447
73586.0	8	30272.0	12.8458440447
73587.0	8	30272.0	12.8458440447
73588.0	8	30272.0	12.8458440447
73589.0	8	30272.0	12.8458440447
73590.0	8	30272.0	12.8458440447
73591.0	8	30272.0	12.8458440447
73592.0	8	30272.0	12.8458440447
71343.0	8	74910.0	11.4591179505
71344.0	8	74910.0	11.4591179505
71345.0	8	74925.0	13.3577679479
73542.0	8	74925.0	13.3577679479
73543.0	8	74925.0	13.3577679479
73544.0	8	74925.0	13.3577679479
73545.0	8	74925.0	13.3577679479
73546.0	8	74925.0	13.3577679479
73547.0	8	74925.0	13.3577679479
73548.0	8	74925.0	13.3577679479
73549.0	8	74925.0	13.3577679479
73523.0	8	74940.0	10.8671094624
73524.0	8	74940.0	10.8671094624
73525.0	8	74940.0	10.8671094624
73375.0	8	31255.0	21.9863713096
73376.0	8	31255.0	21.9863713096
73377.0	8	31255.0	21.9863713096
73378.0	8	31255.0	21.9863713096
73379.0	8	31255.0	21.9863713096
73380.0	8	31255.0	21.9863713096
73381.0	8	31255.0	21.9863713096
73382.0	8	31255.0	21.9863713096
73383.0	8	31255.0	21.9863713096
73384.0	8	31255.0	21.9863713096
73469.0	8	34157.0	17.0555458714
73470.0	8	34157.0	17.0555458714
73374.0	8	34157.0	17.0555458714
73375.0	8	34157.0	17.0555458714
73376.0	8	34157.0	17.0555458714
73377.0	8	34167.0	13.7472788089
73378.0	8	34167.0	13.7472788089
73379.0	8	34167.0	13.7472788089
73380.0	8	34167.0	13.7472788089
73381.0	8	34167.0	13.7472788089
73382.0	8	34167.0	13.7472788089
73383.0	8	34167.0	13.7472788089
73384.0	8	34167.0	13.7472788089
73385.0	8	34167.0	13.7472788089
73386.0	8	34167.0	13.7472788089
73387.0	8	34167.0	13.7472788089
73388.0	8	34167.0	13.7472788089
73389.0	8	34167.0	13.7472788089
73390.0	8	34167.0	13.7472788089
73391.0	8	34167.0	13.7472788089
73392.0	8	34167.0	13.7472788089
73393.0	8	34167.0	13.7472788089
73394.0	8	34167.0	13.7472788089
73395.0	8	34183.0	7.04441056514
73064.0	8	52590.0	19.5481817079
73065.0	8	52590.0	19.5481817079
73531.0	8	52590.0	19.5481817079
73532.0	8	52600.0	15.6179355989
73331.0	8	52600.0	15.6179355989
73332.0	8	52600.0	15.6179355989
73333.0	8	52600.0	15.6179355989
73334.0	8	52600.0	15.6179355989
73335.0	8	52600.0	15.6179355989
73336.0	8	52600.0	15.6179355989
73337.0	8	52610.0	16.6510745067
73338.0	8	52610.0	16.6510745067
73339.0	8	52610.0	16.6510745067
73340.0	8	52610.0	16.6510745067
73341.0	8	52610.0	16.6510745067
73342.0	8	52610.0	16.6510745067
73343.0	8	52610.0	16.6510745067
73344.0	8	52618.0	20.1354037407
73345.0	8	52618.0	20.1354037407
73346.0	8	52618.0	20.1354037407
73347.0	8	52618.0	20.1354037407
73348.0	8	52618.0	20.1354037407
73349.0	8	52618.0	20.1354037407
73350.0	8	52618.0	20.1354037407
73511.0	8	52618.0	20.1354037407
73512.0	8	52618.0	20.1354037407
73064.0	8	71753.0	11.4292097538
73065.0	8	71755.0	12.1343256935
73526.0	8	71755.0	12.1343256935
73527.0	8	71765.0	12.7407117795
73528.0	8	71765.0	12.7407117795
73529.0	8	71765.0	12.7407117795
73530.0	8	71765.0	12.7407117795
73550.0	8	71765.0	12.7407117795
73551.0	8	71765.0	12.7407117795
73552.0	8	71775.0	14.9923787489
73553.0	8	71775.0	14.9923787489
73554.0	8	71775.0	14.9923787489
73555.0	8	71775.0	14.9923787489
73556.0	8	71775.0	14.9923787489
73557.0	8	71775.0	14.9923787489
73558.0	8	71775.0	14.9923787489
71346.0	8	71785.0	13.6297813448
71343.0	8	73583.0	16.0009896937
71344.0	8	73583.0	16.0009896937
71345.0	8	73583.0	16.0009896937
73542.0	8	73583.0	16.0009896937
73543.0	8	73593.0	9.36758442189
73544.0	8	73593.0	9.36758442189
73545.0	8	73593.0	9.36758442189
73546.0	8	73593.0	9.36758442189
73547.0	8	73593.0	9.36758442189
73548.0	8	73593.0	9.36758442189
73549.0	8	73603.0	6.75201226732
73523.0	8	73603.0	6.75201226732
73524	8	73611.0	7.65232776203
73524.0	8	73613.0	13.1009202593
73525.0	8	73619.0	16.1883227359
73595.0	8	73619.0	16.1883227359
73611.0	8	73619.0	16.1883227359
73362.0	8	73619.0	16.1883227359
73363	8	73627.0	15.8276084834
71302.0	8	54988.0	8.2792771227
71304.0	8	54988.0	8.2792771227
71306.0	8	54988.0	8.2792771227
71308.0	8	55008.0	6.84225590975
71343.0	8	55028.0	6.08319563842
71344.0	8	55028.0	6.08319563842
71345	8	55048.0	1.54361754441
73517.0	8	54348.0	15.457971553
73291.0	8	54348.0	15.457971553
73292.0	8	54348.0	15.457971553
73293.0	8	54348.0	15.457971553
73294.0	8	54348.0	15.457971553
73295.0	8	54348.0	15.457971553
73296.0	8	54348.0	15.457971553
73297.0	8	54348.0	15.457971553
73523.0	8	54363.0	2.88491703067
73086.0	8	55000.0	10.3484780383
73596.0	8	55000.0	10.3484780383
73597.0	8	55000.0	10.3484780383
73598.0	8	55000.0	10.3484780383
73599.0	8	55000.0	10.3484780383
73600.0	8	55000.0	10.3484780383
73601.0	8	55000.0	10.3484780383
73602.0	8	55000.0	10.3484780383
73603.0	8	55000.0	10.3484780383
73533.0	8	55000.0	10.3484780383
73534.0	8	55015.0	13.9633540686
73535.0	8	55015.0	13.9633540686
73536.0	8	55015.0	13.9633540686
73537.0	8	55015.0	13.9633540686
73538.0	8	55030.0	13.8805668914
73539.0	8	55030.0	13.8805668914
73540.0	8	55030.0	13.8805668914
73541.0	8	55030.0	13.8805668914
71346.0	8	55030.0	13.8805668914
71344.0	8	53115.0	14.1455382767
71345.0	8	53115.0	14.1455382767
73542.0	8	53115.0	14.1455382767
73543.0	8	53115.0	14.1455382767
73544.0	8	53125.0	10.4636171357
73545.0	8	53125.0	10.4636171357
73546.0	8	53125.0	10.4636171357
73547.0	8	53125.0	10.4636171357
73548.0	8	53125.0	10.4636171357
73549.0	8	53125.0	10.4636171357
73523.0	8	53135.0	6.11168564593
73524.0	8	53145.0	14.8639138332
73525.0	8	53145.0	14.8639138332
73586.0	8	53145.0	14.8639138332
73587.0	8	53155.0	12.5018253888
73588.0	8	53155.0	12.5018253888
73589.0	8	53155.0	12.5018253888
73590.0	8	53155.0	12.5018253888
73591.0	8	53155.0	12.5018253888
73592.0	8	53155.0	12.5018253888
73416.0	8	53155.0	12.5018253888
71344	8	68092.0	5.60206207855
71344.0	8	68102.0	2.94025551371
71345	8	68112.0	0.599048080536
71345.0	8	68122.0	3.69306965862
73542.0	8	68122.0	3.69306965862
73543	8	68132.0	1.85520939962
73543.0	8	68142.0	2.8331552842
73544.0	8	68142.0	2.8331552842
73545.0	8	68152.0	1.93608794852
73546.0	8	68162.0	2.15752415289
73547.0	8	68172.0	2.50055191506
73548.0	8	68172.0	2.50055191506
73549	8	68182.0	1.15602553166
73549	8	68192.0	0.0
73549	8	68202.0	0.0
73549	8	68212.0	0.0
73549.0	8	68222.0	4.70682645515
73523.0	8	68232.0	9.30989808943
73524.0	8	68232.0	9.30989808943
73525.0	8	68242.0	9.54199188251
73586.0	8	68242.0	9.54199188251
73587.0	8	68242.0	9.54199188251
73588.0	8	68252.0	10.2540415102
73589.0	8	68252.0	10.2540415102
73590.0	8	68252.0	10.2540415102
73591.0	8	68252.0	10.2540415102
73592.0	8	68252.0	10.2540415102
73416.0	8	68252.0	10.2540415102
73469.0	8	73178.0	12.2612171113
73470.0	8	73178.0	12.2612171113
73374.0	8	73178.0	12.2612171113
73375.0	8	73178.0	12.2612171113
73376.0	8	73178.0	12.2612171113
73377.0	8	73178.0	12.2612171113
73378.0	8	73178.0	12.2612171113
73379.0	8	73178.0	12.2612171113
73380.0	8	73198.0	11.2653068134
73381.0	8	73198.0	11.2653068134
73382.0	8	73198.0	11.2653068134
73383.0	8	73198.0	11.2653068134
73384.0	8	73198.0	11.2653068134
73385.0	8	73198.0	11.2653068134
73386.0	8	73198.0	11.2653068134
73387.0	8	73198.0	11.2653068134
73388.0	8	73208.0	6.68620573423
73389.0	8	73208.0	6.68620573423
73390.0	8	73208.0	6.68620573423
73391.0	8	73208.0	6.68620573423
73392.0	8	73208.0	6.68620573423
73393.0	8	73208.0	6.68620573423
73394.0	8	73218.0	13.9234681718
73395.0	8	73218.0	13.9234681718
73396.0	8	73218.0	13.9234681718
73397.0	8	73218.0	13.9234681718
73398.0	8	73218.0	13.9234681718
73399.0	8	73218.0	13.9234681718
73400.0	8	73218.0	13.9234681718
73401.0	8	73218.0	13.9234681718
73402.0	8	73218.0	13.9234681718
73403.0	8	73218.0	13.9234681718
73550.0	8	73218.0	13.9234681718
73551.0	8	73218.0	13.9234681718
73552.0	8	73228.0	13.1748048564
73553.0	8	73228.0	13.1748048564
73554.0	8	73228.0	13.1748048564
73555.0	8	73228.0	13.1748048564
73556.0	8	73228.0	13.1748048564
73557.0	8	73228.0	13.1748048564
73558.0	8	73238.0	12.6220230803
71346.0	8	73238.0	12.6220230803
73085	8	53275.0	2.14757774068
73085.0	8	53289.0	2.76743011627
73086.0	8	53305.0	6.14343900158
73596.0	8	53305.0	6.14343900158
73597.0	8	53305.0	6.14343900158
73598.0	8	53305.0	6.14343900158
73599.0	8	53305.0	6.14343900158
73600.0	8	53305.0	6.14343900158
73601.0	8	53305.0	6.14343900158
73602.0	8	53305.0	6.14343900158
73603.0	8	53305.0	6.14343900158
73604.0	8	53319.0	7.07437281981
73531.0	8	53319.0	7.07437281981
73532.0	8	53335.0	8.10024039366
73331.0	8	53335.0	8.10024039366
73332.0	8	53335.0	8.10024039366
73333.0	8	53335.0	8.10024039366
73334.0	8	53349.0	12.8361895256
73335.0	8	53349.0	12.8361895256
73336.0	8	53349.0	12.8361895256
73337.0	8	53349.0	12.8361895256
73338.0	8	53349.0	12.8361895256
73339.0	8	53349.0	12.8361895256
73340.0	8	53349.0	12.8361895256
73341.0	8	53349.0	12.8361895256
73342.0	8	53349.0	12.8361895256
73343.0	8	53349.0	12.8361895256
73344.0	8	53349.0	12.8361895256
73345.0	8	53349.0	12.8361895256
73346.0	8	53365.0	11.8295505934
73347.0	8	53365.0	11.8295505934
73348.0	8	53365.0	11.8295505934
73349.0	8	53365.0	11.8295505934
73350.0	8	53365.0	11.8295505934
73511.0	8	53365.0	11.8295505934
73512.0	8	53365.0	11.8295505934
73470.0	8	56395.0	11.408029
73374.0	8	56395.0	11.408029
73375.0	8	56395.0	11.408029
73376.0	8	56395.0	11.408029
73377.0	8	56395.0	11.408029
73378.0	8	56395.0	11.408029
73379.0	8	56395.0	11.408029
73380.0	8	56395.0	11.408029
73381.0	8	56411.0	10.2966998116
73382.0	8	56411.0	10.2966998116
73383.0	8	56411.0	10.2966998116
73384.0	8	56411.0	10.2966998116
73385.0	8	56411.0	10.2966998116
73386.0	8	56411.0	10.2966998116
73387.0	8	56411.0	10.2966998116
73388.0	8	56411.0	10.2966998116
73389.0	8	56411.0	10.2966998116
73390.0	8	56411.0	10.2966998116
73391.0	8	56411.0	10.2966998116
73392.0	8	56411.0	10.2966998116
73393.0	8	56411.0	10.2966998116
73394.0	8	56411.0	10.2966998116
73395.0	8	56425.0	9.31905376232
73396.0	8	56425.0	9.31905376232
73397.0	8	56425.0	9.31905376232
73398.0	8	56425.0	9.31905376232
73399.0	8	56425.0	9.31905376232
73400.0	8	56425.0	9.31905376232
73401.0	8	56425.0	9.31905376232
73402.0	8	56425.0	9.31905376232
73403.0	8	56425.0	9.31905376232
73550.0	8	56425.0	9.31905376232
73551.0	8	56425.0	9.31905376232
73552.0	8	56425.0	9.31905376232
73553.0	8	56425.0	9.31905376232
73554.0	8	56441.0	11.7847340743
73555.0	8	56441.0	11.7847340743
73556.0	8	56441.0	11.7847340743
73557.0	8	56441.0	11.7847340743
73558.0	8	56441.0	11.7847340743
73469.0	8	54661.0	12.6159740765
73470.0	8	54667.0	6.83115357854
73517.0	8	54673.0	5.50402010326
73291.0	8	54679.0	7.07802409777
73292.0	8	54685.0	7.26798920429
73293.0	8	54691.0	6.16441010243
73294.0	8	54691.0	6.16441010243
73295.0	8	54697.0	10.5040118513
73296.0	8	54697.0	10.5040118513
73297.0	8	54697.0	10.5040118513
73086.0	8	61661.0	6.60925334735
73596.0	8	61661.0	6.60925334735
73597.0	8	61661.0	6.60925334735
73598.0	8	61661.0	6.60925334735
73599.0	8	61661.0	6.60925334735
73600.0	8	61661.0	6.60925334735
73601.0	8	61661.0	6.60925334735
73602.0	8	61661.0	6.60925334735
73603.0	8	61661.0	6.60925334735
73604.0	8	61661.0	6.60925334735
73531.0	8	61681.0	9.46624374887
73532.0	8	61681.0	9.46624374887
73331.0	8	61681.0	9.46624374887
73332.0	8	61681.0	9.46624374887
73333.0	8	61681.0	9.46624374887
73334.0	8	61681.0	9.46624374887
73335.0	8	61701.0	14.1290284876
73336.0	8	61701.0	14.1290284876
73337.0	8	61701.0	14.1290284876
73338.0	8	61701.0	14.1290284876
73339.0	8	61701.0	14.1290284876
73340.0	8	61701.0	14.1290284876
73341.0	8	61701.0	14.1290284876
73342.0	8	61701.0	14.1290284876
73343.0	8	61701.0	14.1290284876
73344.0	8	61701.0	14.1290284876
73345.0	8	61701.0	14.1290284876
73346.0	8	61701.0	14.1290284876
73347.0	8	61701.0	14.1290284876
73348.0	8	61701.0	14.1290284876
73349.0	8	61701.0	14.1290284876
73350.0	8	61701.0	14.1290284876
71343	8	67235.0	0.0
71343	8	67255.0	0.0
71343	8	67275.0	0.0
71343.0	8	67296.0	4.58279859912
71344	8	67316.0	1.12177958375
71344.0	8	67336.0	6.76271285367
71345.0	8	67336.0	6.76271285367
73542.0	8	67336.0	6.76271285367
73543.0	8	67336.0	6.76271285367
73544.0	8	67336.0	6.76271285367
73545.0	8	67356.0	3.61928132291
73546.0	8	67356.0	3.61928132291
73547.0	8	67356.0	3.61928132291
73548.0	8	67356.0	3.61928132291
73549.0	8	67376.0	3.71408520169
73523.0	8	67376.0	3.71408520169
73524.0	8	67396.0	2.10872594836
73525.0	8	67416.0	5.66532280043
73595.0	8	67416.0	5.66532280043
73611.0	8	67416.0	5.66532280043
71343	8	59723.0	0.592038428256
71343	8	59733.0	4.55443602263
71343	8	59743.0	0.915542172508
71343	8	59753.0	0.963509776436
71343	8	59763.0	0.412681099955
71343	8	59773.0	0.667545174019
71343	8	59782.0	1.02353055459
71343	8	59793.0	1.47117569295
73085	8	56858.0	0.12536753663
73085.0	8	56878.0	4.64072833847
73086.0	8	56878.0	4.64072833847
73596.0	8	56878.0	4.64072833847
73597.0	8	56878.0	4.64072833847
73598.0	8	56878.0	4.64072833847
73599.0	8	56898.0	11.8631779315
73600.0	8	56898.0	11.8631779315
73601.0	8	56898.0	11.8631779315
73602.0	8	56898.0	11.8631779315
73603.0	8	56898.0	11.8631779315
73533.0	8	56898.0	11.8631779315
73534.0	8	56898.0	11.8631779315
73535.0	8	56898.0	11.8631779315
73536.0	8	56918.0	8.78182970389
73537.0	8	56918.0	8.78182970389
73538.0	8	56918.0	8.78182970389
73539.0	8	56918.0	8.78182970389
73540.0	8	56918.0	8.78182970389
73541.0	8	56918.0	8.78182970389
71395	8	59217.0	0.0
71395	8	59237.0	0.0
71395.0	8	59257.0	7.66640052839
71393.0	8	59257.0	7.66640052839
71302.0	8	59277.0	9.78333392795
71304.0	8	59277.0	9.78333392795
71306.0	8	59277.0	9.78333392795
71308.0	8	59277.0	9.78333392795
71343.0	8	59277.0	9.78333392795
71344.0	8	59277.0	9.78333392795
71345.0	8	59317.0	3.77651261897
73542.0	8	59317.0	3.77651261897
73543.0	8	59317.0	3.77651261897
73544.0	8	59337.0	2.48957523785
73545.0	8	59337.0	2.48957523785
73546	8	59357.0	0.0
73546	8	59377.0	0.0
73298.0	8	36670.0	11.1051449697
73291.0	8	36670.0	11.1051449697
73292.0	8	36670.0	11.1051449697
73293.0	8	36670.0	11.1051449697
73294.0	8	36670.0	11.1051449697
73295.0	8	36685.0	7.08131124747
73296.0	8	36685.0	7.08131124747
73297.0	8	36685.0	7.08131124747
73084.0	8	53468.0	11.1297820895
73085.0	8	53474.0	7.69464089789
73086.0	8	53480.0	8.35758187007
73086.0	8	34368.0	7.67712438345
73596.0	8	34368.0	7.67712438345
73597.0	8	34368.0	7.67712438345
73598.0	8	34368.0	7.67712438345
73599.0	8	34368.0	7.67712438345
73600.0	8	34368.0	7.67712438345
73601.0	8	34376.0	6.79693697727
73602.0	8	34376.0	6.79693697727
73603.0	8	34376.0	6.79693697727
73604.0	8	34376.0	6.79693697727
73531.0	8	34376.0	6.79693697727
73532.0	8	34391.0	15.2492209267
73331.0	8	34391.0	15.2492209267
73332.0	8	34391.0	15.2492209267
73333.0	8	34391.0	15.2492209267
73334.0	8	34391.0	15.2492209267
73335.0	8	34391.0	15.2492209267
73336.0	8	34391.0	15.2492209267
73337.0	8	34391.0	15.2492209267
73338.0	8	34391.0	15.2492209267
73339.0	8	34391.0	15.2492209267
73340.0	8	34406.0	14.7829230204
73341.0	8	34406.0	14.7829230204
73342.0	8	34406.0	14.7829230204
73343.0	8	34406.0	14.7829230204
73344.0	8	34406.0	14.7829230204
73535	8	35312.0	1.62110612038
73535.0	8	35327.0	5.08522231366
73536.0	8	35327.0	5.08522231366
73537.0	8	35327.0	5.08522231366
73538	8	35342.0	2.01870873669
73538	8	35357.0	0.0
73538.0	8	35365.0	5.92918772942
73539.0	8	35365.0	5.92918772942
73540.0	8	35365.0	5.92918772942
73541.0	8	35365.0	5.92918772942
71346.0	8	35365.0	5.92918772942
74172.0	8	35395.0	4.4164170461
73086.0	8	35672.0	7.28911545836
73596.0	8	35672.0	7.28911545836
73597.0	8	35672.0	7.28911545836
73598.0	8	35672.0	7.28911545836
73599.0	8	35672.0	7.28911545836
73600.0	8	35672.0	7.28911545836
73601.0	8	35672.0	7.28911545836
73602.0	8	35672.0	7.28911545836
73603.0	8	35672.0	7.28911545836
73363	8	61223.0	4.06064462209
73084.0	8	65032.0	12.439534384
73085.0	8	65032.0	12.439534384
73086.0	8	65032.0	12.439534384
73596.0	8	65042.0	12.0749689563
73597.0	8	65042.0	12.0749689563
73598.0	8	65042.0	12.0749689563
73599.0	8	65042.0	12.0749689563
73600.0	8	65042.0	12.0749689563
73601.0	8	65042.0	12.0749689563
73602.0	8	65042.0	12.0749689563
73603.0	8	65042.0	12.0749689563
73604.0	8	65042.0	12.0749689563
73531.0	8	65052.0	10.1873880994
73532.0	8	65062.0	10.2396505409
73331.0	8	65062.0	10.2396505409
73332.0	8	65062.0	10.2396505409
73333.0	8	65062.0	10.2396505409
73334.0	8	65062.0	10.2396505409
73335.0	8	65062.0	10.2396505409
73336.0	8	65072.0	12.5161182244
73337.0	8	65072.0	12.5161182244
73338.0	8	65072.0	12.5161182244
73339.0	8	65072.0	12.5161182244
73340.0	8	65072.0	12.5161182244
73341.0	8	65072.0	12.5161182244
73342.0	8	65072.0	12.5161182244
73343.0	8	65082.0	15.7597361207
73344.0	8	65082.0	15.7597361207
73345.0	8	65082.0	15.7597361207
73346.0	8	65082.0	15.7597361207
73347.0	8	65082.0	15.7597361207
73348.0	8	65082.0	15.7597361207
73349.0	8	65082.0	15.7597361207
73350.0	8	65082.0	15.7597361207
73296.0	8	66965.0	2.19800201162
73297.0	8	66965.0	2.19800201162
73523.0	8	66995.0	1.33692965943
73524.0	8	67025.0	3.21319862634
73525.0	8	67055.0	3.07475701631
73595.0	8	67055.0	3.07475701631
73611.0	8	67055.0	3.07475701631
73566.0	8	67055.0	3.07475701631
73567.0	8	67055.0	3.07475701631
73568.0	8	67055.0	3.07475701631
73569.0	8	67055.0	3.07475701631
73560	8	67145.0	0.178261473207
73560.0	8	67175.0	1.32332799922
73561	8	67201.0	0.0
73561.0	8	67205.0	1.7831462845
73084.0	8	67985.0	4.41390485895
73085.0	8	67985.0	4.41390485895
73086.0	8	67985.0	4.41390485895
73596.0	8	68015.0	11.1766721241
73597.0	8	68015.0	11.1766721241
73598.0	8	68015.0	11.1766721241
73599.0	8	68015.0	11.1766721241
73600.0	8	68015.0	11.1766721241
73601.0	8	68015.0	11.1766721241
73602.0	8	68015.0	11.1766721241
73603.0	8	68015.0	11.1766721241
73533.0	8	68015.0	11.1766721241
73534.0	8	68015.0	11.1766721241
73535.0	8	68015.0	11.1766721241
73536.0	8	68015.0	11.1766721241
73537.0	8	68015.0	11.1766721241
73538.0	8	68045.0	2.31947500709
73539.0	8	68045.0	2.31947500709
73540.0	8	68045.0	2.31947500709
73541.0	8	68075.0	1.07561007842
71346.0	8	68105.0	1.99153037702
74046	8	68135.0	2.47225391061
73469.0	8	29919.0	8.31996863997
73470.0	8	29927.0	10.6757132126
73517.0	8	29927.0	10.6757132126
73291.0	8	29927.0	10.6757132126
73292.0	8	29927.0	10.6757132126
73293.0	8	29927.0	10.6757132126
73294.0	8	29942.0	4.50102316571
73295.0	8	29942.0	4.50102316571
73296.0	8	29942.0	4.50102316571
73297.0	8	29957.0	9.54248344536
73523.0	8	29957.0	9.54248344536
73524.0	8	29965.0	14.9849343009
73525.0	8	29965.0	14.9849343009
73595.0	8	29965.0	14.9849343009
73611.0	8	29965.0	14.9849343009
73362.0	8	29965.0	14.9849343009
73543.0	8	35918.0	10.6319268674
73544.0	8	35918.0	10.6319268674
73545.0	8	35918.0	10.6319268674
73546.0	8	35918.0	10.6319268674
73547.0	8	35918.0	10.6319268674
73548.0	8	35918.0	10.6319268674
73549.0	8	35927.0	8.69664597464
73523.0	8	35932.0	5.55191942959
73524.0	8	35932.0	5.55191942959
73525.0	8	35948.0	11.520395166
73595.0	8	35948.0	11.520395166
73611.0	8	35948.0	11.520395166
73362.0	8	35948.0	11.520395166
73469.0	8	65026.0	4.4569830713
73470.0	8	65041.0	7.46995646899
73374.0	8	65049.0	13.1295460437
73375.0	8	65049.0	13.1295460437
73376.0	8	65049.0	13.1295460437
73377.0	8	65049.0	13.1295460437
73378.0	8	65049.0	13.1295460437
73379.0	8	65049.0	13.1295460437
73380.0	8	65049.0	13.1295460437
73381.0	8	65049.0	13.1295460437
73382.0	8	65049.0	13.1295460437
73383.0	8	65064.0	9.65412295184
73384.0	8	65064.0	9.65412295184
73385.0	8	65064.0	9.65412295184
73386.0	8	65064.0	9.65412295184
73387.0	8	65064.0	9.65412295184
73388.0	8	65064.0	9.65412295184
73389.0	8	65064.0	9.65412295184
73390.0	8	65064.0	9.65412295184
73391.0	8	65064.0	9.65412295184
73392.0	8	65064.0	9.65412295184
73393.0	8	65064.0	9.65412295184
73394.0	8	65064.0	9.65412295184
73395.0	8	65064.0	9.65412295184
73396.0	8	65064.0	9.65412295184
73397.0	8	65078.0	11.1579081961
73398.0	8	65078.0	11.1579081961
73399.0	8	65078.0	11.1579081961
73400.0	8	65078.0	11.1579081961
73401.0	8	65078.0	11.1579081961
73402.0	8	65078.0	11.1579081961
73403.0	8	65078.0	11.1579081961
73550.0	8	65078.0	11.1579081961
73551.0	8	65078.0	11.1579081961
73552.0	8	65078.0	11.1579081961
73553.0	8	65078.0	11.1579081961
73554.0	8	65078.0	11.1579081961
73555.0	8	65078.0	11.1579081961
73556.0	8	65078.0	11.1579081961
73557.0	8	65094.0	12.8990620515
73558.0	8	65094.0	12.8990620515
71346.0	8	65094.0	12.8990620515
73065.0	8	70775.0	14.4970090035
73531.0	8	70775.0	14.4970090035
71343	8	61394.0	1.85068653445
71343.0	8	61402.0	1.97491599215
71344	8	61417.0	2.31790768177
71344.0	8	61425.0	3.38967742285
71345	8	61440.0	1.99089717998
71345.0	8	61454.0	2.24816323294
73542.0	8	61454.0	2.24816323294
73543.0	8	61470.0	3.7647500192
73544.0	8	61470.0	3.7647500192
73545.0	8	61470.0	3.7647500192
73546.0	8	61485.0	4.78819870686
73547.0	8	61485.0	4.78819870686
73548.0	8	61485.0	4.78819870686
73549.0	8	61485.0	4.78819870686
73523.0	8	61500.0	5.68406505051
73524.0	8	61508.0	2.87779482297
73525	8	61523.0	4.19835551025
73525.0	8	61538.0	7.69246111279
73595.0	8	61538.0	7.69246111279
73611.0	8	61538.0	7.69246111279
73469.0	8	68695.0	4.07787948227
73470.0	8	68695.0	4.07787948227
73517.0	8	68715.0	4.75143646981
73291.0	8	68715.0	4.75143646981
73292.0	8	68735.0	4.28768986072
73293.0	8	68735.0	4.28768986072
73294.0	8	68735.0	4.28768986072
73295.0	8	68735.0	4.28768986072
73296.0	8	68755.0	4.85477817492
73297.0	8	68755.0	4.85477817492
73523.0	8	68755.0	4.85477817492
73524.0	8	68775.0	5.73531691577
73525.0	8	68775.0	5.73531691577
73469	8	64175.0	0.0
73469.0	8	64195.0	7.27349962453
73470.0	8	64195.0	7.27349962453
73374.0	8	64215.0	12.7381845481
73375.0	8	64215.0	12.7381845481
73376.0	8	64215.0	12.7381845481
73377.0	8	64215.0	12.7381845481
73378.0	8	64215.0	12.7381845481
73379.0	8	64215.0	12.7381845481
73380.0	8	64215.0	12.7381845481
73381.0	8	64215.0	12.7381845481
73382.0	8	64215.0	12.7381845481
73383.0	8	64215.0	12.7381845481
73384.0	8	64215.0	12.7381845481
73385.0	8	64215.0	12.7381845481
73386.0	8	64215.0	12.7381845481
73387.0	8	64215.0	12.7381845481
73388.0	8	64215.0	12.7381845481
73389.0	8	64215.0	12.7381845481
73390.0	8	64215.0	12.7381845481
73391.0	8	64235.0	10.2192364076
73392.0	8	64235.0	10.2192364076
73393.0	8	64235.0	10.2192364076
73394.0	8	64235.0	10.2192364076
73395.0	8	64235.0	10.2192364076
73396.0	8	64235.0	10.2192364076
73397.0	8	64235.0	10.2192364076
73398.0	8	64235.0	10.2192364076
73399.0	8	64235.0	10.2192364076
73400.0	8	64235.0	10.2192364076
73401.0	8	64235.0	10.2192364076
73402.0	8	64235.0	10.2192364076
73403.0	8	64235.0	10.2192364076
73550.0	8	64235.0	10.2192364076
73551.0	8	64235.0	10.2192364076
73552.0	8	64235.0	10.2192364076
73553.0	8	64235.0	10.2192364076
73554.0	8	64235.0	10.2192364076
73555.0	8	64235.0	10.2192364076
73556.0	8	64235.0	10.2192364076
71343	8	65272.0	0.0
71343.0	8	65292.0	2.27323106755
71344	8	65312.0	0.0
71344	8	65352.0	0.0
71344.0	8	65372.0	11.7648249661
71345.0	8	65372.0	11.7648249661
73542.0	8	65372.0	11.7648249661
73543.0	8	65372.0	11.7648249661
73544.0	8	65372.0	11.7648249661
73545.0	8	65372.0	11.7648249661
73546.0	8	65372.0	11.7648249661
73547.0	8	65372.0	11.7648249661
73548.0	8	65372.0	11.7648249661
73549.0	8	65372.0	11.7648249661
73523.0	8	65392.0	5.47871188989
73524.0	8	65392.0	5.47871188989
73525	8	65412.0	2.38629252982
73525	8	65432.0	0.0
73525	8	65452.0	0.0
73525.0	8	65492.0	23.0636088167
73586.0	8	65492.0	23.0636088167
73587.0	8	65492.0	23.0636088167
73588.0	8	65492.0	23.0636088167
73589.0	8	65492.0	23.0636088167
73590.0	8	65492.0	23.0636088167
73591.0	8	65492.0	23.0636088167
73592.0	8	65492.0	23.0636088167
73416.0	8	65492.0	23.0636088167
73417.0	8	65492.0	23.0636088167
73418.0	8	65492.0	23.0636088167
73419.0	8	65492.0	23.0636088167
73420.0	8	65492.0	23.0636088167
73421.0	8	65492.0	23.0636088167
73422.0	8	65492.0	23.0636088167
73423.0	8	65492.0	23.0636088167
73522.0	8	65492.0	23.0636088167
73520.0	8	65492.0	23.0636088167
73521.0	8	65492.0	23.0636088167
73286.0	8	65492.0	23.0636088167
73287.0	8	65492.0	23.0636088167
73288.0	8	65492.0	23.0636088167
73289.0	8	65492.0	23.0636088167
73290.0	8	65492.0	23.0636088167
73562.0	8	65492.0	23.0636088167
73563.0	8	65492.0	23.0636088167
73564.0	8	65533.0	1.98238650637
73565.0	8	65533.0	1.98238650637
73560	8	65552.0	0.0
73560	8	65573.0	0.0
73560	8	65593.0	0.0
73560	8	65613.0	0.0
73560	8	65633.0	0.0
73560	8	65653.0	0.0
73560	8	65673.0	0.0
73560	8	65713.0	0.0
73560	8	65733.0	0.0
73560	8	65753.0	0.0
73560	8	65773.0	0.0
73560	8	65813.0	0.0
73560	8	65833.0	0.0
71346	8	68417.0	0.0
73293	8	63260.0	0.0
73293	8	63300.0	0.0
73293	8	63341.0	0.0
73293.0	8	63361.0	8.17136163882
73294.0	8	63361.0	8.17136163882
73295.0	8	63361.0	8.17136163882
73296.0	8	63361.0	8.17136163882
73297.0	8	63361.0	8.17136163882
73523.0	8	63361.0	8.17136163882
73524.0	8	63361.0	8.17136163882
73525.0	8	63361.0	8.17136163882
73595.0	8	63361.0	8.17136163882
73611.0	8	63361.0	8.17136163882
73517.0	8	53661.0	7.44754540021
73291.0	8	53661.0	7.44754540021
73292.0	8	53676.0	5.9293372411
73293.0	8	53676.0	5.9293372411
[truncated: 998,000+ more rows]
