# Supplementary material for: Framework for fusing traffic information from social and physical transportation data
Source: PLoS One. 2018 Aug 2;13(8):e0201531. doi: 10.1371/journal.pone.0201531 (PMC6072031; doi:10.1371/journal.pone.0201531)
Supplement: S1 Dataset — (ZIP) [file pone.0201531.s001.zip › Data/North Wenjin Road/0/grid_travel_time.csv]

1	8	74286.0	40.0
2	8	75272.0	60.0
3	8	68277.0	227.0
4	8	74056.0	75.0
5	8	38581.0	121.0
6	8	70646.0	46.0
2	8	59878.0	160.0
7	8	57353.0	160.0
8	8	37564.0	46.0
2	8	60089.0	210.0
9	8	56534.0	60.0
10	8	60644.0	90.0
8	8	60270.0	332.0
11	8	63114.0	90.0
12	8	53736.0	45.0
13	8	30522.0	40.0
14	8	31383.0	30.0
15	8	69107.0	58.0
16	8	65119.0	30.0
17	8	57502.0	90.0
12	8	68941.0	100.0
18	8	29239.0	50.0
19	8	54056.0	40.0
7	8	70260.0	60.0
20	8	69037.0	58.0
21	8	65523.0	60.0
22	8	65853.0	309.0
1	8	60404.0	120.0
2	8	58610.0	140.0
23	8	64539.0	48.0
24	8	69386.0	114.0
19	8	26390.0	45.0
25	8	65397.0	210.0
26	8	68620.0	160.0
9	8	56299.0	51.0
27	8	64155.0	60.0
28	8	65156.0	90.0
29	8	68631.0	112.0
1	8	30152.0	128.0
10	8	74910.0	45.0
23	8	52590.0	38.0
30	8	71753.0	42.0
19	8	73583.0	46.0
15	8	55000.0	45.0
31	8	53115.0	50.0
31	8	68092.0	170.0
28	8	73178.0	70.0
32	8	53275.0	104.0
33	8	56395.0	60.0
34	8	54661.0	42.0
35	8	61661.0	60.0
10	8	67235.0	201.0
36	8	56858.0	80.0
37	8	59217.0	201.0
38	8	34368.0	46.0
39	8	35312.0	98.0
40	8	65032.0	60.0
5	8	67985.0	180.0
41	8	29919.0	61.0
42	8	35918.0	45.0
28	8	65026.0	83.0
43	8	61394.0	152.0
44	8	68695.0	100.0
45	8	64175.0	80.0
46	8	65272.0	581.0
35	8	63293.0	54.0
47	8	72754.0	38.0
48	8	29427.0	45.0
10	8	63939.0	195.0
49	8	66081.0	38.0
41	8	59801.0	254.0
28	8	53663.0	60.0
44	8	60093.0	80.0
50	8	62322.0	75.0
51	8	63391.0	105.0
44	8	65780.0	300.0
28	8	59019.0	240.0
10	8	63185.0	343.0
41	8	60741.0	340.0
28	8	65256.0	60.0
52	8	72291.0	80.0
53	8	67628.0	60.0
42	8	59255.0	260.0
54	8	60325.0	110.0
55	8	57611.0	60.0
23	8	23063.0	46.0
56	8	54078.0	31.0
57	8	61216.0	187.0
41	8	27779.0	89.0
58	8	27455.0	52.0
59	8	63040.0	150.0
60	8	34218.0	52.0
9	8	34452.0	44.0
56	8	53529.0	44.0
61	8	73246.0	60.0
29	8	63915.0	210.0
19	8	66634.0	330.0
35	8	50597.0	60.0
21	8	56930.0	60.0
62	8	64499.0	120.0
63	8	64476.0	60.0
64	8	68910.0	60.0
16	8	27130.0	36.0
65	8	57548.0	50.0
66	8	54394.0	44.0
9	8	64604.0	158.0
19	8	73477.0	46.0
2	8	34962.0	40.0
67	8	51255.0	189.0
12	8	56024.0	38.0
68	8	53348.0	28.0
69	8	25378.0	40.0
51	8	25869.0	90.0
32	8	71014.0	61.0
28	8	59635.0	271.0
70	8	64415.0	271.0
71	8	58222.0	69.0
42	8	63874.0	90.0
10	8	65649.0	345.0
9	8	35426.0	30.0
72	8	36229.0	99.0
73	8	54759.0	46.0
74	8	57373.0	45.0
54	8	58499.0	120.0
1	8	71331.0	46.0
75	8	72023.0	60.0
6	8	55644.0	60.0
29	8	60342.0	140.0
76	8	34839.0	138.0
34	8	63715.0	162.0
2	8	31264.0	44.0
28	8	64766.0	105.0
77	8	61959.0	120.0
78	8	68359.0	150.0
29	8	56640.0	60.0
79	8	55147.0	42.0
80	8	65672.0	126.0
48	8	70328.0	48.0
38	8	68601.0	44.0
81	8	60308.0	602.0
82	8	25265.0	60.0
69	8	69134.0	44.0
1	8	51043.0	60.0
83	8	28726.0	240.0
84	8	29804.0	120.0
19	8	29232.0	128.0
15	8	36496.0	70.0
9	8	27783.0	90.0
85	8	29412.0	39.0
86	8	64256.0	61.0
57	8	58144.0	178.0
12	8	62298.0	90.0
9	8	69877.0	38.0
10	8	54598.0	45.0
87	8	69881.0	60.0
76	8	50534.0	90.0
63	8	65976.0	53.0
27	8	24999.0	46.0
49	8	51003.0	38.0
2	8	55557.0	46.0
19	8	59258.0	256.0
88	8	69404.0	167.0
89	8	59951.0	270.0
90	8	24128.0	30.0
12	8	54403.0	36.0
91	8	28817.0	45.0
35	8	58504.0	62.0
5	8	60364.0	299.0
19	8	67576.0	240.0
53	8	67084.0	75.0
33	8	74676.0	38.0
21	8	60539.0	201.0
75	8	39431.0	48.0
92	8	60800.0	36.0
12	8	63897.0	96.0
93	8	64586.0	72.0
9	8	74254.0	30.0
66	8	26861.0	45.0
94	8	56767.0	39.0
9	8	55231.0	40.0
48	8	29398.0	53.0
28	8	55725.0	75.0
95	8	56348.0	45.0
96	8	58648.0	120.0
97	8	31632.0	33.0
27	8	35471.0	60.0
53	8	60046.0	139.0
82	8	37306.0	53.0
98	8	62072.0	80.0
17	8	70233.0	47.0
2	8	72994.0	40.0
70	8	73577.0	56.0
99	8	51071.0	120.0
100	8	50533.0	80.0
53	8	71537.0	60.0
101	8	26035.0	68.0
17	8	74597.0	38.0
70	8	54797.0	60.0
31	8	35491.0	60.0
94	8	57180.0	90.0
41	8	58886.0	135.0
102	8	53748.0	60.0
61	8	71803.0	54.0
103	8	72115.0	36.0
8	8	50473.0	46.0
2	8	64921.0	45.0
31	8	70816.0	46.0
104	8	59174.0	210.0
49	8	38195.0	46.0
15	8	58040.0	204.0
105	8	62321.0	68.0
106	8	55411.0	55.0
91	8	58945.0	201.0
78	8	61311.0	143.0
2	8	65702.0	60.0
9	8	22636.0	38.0
24	8	34059.0	90.0
27	8	35198.0	76.0
1	8	39325.0	59.0
13	8	37019.0	50.0
107	8	57804.0	50.0
71	8	60577.0	71.0
12	8	72173.0	50.0
2	8	61593.0	200.0
108	8	57728.0	99.0
19	8	66454.0	240.0
109	8	29165.0	80.0
4	8	57623.0	130.0
4	8	68659.0	200.0
2	8	56368.0	60.0
48	8	58666.0	240.0
110	8	59821.0	300.0
44	8	61564.0	213.0
15	8	52570.0	45.0
33	8	70405.0	45.0
111	8	71276.0	72.0
70	8	27896.0	105.0
8	8	55021.0	45.0
112	8	55605.0	46.0
113	8	35155.0	45.0
114	8	53644.0	60.0
19	8	54739.0	42.0
4	8	52623.0	100.0
31	8	56060.0	60.0
48	8	55052.0	60.0
108	8	58692.0	120.0
7	8	55156.0	60.0
48	8	56876.0	60.0
13	8	73217.0	36.0
89	8	55865.0	90.0
10	8	64146.0	121.0
85	8	61685.0	224.0
69	8	35496.0	59.0
115	8	38416.0	60.0
18	8	58298.0	94.0
1	8	66136.0	138.0
88	8	36959.0	120.0
116	8	52390.0	90.0
24	8	50612.0	124.0
117	8	58731.0	80.0
4	8	63618.0	160.0
16	8	68973.0	100.0
41	8	65210.0	280.0
51	8	63267.0	100.0
91	8	60657.0	300.0
56	8	70401.0	39.0
9	8	59549.0	255.0
9	8	70102.0	40.0
48	8	33947.0	46.0
24	8	70144.0	102.0
10	8	23602.0	38.0
118	8	39388.0	110.0
93	8	54868.0	90.0
119	8	66810.0	150.0
66	8	56307.0	69.0
58	8	55228.0	76.0
120	8	57301.0	45.0
12	8	69434.0	45.0
13	8	37023.0	53.0
10	8	58501.0	60.0
17	8	68897.0	98.0
121	8	61713.0	120.0
27	8	36855.0	60.0
122	8	58426.0	250.0
123	8	68163.0	76.0
1	8	74596.0	44.0
19	8	70620.0	48.0
24	8	73570.0	104.0
14	8	74710.0	22.0
28	8	58721.0	212.0
123	8	60619.0	80.0
12	8	58045.0	180.0
103	8	51065.0	45.0
9	8	53678.0	45.0
124	8	57725.0	76.0
125	8	51119.0	30.0
31	8	35893.0	40.0
21	8	50781.0	48.0
110	8	69537.0	90.0
13	8	55135.0	59.0
28	8	38574.0	60.0
98	8	59050.0	80.0
41	8	52980.0	60.0
7	8	72429.0	60.0
126	8	66105.0	80.0
1	8	67119.0	219.0
28	8	71034.0	50.0
127	8	59694.0	80.0
86	8	61188.0	100.0
128	8	54969.0	35.0
12	8	62042.0	99.0
129	8	63435.0	320.0
44	8	64731.0	160.0
93	8	69817.0	66.0
130	8	50902.0	96.0
131	8	60990.0	331.0
115	8	52544.0	58.0
13	8	66252.0	52.0
5	8	61419.0	138.0
32	8	54751.0	53.0
91	8	70820.0	53.0
132	8	71897.0	75.0
98	8	59696.0	120.0
48	8	28280.0	44.0
19	8	66981.0	255.0
133	8	53622.0	180.0
29	8	70650.0	44.0
123	8	39541.0	46.0
134	8	73918.0	30.0
12	8	38560.0	44.0
21	8	36244.0	44.0
2	8	50557.0	58.0
19	8	67736.0	187.0
61	8	58001.0	120.0
91	8	34800.0	58.0
33	8	52421.0	60.0
57	8	66539.0	80.0
87	8	39304.0	162.0
103	8	57333.0	82.0
90	8	36793.0	30.0
57	8	71149.0	60.0
135	8	61659.0	16.0
33	8	70789.0	53.0
9	8	71916.0	53.0
136	8	75414.0	113.0
137	8	37875.0	40.0
13	8	64410.0	50.0
41	8	31757.0	50.0
12	8	59219.0	197.0
8	8	63463.0	60.0
63	8	72301.0	56.0
45	8	63968.0	60.0
115	8	68429.0	370.0
35	8	69885.0	48.0
13	8	70060.0	56.0
138	8	56936.0	61.0
139	8	58193.0	55.0
140	8	54467.0	76.0
141	8	24654.0	38.0
71	8	51156.0	31.0
31	8	23165.0	38.0
142	8	55808.0	37.0
143	8	62205.0	189.0
48	8	57353.0	75.0
7	8	75510.0	75.0
13	8	57231.0	80.0
21	8	30830.0	50.0
144	8	31182.0	50.0
31	8	25474.0	66.0
13	8	36126.0	52.0
8	8	53007.0	40.0
19	8	66590.0	236.0
21	8	35114.0	60.0
145	8	64091.0	70.0
146	8	64256.0	90.0
144	8	52662.0	30.0
85	8	63689.0	48.0
147	8	57285.0	260.0
93	8	69015.0	47.0
40	8	56366.0	60.0
7	8	57372.0	135.0
19	8	66821.0	280.0
78	8	36406.0	78.0
148	8	55483.0	64.0
93	8	25226.0	50.0
9	8	39157.0	40.0
66	8	73399.0	45.0
12	8	38121.0	40.0
149	8	30248.0	332.0
2	8	73213.0	39.0
28	8	21712.0	50.0
28	8	29189.0	60.0
10	8	30066.0	91.0
1	8	68948.0	60.0
41	8	60359.0	162.0
31	8	52979.0	46.0
150	8	30471.0	67.0
19	8	64408.0	240.0
151	8	29027.0	70.0
152	8	27730.0	30.0
44	8	58050.0	75.0
153	8	56466.0	60.0
38	8	55326.0	62.0
70	8	29730.0	146.0
12	8	56297.0	52.0
154	8	63173.0	224.0
48	8	71074.0	46.0
48	8	37910.0	45.0
22	8	26016.0	142.0
21	8	27748.0	46.0
93	8	74475.0	60.0
1	8	64550.0	240.0
17	8	70569.0	60.0
155	8	59291.0	240.0
13	8	38344.0	40.0
53	8	50934.0	60.0
70	8	51459.0	76.0
75	8	53059.0	61.0
41	8	55596.0	52.0
14	8	57368.0	52.0
19	8	66258.0	210.0
48	8	57173.0	80.0
93	8	66630.0	70.0
141	8	73434.0	46.0
156	8	57451.0	90.0
157	8	57707.0	270.0
158	8	60280.0	301.0
40	8	54523.0	140.0
41	8	60999.0	240.0
28	8	63157.0	80.0
93	8	34768.0	61.0
159	8	35106.0	40.0
9	8	65739.0	210.0
91	8	34605.0	54.0
80	8	37316.0	38.0
75	8	53692.0	60.0
118	8	72772.0	79.0
14	8	54237.0	30.0
160	8	60744.0	120.0
69	8	60205.0	150.0
62	8	65305.0	120.0
19	8	36785.0	44.0
161	8	57880.0	90.0
56	8	38284.0	38.0
66	8	56640.0	62.0
1	8	61862.0	270.0
28	8	61359.0	422.0
70	8	63806.0	280.0
38	8	66828.0	38.0
32	8	63346.0	91.0
17	8	69170.0	68.0
56	8	69517.0	45.0
68	8	74542.0	38.0
19	8	25572.0	76.0
28	8	55172.0	68.0
101	8	60509.0	270.0
113	8	31314.0	38.0
28	8	25034.0	58.0
53	8	61935.0	104.0
101	8	60328.0	270.0
44	8	68126.0	240.0
41	8	74928.0	47.0
13	8	75158.0	31.0
162	8	57994.0	180.0
57	8	66771.0	90.0
10	8	38971.0	52.0
13	8	59118.0	234.0
21	8	66034.0	54.0
38	8	39007.0	46.0
19	8	61014.0	150.0
11	8	74956.0	52.0
163	8	75398.0	52.0
110	8	39338.0	85.0
32	8	31051.0	60.0
1	8	52650.0	59.0
91	8	30054.0	60.0
18	8	64446.0	53.0
11	8	71105.0	53.0
164	8	61367.0	526.0
1	8	71003.0	45.0
48	8	37830.0	45.0
21	8	38500.0	39.0
12	8	70677.0	38.0
7	8	54656.0	60.0
19	8	30070.0	100.0
70	8	56254.0	89.0
41	8	64689.0	270.0
23	8	65836.0	60.0
94	8	55858.0	60.0
18	8	68708.0	58.0
165	8	75284.0	165.0
66	8	30689.0	82.0
40	8	64951.0	78.0
53	8	55709.0	60.0
166	8	70653.0	60.0
53	8	24801.0	48.0
93	8	65713.0	100.0
1	8	66124.0	157.0
32	8	57000.0	77.0
9	8	57783.0	60.0
21	8	64366.0	61.0
32	8	27714.0	71.0
28	8	55333.0	70.0
27	8	68900.0	61.0
103	8	66752.0	80.0
167	8	68975.0	100.0
91	8	38386.0	50.0
8	8	53266.0	40.0
90	8	55108.0	30.0
19	8	57046.0	50.0
32	8	28877.0	76.0
168	8	34284.0	36.0
2	8	57389.0	90.0
23	8	70152.0	60.0
70	8	70015.0	53.0
11	8	70689.0	45.0
55	8	71760.0	46.0
18	8	54582.0	45.0
12	8	50546.0	45.0
44	8	63130.0	90.0
35	8	68334.0	60.0
67	8	53386.0	82.0
14	8	54522.0	24.0
51	8	56433.0	46.0
40	8	36618.0	64.0
106	8	51337.0	68.0
168	8	54436.0	31.0
28	8	59079.0	204.0
93	8	64204.0	84.0
16	8	74498.0	40.0
169	8	25931.0	77.0
24	8	38035.0	52.0
13	8	74168.0	53.0
170	8	56267.0	90.0
23	8	31634.0	46.0
13	8	34941.0	46.0
98	8	58758.0	150.0
28	8	62178.0	180.0
166	8	53714.0	67.0
2	8	71601.0	50.0
42	8	55773.0	30.0
121	8	67811.0	90.0
29	8	68136.0	140.0
41	8	28316.0	152.0
13	8	70770.0	30.0
55	8	36650.0	45.0
1	8	53851.0	75.0
13	8	57105.0	91.0
28	8	70126.0	80.0
159	8	30592.0	53.0
93	8	53253.0	60.0
1	8	54785.0	60.0
171	8	60260.0	71.0
11	8	65309.0	90.0
152	8	65885.0	28.0
93	8	72431.0	60.0
11	8	58688.0	180.0
18	8	61912.0	120.0
172	8	63858.0	90.0
43	8	64028.0	173.0
4	8	66814.0	165.0
123	8	67234.0	158.0
35	8	68460.0	45.0
41	8	63236.0	180.0
69	8	36162.0	48.0
19	8	66962.0	362.0
40	8	70583.0	70.0
41	8	59856.0	234.0
17	8	58780.0	105.0
173	8	35347.0	27.0
123	8	22919.0	30.0
27	8	23179.0	40.0
16	8	55975.0	30.0
31	8	58147.0	50.0
48	8	71562.0	50.0
1	8	50854.0	49.0
19	8	64331.0	180.0
174	8	69397.0	60.0
70	8	72376.0	45.0
175	8	69047.0	60.0
19	8	67021.0	270.0
2	8	35097.0	47.0
31	8	57261.0	112.0
2	8	31306.0	46.0
10	8	34211.0	53.0
18	8	36988.0	45.0
19	8	39246.0	51.0
2	8	56665.0	40.0
57	8	72581.0	60.0
138	8	28404.0	61.0
123	8	61227.0	83.0
21	8	60318.0	180.0
123	8	38828.0	53.0
176	8	59505.0	100.0
9	8	55130.0	45.0
35	8	73573.0	45.0
9	8	22924.0	30.0
11	8	54234.0	60.0
137	8	37754.0	37.0
10	8	57639.0	45.0
93	8	56919.0	80.0
87	8	64745.0	200.0
10	8	24114.0	45.0
9	8	53769.0	113.0
177	8	56056.0	78.0
101	8	67241.0	140.0
69	8	57761.0	60.0
48	8	58614.0	218.0
178	8	39349.0	60.0
98	8	59666.0	160.0
179	8	61580.0	320.0
10	8	63314.0	281.0
11	8	69104.0	60.0
56	8	74255.0	39.0
27	8	59474.0	90.0
27	8	61489.0	68.0
156	8	68160.0	106.0
66	8	37048.0	45.0
110	8	70607.0	90.0
8	8	28267.0	44.0
80	8	74557.0	46.0
48	8	59931.0	320.0
21	8	67910.0	45.0
71	8	50683.0	60.0
13	8	50792.0	60.0
180	8	34651.0	60.0
93	8	35267.0	60.0
19	8	65578.0	285.0
2	8	60082.0	165.0
10	8	25648.0	150.0
16	8	66363.0	60.0
27	8	62903.0	90.0
11	8	30065.0	46.0
181	8	28669.0	90.0
182	8	68222.0	180.0
16	8	59267.0	100.0
139	8	22493.0	30.0
87	8	56085.0	70.0
138	8	56565.0	40.0
110	8	25520.0	91.0
35	8	30402.0	55.0
88	8	74244.0	52.0
67	8	55610.0	90.0
36	8	55964.0	52.0
10	8	63634.0	180.0
28	8	59579.0	292.0
43	8	53744.0	60.0
183	8	37914.0	58.0
7	8	58660.0	140.0
15	8	72635.0	53.0
137	8	52931.0	100.0
184	8	61107.0	200.0
2	8	38273.0	38.0
123	8	38833.0	50.0
70	8	29296.0	135.0
91	8	31593.0	45.0
11	8	36059.0	52.0
27	8	37016.0	60.0
28	8	54879.0	75.0
70	8	68562.0	66.0
42	8	66799.0	160.0
185	8	26627.0	30.0
48	8	53986.0	60.0
93	8	66627.0	60.0
12	8	71905.0	30.0
28	8	74075.0	50.0
78	8	61200.0	90.0
186	8	59925.0	260.0
187	8	68135.0	221.0
188	8	58507.0	80.0
61	8	59099.0	320.0
106	8	60045.0	240.0
189	8	67751.0	180.0
17	8	28413.0	217.0
56	8	31885.0	30.0
23	8	69062.0	68.0
69	8	71514.0	44.0
43	8	65700.0	330.0
32	8	67056.0	90.0
163	8	38683.0	53.0
27	8	33967.0	75.0
93	8	35371.0	75.0
168	8	30307.0	38.0
69	8	58584.0	53.0
57	8	70895.0	60.0
104	8	67712.0	120.0
44	8	39385.0	61.0
6	8	39482.0	50.0
56	8	73480.0	40.0
35	8	70187.0	46.0
159	8	74183.0	30.0
11	8	73263.0	40.0
69	8	39262.0	46.0
190	8	68247.0	290.0
5	8	60343.0	316.0
10	8	66144.0	120.0
87	8	52650.0	48.0
191	8	53452.0	55.0
19	8	67309.0	186.0
85	8	68081.0	53.0
23	8	34755.0	46.0
41	8	73601.0	53.0
98	8	58178.0	151.0
45	8	69251.0	47.0
11	8	38577.0	60.0
192	8	73517.0	32.0
42	8	67067.0	90.0
48	8	54334.0	45.0
193	8	58374.0	165.0
1	8	38299.0	40.0
31	8	53645.0	50.0
28	8	63471.0	70.0
44	8	60108.0	91.0
104	8	60703.0	80.0
137	8	56838.0	80.0
101	8	27443.0	58.0
19	8	59996.0	150.0
66	8	68868.0	103.0
194	8	71685.0	55.0
69	8	60465.0	120.0
27	8	50514.0	45.0
5	8	54125.0	46.0
38	8	72004.0	45.0
69	8	36262.0	40.0
103	8	38951.0	58.0
2	8	58212.0	190.0
6	8	53394.0	60.0
21	8	75039.0	42.0
29	8	53813.0	91.0
53	8	56869.0	45.0
48	8	57316.0	91.0
82	8	60709.0	105.0
2	8	61621.0	196.0
19	8	67377.0	135.0
69	8	69416.0	45.0
118	8	74173.0	88.0
44	8	29533.0	58.0
115	8	56996.0	66.0
2	8	64022.0	54.0
69	8	69839.0	39.0
1	8	71756.0	50.0
41	8	60296.0	120.0
56	8	59219.0	270.0
27	8	24867.0	48.0
54	8	60525.0	180.0
10	8	67541.0	140.0
24	8	50860.0	100.0
24	8	55781.0	80.0
118	8	69664.0	80.0
112	8	57879.0	120.0
104	8	72287.0	30.0
91	8	27832.0	105.0
10	8	60892.0	128.0
43	8	55672.0	55.0
48	8	71421.0	60.0
181	8	75538.0	46.0
70	8	51004.0	48.0
51	8	25194.0	45.0
21	8	26305.0	45.0
48	8	39221.0	45.0
28	8	60897.0	271.0
143	8	63719.0	180.0
195	8	25193.0	82.0
41	8	59574.0	256.0
196	8	66546.0	128.0
34	8	60079.0	160.0
197	8	55174.0	60.0
12	8	50899.0	44.0
2	8	60975.0	200.0
85	8	60245.0	140.0
156	8	53999.0	421.0
28	8	59997.0	320.0
80	8	23512.0	30.0
198	8	63061.0	90.0
76	8	35432.0	85.0
6	8	68993.0	120.0
191	8	56599.0	38.0
51	8	69550.0	38.0
104	8	60177.0	150.0
82	8	23367.0	45.0
2	8	59112.0	165.0
191	8	61522.0	68.0
199	8	65524.0	91.0
17	8	52627.0	75.0
97	8	54049.0	39.0
49	8	29024.0	53.0
200	8	52737.0	38.0
17	8	56375.0	75.0
120	8	57175.0	45.0
5	8	58344.0	330.0
101	8	35711.0	47.0
31	8	36929.0	44.0
56	8	50995.0	38.0
36	8	55183.0	67.0
12	8	58899.0	120.0
10	8	59830.0	119.0
1	8	53514.0	60.0
41	8	68909.0	100.0
10	8	59571.0	180.0
10	8	64305.0	120.0
16	8	35468.0	30.0
1	8	36868.0	46.0
6	8	57765.0	120.0
11	8	54764.0	54.0
201	8	50802.0	36.0
2	8	61500.0	212.0
11	8	69884.0	60.0
56	8	36853.0	38.0
202	8	62126.0	150.0
28	8	73854.0	60.0
37	8	61033.0	381.0
2	8	61072.0	183.0
104	8	63690.0	140.0
19	8	66372.0	203.0
41	8	72347.0	60.0
174	8	69578.0	70.0
11	8	68447.0	300.0
63	8	56683.0	60.0
38	8	55553.0	45.0
203	8	57802.0	193.0
1	8	73053.0	46.0
56	8	25044.0	30.0
69	8	26497.0	30.0
4	8	66229.0	77.0
19	8	53728.0	74.0
1	8	68514.0	60.0
172	8	61491.0	60.0
204	8	67714.0	180.0
205	8	69126.0	120.0
144	8	55337.0	45.0
206	8	68572.0	120.0
53	8	63873.0	58.0
41	8	64840.0	270.0
53	8	54465.0	60.0
70	8	30191.0	110.0
18	8	54978.0	40.0
31	8	51097.0	50.0
11	8	72884.0	50.0
112	8	52766.0	60.0
104	8	37001.0	30.0
80	8	59609.0	50.0
71	8	63268.0	44.0
98	8	62157.0	80.0
207	8	25236.0	53.0
1	8	54147.0	48.0
29	8	69977.0	68.0
43	8	68220.0	120.0
93	8	69759.0	60.0
9	8	66862.0	180.0
66	8	59929.0	150.0
208	8	60404.0	270.0
48	8	58247.0	204.0
209	8	75314.0	123.0
210	8	36110.0	68.0
19	8	37367.0	45.0
211	8	51197.0	128.0
14	8	56337.0	113.0
85	8	28602.0	39.0
2	8	54902.0	45.0
153	8	38191.0	31.0
33	8	53043.0	56.0
115	8	68757.0	270.0
71	8	50838.0	38.0
28	8	58126.0	209.0
57	8	60963.0	210.0
80	8	63142.0	210.0
69	8	68332.0	90.0
212	8	68054.0	180.0
8	8	71255.0	44.0
8	8	69400.0	45.0
41	8	53530.0	60.0
75	8	28863.0	74.0
124	8	57281.0	74.0
31	8	70934.0	40.0
167	8	60413.0	240.0
85	8	55294.0	45.0
43	8	65349.0	180.0
61	8	56810.0	91.0
33	8	26291.0	59.0
213	8	67244.0	153.0
32	8	73035.0	51.0
101	8	55071.0	60.0
17	8	54817.0	45.0
2	8	22295.0	52.0
24	8	52618.0	125.0
173	8	70930.0	20.0
13	8	34620.0	38.0
194	8	35607.0	70.0
152	8	38000.0	18.0
21	8	73793.0	68.0
9	8	63626.0	210.0
63	8	61862.0	180.0
191	8	68973.0	60.0
99	8	72362.0	80.0
9	8	55160.0	42.0
13	8	57239.0	80.0
214	8	57478.0	45.0
115	8	59829.0	314.0
19	8	75315.0	39.0
11	8	71114.0	60.0
42	8	63625.0	100.0
215	8	68162.0	207.0
2	8	69833.0	45.0
87	8	73488.0	46.0
216	8	39235.0	36.0
10	8	24386.0	28.0
9	8	26161.0	90.0
32	8	38955.0	69.0
101	8	53307.0	69.0
7	8	34681.0	180.0
78	8	71495.0	52.0
21	8	58419.0	174.0
23	8	54992.0	47.0
51	8	59666.0	116.0
19	8	22702.0	40.0
151	8	27929.0	119.0
11	8	53346.0	56.0
1	8	51040.0	60.0
1	8	64024.0	160.0
41	8	65155.0	188.0
17	8	37691.0	38.0
6	8	52311.0	44.0
11	8	29988.0	46.0
69	8	39005.0	48.0
194	8	53946.0	160.0
21	8	59181.0	142.0
28	8	60050.0	367.0
186	8	57709.0	180.0
112	8	53043.0	60.0
137	8	58599.0	80.0
207	8	56073.0	90.0
104	8	60750.0	90.0
19	8	65530.0	286.0
16	8	57928.0	104.0
10	8	65444.0	181.0
66	8	57628.0	90.0
153	8	71737.0	60.0
42	8	61126.0	180.0
69	8	67988.0	114.0
2	8	58898.0	180.0
173	8	34223.0	52.0
29	8	57170.0	106.0
216	8	60766.0	60.0
128	8	68542.0	240.0
217	8	62877.0	62.0
57	8	71987.0	54.0
2	8	64624.0	40.0
53	8	69627.0	60.0
27	8	39281.0	61.0
19	8	67959.0	184.0
63	8	58168.0	191.0
41	8	26922.0	46.0
17	8	28569.0	216.0
24	8	36890.0	104.0
194	8	37306.0	69.0
152	8	53285.0	80.0
218	8	56516.0	60.0
123	8	61196.0	120.0
44	8	67811.0	299.0
36	8	50638.0	53.0
153	8	53633.0	180.0
219	8	56209.0	161.0
68	8	52467.0	45.0
10	8	54509.0	45.0
119	8	55864.0	84.0
87	8	56137.0	45.0
7	8	60319.0	321.0
69	8	75237.0	30.0
49	8	51495.0	84.0
33	8	54669.0	60.0
175	8	60490.0	128.0
64	8	39353.0	60.0
220	8	61079.0	60.0
90	8	61710.0	120.0
28	8	58242.0	224.0
140	8	29209.0	164.0
221	8	61406.0	100.0
127	8	59339.0	80.0
207	8	55555.0	100.0
54	8	59148.0	120.0
2	8	60699.0	180.0
10	8	64079.0	160.0
67	8	34543.0	96.0
98	8	59668.0	100.0
82	8	72257.0	46.0
91	8	36129.0	46.0
79	8	70954.0	45.0
183	8	61363.0	525.0
9	8	73591.0	39.0
93	8	55991.0	60.0
2	8	73623.0	60.0
71	8	29991.0	44.0
101	8	53438.0	61.0
124	8	55433.0	110.0
49	8	72059.0	40.0
9	8	25443.0	75.0
101	8	74788.0	52.0
55	8	26436.0	68.0
75	8	34356.0	53.0
67	8	37190.0	83.0
106	8	52286.0	53.0
222	8	72702.0	38.0
9	8	39257.0	45.0
7	8	37596.0	120.0
7	8	67191.0	381.0
93	8	30142.0	60.0
195	8	73573.0	88.0
14	8	36997.0	359.0
19	8	65786.0	376.0
66	8	74288.0	36.0
2	8	74693.0	45.0
11	8	35537.0	50.0
223	8	50714.0	36.0
206	8	63222.0	228.0
16	8	58736.0	150.0
11	8	39532.0	53.0
194	8	56615.0	70.0
94	8	25698.0	77.0
85	8	37969.0	45.0
2	8	39233.0	45.0
24	8	58877.0	180.0
93	8	57654.0	90.0
21	8	62896.0	90.0
79	8	60403.0	142.0
108	8	24161.0	50.0
70	8	54056.0	50.0
41	8	58159.0	90.0
163	8	72570.0	60.0
1	8	73496.0	60.0
219	8	29943.0	240.0
9	8	37336.0	45.0
152	8	35361.0	87.0
224	8	66141.0	330.0
2	8	24711.0	48.0
225	8	64282.0	80.0
44	8	62997.0	360.0
13	8	57262.0	80.0
101	8	60946.0	180.0
11	8	31290.0	46.0
28	8	72569.0	68.0
79	8	58835.0	75.0
101	8	50664.0	60.0
141	8	57847.0	96.0
71	8	60427.0	120.0
160	8	56249.0	40.0
13	8	74509.0	43.0
98	8	59481.0	80.0
32	8	61254.0	120.0
98	8	67372.0	100.0
70	8	31604.0	90.0
183	8	55760.0	60.0
10	8	56917.0	45.0
86	8	70064.0	60.0
38	8	25619.0	40.0
16	8	60669.0	138.0
70	8	68248.0	80.0
10	8	64995.0	135.0
31	8	53711.0	60.0
70	8	52437.0	60.0
91	8	53425.0	52.0
9	8	53313.0	45.0
2	8	34588.0	38.0
28	8	54564.0	60.0
2	8	58916.0	173.0
10	8	60312.0	120.0
13	8	56748.0	38.0
99	8	58224.0	106.0
53	8	58966.0	151.0
2	8	61537.0	210.0
48	8	74319.0	50.0
201	8	28744.0	38.0
21	8	52739.0	48.0
9	8	69537.0	53.0
195	8	54392.0	83.0
29	8	75327.0	52.0
59	8	29283.0	68.0
21	8	59152.0	106.0
2	8	65703.0	60.0
41	8	59693.0	151.0
8	8	73417.0	50.0
208	8	58577.0	240.0
96	8	58877.0	120.0
28	8	55443.0	53.0
103	8	24706.0	45.0
71	8	69207.0	45.0
10	8	69909.0	37.0
24	8	71911.0	60.0
1	8	67435.0	240.0
36	8	72219.0	61.0
70	8	66929.0	240.0
2	8	51200.0	60.0
21	8	34663.0	50.0
194	8	54451.0	69.0
93	8	73356.0	52.0
41	8	74062.0	60.0
123	8	67207.0	134.0
85	8	60387.0	180.0
226	8	56543.0	240.0
19	8	30966.0	110.0
91	8	51404.0	70.0
58	8	66277.0	60.0
48	8	56368.0	60.0
127	8	38764.0	44.0
227	8	53316.0	60.0
2	8	57702.0	90.0
21	8	29001.0	45.0
134	8	63177.0	45.0
104	8	35487.0	39.0
228	8	55176.0	100.0
88	8	60055.0	200.0
31	8	57005.0	54.0
229	8	33845.0	24.0
13	8	57185.0	60.0
85	8	64804.0	72.0
70	8	75400.0	60.0
86	8	29696.0	60.0
230	8	38228.0	100.0
1	8	66874.0	240.0
7	8	24863.0	45.0
66	8	69314.0	45.0
175	8	58576.0	60.0
17	8	26704.0	46.0
14	8	37666.0	28.0
166	8	62009.0	60.0
17	8	62999.0	119.0
200	8	25631.0	90.0
73	8	62960.0	75.0
119	8	68468.0	150.0
1	8	30063.0	90.0
28	8	57463.0	129.0
1	8	68089.0	143.0
69	8	54821.0	60.0
66	8	70064.0	80.0
21	8	51127.0	50.0
13	8	39358.0	42.0
21	8	72260.0	60.0
13	8	57697.0	280.0
40	8	61680.0	100.0
74	8	61772.0	100.0
17	8	25069.0	38.0
54	8	70139.0	38.0
172	8	72344.0	45.0
56	8	73103.0	38.0
38	8	74206.0	53.0
231	8	69258.0	80.0
1	8	66601.0	280.0
41	8	59938.0	200.0
86	8	54254.0	80.0
104	8	60249.0	80.0
8	8	59255.0	180.0
40	8	74317.0	60.0
104	8	59437.0	161.0
34	8	63344.0	101.0
13	8	60695.0	320.0
143	8	63191.0	300.0
44	8	68178.0	240.0
70	8	55711.0	80.0
9	8	60187.0	181.0
9	8	66797.0	200.0
28	8	68121.0	240.0
48	8	57666.0	90.0
106	8	57822.0	150.0
191	8	63661.0	89.0
167	8	60196.0	180.0
44	8	65557.0	241.0
232	8	61597.0	480.0
104	8	66733.0	135.0
98	8	60254.0	151.0
41	8	65024.0	209.0
16	8	59479.0	120.0
2	8	58039.0	140.0
233	8	66899.0	141.0
16	8	57929.0	80.0
234	8	60546.0	64.0
10	8	64987.0	180.0
10	8	59269.0	60.0
85	8	60779.0	140.0
28	8	60661.0	361.0
19	8	51403.0	60.0
70	8	58305.0	60.0
9	8	67398.0	160.0
185	8	68045.0	172.0
235	8	39104.0	120.0
19	8	66296.0	180.0
51	8	53244.0	63.0
41	8	65722.0	210.0
236	8	65218.0	330.0
38	8	56938.0	60.0
237	8	61166.0	100.0
110	8	61125.0	405.0
99	8	55410.0	97.0
210	8	63071.0	138.0
19	8	54280.0	54.0
201	8	68890.0	121.0
48	8	58000.0	160.0
238	8	63996.0	200.0
49	8	58093.0	200.0
9	8	59058.0	100.0
239	8	27387.0	31.0
91	8	50768.0	53.0
9	8	58911.0	128.0
23	8	59604.0	181.0
63	8	69097.0	69.0
20	8	74267.0	54.0
69	8	25662.0	75.0
28	8	57779.0	136.0
28	8	61670.0	240.0
19	8	53792.0	90.0
1	8	27621.0	67.0
24	8	71271.0	69.0
48	8	75384.0	47.0
8	8	69348.0	50.0
208	8	29686.0	30.0
1	8	70145.0	44.0
2	8	57629.0	106.0
208	8	51118.0	31.0
14	8	55813.0	24.0
19	8	68938.0	66.0
153	8	72420.0	60.0
2	8	61094.0	166.0
177	8	66947.0	80.0
240	8	58285.0	135.0
7	8	73872.0	45.0
15	8	71900.0	60.0
171	8	58177.0	60.0
241	8	69864.0	60.0
19	8	52575.0	42.0
75	8	53217.0	60.0
174	8	65714.0	100.0
7	8	54228.0	74.0
8	8	53349.0	45.0
242	8	68893.0	80.0
36	8	55729.0	120.0
28	8	60322.0	360.0
18	8	61515.0	120.0
33	8	53266.0	45.0
69	8	60953.0	45.0
69	8	62253.0	120.0
202	8	64802.0	90.0
19	8	66278.0	180.0
29	8	68174.0	239.0
170	8	26540.0	31.0
41	8	56923.0	51.0
243	8	53084.0	83.0
22	8	53227.0	84.0
244	8	65870.0	90.0
7	8	50893.0	90.0
245	8	58302.0	60.0
2	8	56362.0	45.0
175	8	52426.0	46.0
48	8	56256.0	56.0
17	8	34692.0	47.0
13	8	38459.0	38.0
173	8	31615.0	53.0
21	8	62076.0	168.0
13	8	36613.0	46.0
177	8	59129.0	120.0
82	8	63730.0	248.0
14	8	65094.0	28.0
246	8	22177.0	71.0
78	8	57349.0	106.0
2	8	57795.0	140.0
19	8	67711.0	256.0
123	8	61817.0	104.0
10	8	70426.0	46.0
28	8	61110.0	300.0
29	8	58422.0	120.0
247	8	59772.0	90.0
104	8	60566.0	90.0
19	8	64950.0	150.0
14	8	30313.0	175.0
53	8	61396.0	143.0
19	8	66638.0	272.0
44	8	57272.0	75.0
121	8	60679.0	120.0
19	8	63505.0	240.0
159	8	68293.0	61.0
104	8	64812.0	120.0
163	8	66629.0	222.0
171	8	57239.0	61.0
2	8	75413.0	60.0
134	8	63722.0	60.0
15	8	58037.0	210.0
13	8	64327.0	45.0
36	8	27295.0	89.0
2	8	31117.0	45.0
15	8	72572.0	46.0
24	8	57825.0	161.0
194	8	58220.0	80.0
166	8	61233.0	180.0
110	8	57403.0	135.0
38	8	57914.0	60.0
175	8	55700.0	60.0
119	8	56916.0	105.0
163	8	31565.0	91.0
103	8	68828.0	113.0
21	8	60818.0	145.0
69	8	60581.0	120.0
43	8	57682.0	61.0
2	8	65781.0	60.0
15	8	36801.0	46.0
9	8	38294.0	45.0
33	8	27574.0	45.0
120	8	53730.0	45.0
48	8	55299.0	45.0
28	8	68967.0	120.0
1	8	35324.0	38.0
48	8	55575.0	67.0
29	8	34071.0	68.0
222	8	39434.0	39.0
78	8	59127.0	99.0
10	8	53673.0	38.0
69	8	54166.0	61.0
41	8	55991.0	53.0
172	8	60186.0	60.0
33	8	35991.0	44.0
186	8	63013.0	114.0
19	8	66838.0	260.0
13	8	29774.0	36.0
101	8	29058.0	60.0
79	8	50401.0	45.0
53	8	51050.0	53.0
232	8	52608.0	76.0
23	8	54266.0	53.0
9	8	60109.0	140.0
9	8	60663.0	120.0
33	8	62161.0	150.0
13	8	30373.0	30.0
41	8	51272.0	60.0
13	8	56055.0	48.0
17	8	54306.0	45.0
101	8	57176.0	70.0
162	8	57273.0	83.0
248	8	74233.0	90.0
13	8	72195.0	46.0
143	8	61100.0	80.0
9	8	23691.0	28.0
2	8	75386.0	60.0
219	8	51325.0	90.0
69	8	53577.0	44.0
80	8	54051.0	41.0
24	8	71202.0	60.0
223	8	57689.0	89.0
63	8	57426.0	105.0
24	8	74378.0	46.0
13	8	25674.0	46.0
10	8	39199.0	45.0
7	8	69408.0	180.0
43	8	24029.0	30.0
14	8	39457.0	76.0
56	8	74513.0	50.0
4	8	58593.0	200.0
88	8	60359.0	340.0
19	8	73613.0	48.0
51	8	60779.0	114.0
8	8	72866.0	39.0
249	8	56096.0	48.0
2	8	34426.0	46.0
108	8	36268.0	46.0
36	8	60045.0	240.0
250	8	70212.0	60.0
41	8	75096.0	60.0
101	8	57328.0	79.0
57	8	25927.0	40.0
13	8	71656.0	40.0
41	8	68410.0	200.0
251	8	57032.0	100.0
252	8	62129.0	60.0
21	8	63864.0	50.0
2	8	54848.0	46.0
195	8	56444.0	86.0
21	8	58244.0	62.0
24	8	38867.0	80.0
175	8	68877.0	67.0
17	8	36753.0	51.0
91	8	38901.0	60.0
90	8	34599.0	40.0
24	8	37421.0	88.0
53	8	63660.0	60.0
253	8	60391.0	440.0
104	8	63534.0	100.0
50	8	61254.0	80.0
175	8	61586.0	580.0
18	8	29399.0	60.0
1	8	64354.0	142.0
195	8	75038.0	102.0
1	8	64024.0	180.0
71	8	72729.0	45.0
2	8	61279.0	199.0
15	8	74024.0	60.0
2	8	56928.0	50.0
67	8	74020.0	78.0
12	8	37442.0	45.0
17	8	55415.0	38.0
2	8	56216.0	45.0
1	8	64153.0	150.0
69	8	72615.0	44.0
13	8	57100.0	91.0
43	8	64402.0	180.0
191	8	37857.0	60.0
56	8	66418.0	60.0
156	8	73389.0	61.0
19	8	25389.0	60.0
103	8	66682.0	83.0
244	8	70493.0	38.0
27	8	55394.0	46.0
13	8	31770.0	48.0
10	8	69727.0	36.0
4	8	24718.0	60.0
17	8	55416.0	45.0
2	8	59236.0	160.0
191	8	53301.0	69.0
197	8	56484.0	60.0
107	8	61036.0	140.0
98	8	61236.0	120.0
17	8	72392.0	60.0
12	8	57738.0	52.0
12	8	61639.0	180.0
13	8	74134.0	40.0
19	8	60145.0	180.0
137	8	53683.0	210.0
12	8	39114.0	45.0
48	8	28386.0	54.0
212	8	38826.0	60.0
140	8	57048.0	75.0
167	8	55173.0	36.0
1	8	58981.0	59.0
10	8	30849.0	75.0
44	8	26160.0	60.0
10	8	23960.0	45.0
93	8	55218.0	60.0
70	8	26574.0	60.0
1	8	28406.0	248.0
11	8	71612.0	44.0
23	8	74766.0	32.0
69	8	38512.0	38.0
19	8	50425.0	46.0
113	8	28024.0	45.0
75	8	38437.0	60.0
254	8	61029.0	180.0
8	8	38914.0	44.0
8	8	72101.0	44.0
16	8	64107.0	48.0
55	8	73865.0	44.0
1	8	52679.0	52.0
87	8	54422.0	180.0
19	8	70491.0	45.0
71	8	74918.0	32.0
113	8	70231.0	44.0
13	8	75437.0	44.0
28	8	36175.0	60.0
139	8	50400.0	44.0
12	8	56386.0	46.0
255	8	56090.0	74.0
69	8	70171.0	38.0
48	8	70783.0	52.0
164	8	59050.0	180.0
35	8	60611.0	60.0
10	8	50903.0	48.0
91	8	61581.0	280.0
41	8	68195.0	220.0
19	8	28444.0	330.0
19	8	31596.0	75.0
12	8	73633.0	44.0
94	8	53539.0	60.0
78	8	53709.0	76.0
99	8	70172.0	60.0
17	8	53030.0	60.0
14	8	70345.0	30.0
28	8	74119.0	54.0
74	8	26877.0	28.0
12	8	54317.0	40.0
14	8	55157.0	60.0
154	8	57551.0	96.0
232	8	57807.0	232.0
40	8	67939.0	68.0
11	8	73323.0	48.0
53	8	72344.0	54.0
57	8	74642.0	45.0
9	8	61167.0	140.0
1	8	36870.0	48.0
1	8	24794.0	40.0
68	8	63746.0	60.0
33	8	36958.0	50.0
28	8	62885.0	80.0
69	8	74409.0	40.0
48	8	55620.0	60.0
29	8	51384.0	70.0
223	8	57576.0	100.0
172	8	50985.0	44.0
32	8	65442.0	53.0
49	8	26301.0	24.0
69	8	30551.0	75.0
29	8	35716.0	48.0
84	8	56887.0	80.0
17	8	58791.0	80.0
8	8	55345.0	45.0
19	8	63433.0	345.0
67	8	28691.0	150.0
160	8	55723.0	37.0
29	8	63465.0	151.0
20	8	29691.0	38.0
9	8	60367.0	105.0
28	8	56363.0	80.0
256	8	61445.0	100.0
9	8	55721.0	46.0
12	8	56498.0	45.0
13	8	58864.0	285.0
257	8	53184.0	45.0
2	8	57871.0	110.0
41	8	60140.0	150.0
49	8	65153.0	40.0
41	8	30401.0	52.0
239	8	62876.0	46.0
13	8	59664.0	320.0
153	8	53649.0	165.0
191	8	55052.0	45.0
13	8	57526.0	106.0
110	8	64614.0	103.0
56	8	72992.0	38.0
1	8	36608.0	52.0
2	8	72407.0	40.0
93	8	56397.0	60.0
41	8	56252.0	110.0
8	8	74309.0	45.0
28	8	57870.0	135.0
57	8	70666.0	46.0
8	8	73619.0	45.0
106	8	55747.0	80.0
28	8	52438.0	60.0
258	8	60440.0	260.0
96	8	60820.0	100.0
12	8	67908.0	59.0
201	8	22016.0	38.0
41	8	68491.0	166.0
212	8	74138.0	38.0
21	8	24737.0	44.0
67	8	54715.0	98.0
86	8	54403.0	75.0
79	8	55877.0	45.0
259	8	61249.0	240.0
38	8	58115.0	60.0
40	8	61074.0	105.0
2	8	63753.0	50.0
93	8	53654.0	60.0
88	8	69623.0	80.0
206	8	65388.0	158.0
75	8	34167.0	56.0
181	8	60359.0	48.0
6	8	21828.0	38.0
1	8	58761.0	54.0
93	8	30452.0	98.0
56	8	70151.0	40.0
260	8	27458.0	40.0
259	8	52290.0	119.0
261	8	57559.0	130.0
162	8	71365.0	50.0
93	8	72719.0	50.0
226	8	73020.0	160.0
33	8	74183.0	50.0
11	8	51389.0	53.0
220	8	50782.0	46.0
41	8	55288.0	45.0
5	8	56298.0	90.0
93	8	63653.0	50.0
75	8	63366.0	60.0
104	8	59420.0	105.0
7	8	50814.0	61.0
98	8	57402.0	51.0
10	8	71773.0	40.0
2	8	25957.0	50.0
23	8	31368.0	40.0
43	8	50452.0	40.0
19	8	58164.0	70.0
262	8	58831.0	130.0
82	8	59161.0	200.0
8	8	70233.0	50.0
214	8	53305.0	45.0
13	8	58785.0	301.0
260	8	51191.0	51.0
67	8	28740.0	109.0
13	8	30811.0	40.0
11	8	38832.0	47.0
88	8	39496.0	100.0
12	8	53433.0	38.0
44	8	35293.0	38.0
40	8	63930.0	90.0
111	8	58569.0	75.0
76	8	36229.0	120.0
32	8	37685.0	54.0
246	8	56661.0	82.0
70	8	72775.0	46.0
44	8	74341.0	120.0
8	8	75135.0	46.0
86	8	57525.0	66.0
93	8	66367.0	60.0
2	8	61616.0	205.0
263	8	68346.0	173.0
264	8	65713.0	240.0
35	8	67794.0	60.0
12	8	50965.0	45.0
93	8	54718.0	73.0
42	8	55377.0	45.0
120	8	56254.0	45.0
248	8	56495.0	150.0
265	8	57516.0	120.0
13	8	34900.0	46.0
9	8	58898.0	80.0
38	8	62866.0	60.0
93	8	60534.0	104.0
11	8	74587.0	54.0
266	8	62263.0	121.0
10	8	64273.0	121.0
267	8	65440.0	240.0
4	8	52771.0	98.0
220	8	52995.0	28.0
82	8	67267.0	240.0
127	8	68304.0	90.0
80	8	65868.0	119.0
10	8	68025.0	120.0
78	8	63434.0	113.0
124	8	69976.0	69.0
9	8	64032.0	100.0
98	8	71978.0	24.0
15	8	55826.0	80.0
69	8	60085.0	90.0
41	8	68673.0	104.0
34	8	56172.0	61.0
8	8	62172.0	150.0
36	8	26198.0	76.0
167	8	55532.0	31.0
19	8	56136.0	45.0
18	8	69746.0	60.0
8	8	75397.0	45.0
28	8	39242.0	53.0
70	8	55740.0	75.0
170	8	35973.0	45.0
24	8	71240.0	52.0
19	8	51409.0	51.0
9	8	57394.0	90.0
2	8	60703.0	160.0
43	8	50800.0	50.0
53	8	61636.0	115.0
75	8	55677.0	60.0
21	8	70654.0	46.0
78	8	61363.0	140.0
180	8	59485.0	180.0
173	8	63711.0	120.0
33	8	36649.0	46.0
104	8	58605.0	43.0
183	8	52621.0	52.0
180	8	59880.0	120.0
44	8	53043.0	44.0
4	8	67924.0	225.0
175	8	68558.0	100.0
19	8	65444.0	255.0
1	8	22493.0	36.0
8	8	26235.0	38.0
268	8	27981.0	90.0
36	8	60073.0	240.0
51	8	64239.0	80.0
269	8	73249.0	80.0
1	8	25497.0	75.0
70	8	61917.0	233.0
13	8	59277.0	220.0
119	8	39364.0	88.0
1	8	69613.0	30.0
166	8	58271.0	160.0
141	8	51243.0	45.0
19	8	30534.0	76.0
8	8	75310.0	40.0
2	8	59129.0	140.0
270	8	66590.0	120.0
140	8	66946.0	300.0
194	8	36400.0	60.0
56	8	53510.0	40.0
17	8	54916.0	40.0
91	8	57773.0	110.0
38	8	60478.0	60.0
5	8	54522.0	81.0
21	8	56034.0	50.0
13	8	63263.0	70.0
93	8	68269.0	60.0
5	8	64369.0	90.0
28	8	71951.0	60.0
13	8	59192.0	280.0
48	8	71075.0	60.0
153	8	53630.0	180.0
41	8	70017.0	100.0
33	8	36367.0	46.0
271	8	54602.0	90.0
17	8	56674.0	74.0
72	8	65396.0	190.0
272	8	65657.0	90.0
48	8	24696.0	46.0
19	8	64659.0	226.0
273	8	75285.0	120.0
85	8	30940.0	38.0
160	8	63502.0	84.0
19	8	61916.0	255.0
19	8	60353.0	165.0
23	8	63292.0	61.0
2	8	75056.0	45.0
127	8	24781.0	46.0
61	8	28555.0	218.0
9	8	55389.0	31.0
13	8	27912.0	38.0
239	8	66377.0	39.0
28	8	35168.0	52.0
38	8	36213.0	45.0
21	8	37918.0	62.0
57	8	59929.0	227.0
239	8	66521.0	38.0
256	8	69994.0	45.0
33	8	70446.0	45.0
93	8	33852.0	64.0
155	8	27176.0	31.0
71	8	27760.0	47.0
115	8	52272.0	65.0
19	8	26532.0	45.0
85	8	27779.0	44.0
16	8	55675.0	45.0
27	8	39122.0	60.0
35	8	71506.0	60.0
13	8	71836.0	42.0
28	8	68433.0	360.0
274	8	71272.0	220.0
28	8	65305.0	90.0
29	8	68700.0	90.0
56	8	64015.0	31.0
132	8	55349.0	45.0
138	8	56779.0	45.0
14	8	70009.0	24.0
18	8	50561.0	46.0
10	8	57162.0	90.0
137	8	35645.0	60.0
1	8	51422.0	83.0
137	8	39504.0	90.0
41	8	60491.0	135.0
104	8	31289.0	75.0
275	8	61815.0	120.0
193	8	62179.0	120.0
18	8	55405.0	53.0
17	8	35682.0	44.0
13	8	38069.0	53.0
110	8	74675.0	80.0
104	8	60492.0	120.0
100	8	37332.0	104.0
41	8	35495.0	52.0
9	8	58035.0	45.0
12	8	57151.0	44.0
12	8	37125.0	40.0
178	8	60389.0	150.0
110	8	64773.0	120.0
67	8	54981.0	105.0
66	8	55123.0	60.0
276	8	72946.0	220.0
33	8	57379.0	75.0
44	8	74814.0	40.0
76	8	39368.0	100.0
14	8	57207.0	40.0
93	8	62874.0	105.0
148	8	57601.0	76.0
69	8	50988.0	44.0
53	8	60526.0	104.0
27	8	72331.0	60.0
53	8	54009.0	58.0
4	8	60907.0	234.0
10	8	33959.0	45.0
177	8	61577.0	150.0
15	8	60689.0	256.0
9	8	73765.0	45.0
2	8	61660.0	200.0
32	8	69494.0	90.0
4	8	71549.0	75.0
69	8	60551.0	100.0
258	8	62156.0	240.0
108	8	54157.0	90.0
7	8	30583.0	45.0
24	8	55517.0	66.0
132	8	56988.0	45.0
7	8	69644.0	69.0
101	8	63884.0	51.0
277	8	52837.0	120.0
130	8	58034.0	180.0
53	8	61091.0	100.0
14	8	60339.0	42.0
54	8	59792.0	178.0
41	8	60418.0	160.0
17	8	64377.0	160.0
35	8	67405.0	40.0
17	8	69514.0	60.0
178	8	72918.0	60.0
31	8	50894.0	60.0
194	8	66439.0	68.0
57	8	57925.0	120.0
7	8	50506.0	54.0
271	8	55717.0	182.0
28	8	73652.0	56.0
7	8	60556.0	270.0
43	8	53843.0	75.0
13	8	55746.0	53.0
42	8	59232.0	160.0
44	8	68986.0	70.0
1	8	50420.0	46.0
69	8	72924.0	44.0
70	8	29834.0	150.0
66	8	30854.0	45.0
12	8	31260.0	45.0
75	8	54742.0	75.0
93	8	50998.0	60.0
86	8	56207.0	90.0
12	8	38406.0	38.0
1	8	75507.0	51.0
18	8	60828.0	212.0
134	8	65538.0	60.0
27	8	57740.0	60.0
97	8	58874.0	180.0
191	8	59696.0	60.0
36	8	64190.0	70.0
13	8	63107.0	40.0
16	8	68276.0	300.0
159	8	59378.0	220.0
21	8	25679.0	40.0
259	8	37109.0	80.0
278	8	37458.0	110.0
31	8	56636.0	80.0
180	8	62069.0	121.0
91	8	68841.0	200.0
28	8	74742.0	60.0
8	8	56210.0	60.0
19	8	67756.0	195.0
192	8	57342.0	90.0
116	8	68267.0	272.0
194	8	60650.0	66.0
195	8	65109.0	270.0
32	8	53280.0	90.0
279	8	64828.0	37.0
69	8	70856.0	40.0
31	8	61173.0	120.0
13	8	55631.0	61.0
19	8	66372.0	200.0
280	8	67951.0	99.0
10	8	58747.0	59.0
281	8	62865.0	60.0
28	8	27689.0	54.0
170	8	56100.0	85.0
41	8	53689.0	73.0
19	8	57880.0	54.0
45	8	32484.0	44.0
168	8	38734.0	31.0
35	8	58523.0	47.0
28	8	60722.0	340.0
91	8	70966.0	55.0
136	8	58124.0	220.0
184	8	67087.0	112.0
23	8	51482.0	46.0
70	8	74985.0	46.0
41	8	34344.0	55.0
28	8	69752.0	51.0
29	8	53176.0	60.0
167	8	66452.0	24.0
71	8	71702.0	38.0
147	8	64786.0	128.0
2	8	74930.0	60.0
44	8	35905.0	52.0
119	8	37289.0	68.0
12	8	55560.0	44.0
36	8	62258.0	136.0
43	8	65837.0	330.0
75	8	67563.0	74.0
69	8	61015.0	100.0
86	8	23507.0	40.0
93	8	56311.0	66.0
44	8	74082.0	54.0
24	8	72553.0	66.0
48	8	38048.0	46.0
93	8	61091.0	90.0
21	8	39354.0	45.0
22	8	35415.0	59.0
75	8	55836.0	60.0
71	8	61226.0	91.0
31	8	72678.0	39.0
17	8	51314.0	60.0
43	8	29369.0	121.0
53	8	29998.0	54.0
2	8	57262.0	68.0
28	8	57963.0	154.0
5	8	62110.0	180.0
8	8	35761.0	38.0
108	8	73523.0	120.0
19	8	52431.0	54.0
114	8	69044.0	60.0
2	8	53278.0	45.0
94	8	54584.0	45.0
2	8	65961.0	58.0
9	8	68117.0	136.0
21	8	31319.0	46.0
101	8	37312.0	54.0
52	8	52895.0	80.0
28	8	60293.0	441.0
2	8	66971.0	80.0
28	8	56043.0	61.0
101	8	57872.0	212.0
61	8	70410.0	119.0
222	8	62280.0	105.0
21	8	60059.0	181.0
52	8	22337.0	74.0
13	8	23114.0	40.0
2	8	62894.0	56.0
70	8	64601.0	233.0
170	8	56243.0	105.0
6	8	74433.0	45.0
130	8	65406.0	120.0
41	8	56945.0	58.0
28	8	58498.0	260.0
69	8	75348.0	39.0
18	8	58573.0	80.0
7	8	56713.0	100.0
78	8	59834.0	80.0
14	8	37997.0	20.0
2	8	67763.0	120.0
152	8	53478.0	122.0
2	8	72709.0	46.0
223	8	54022.0	60.0
32	8	54508.0	111.0
82	8	69931.0	40.0
216	8	51018.0	56.0
25	8	63817.0	170.0
86	8	70186.0	50.0
2	8	25379.0	48.0
1	8	59867.0	147.0
49	8	29841.0	26.0
35	8	22594.0	40.0
10	8	25278.0	38.0
19	8	65392.0	249.0
222	8	22295.0	38.0
1	8	66289.0	180.0
175	8	70451.0	60.0
282	8	53313.0	235.0
42	8	68201.0	90.0
73	8	55369.0	44.0
18	8	74078.0	46.0
19	8	74998.0	36.0
21	8	60386.0	196.0
137	8	35810.0	90.0
27	8	36214.0	46.0
98	8	59374.0	90.0
207	8	52293.0	100.0
44	8	67205.0	210.0
15	8	73611.0	39.0
40	8	73922.0	57.0
138	8	59484.0	81.0
239	8	56675.0	60.0
134	8	60981.0	200.0
70	8	56061.0	100.0
168	8	59311.0	120.0
101	8	68619.0	160.0
18	8	37363.0	53.0
12	8	72580.0	60.0
279	8	30902.0	18.0
29	8	71081.0	66.0
49	8	69878.0	28.0
69	8	54356.0	37.0
12	8	63457.0	50.0
5	8	37737.0	139.0
283	8	25477.0	55.0
11	8	55447.0	60.0
18	8	65968.0	56.0
184	8	50432.0	38.0
68	8	73233.0	44.0
3	8	54775.0	61.0
1	8	64179.0	187.0
153	8	56517.0	90.0
64	8	38252.0	93.0
36	8	39271.0	90.0
1	8	66159.0	150.0
69	8	64331.0	135.0
67	8	39199.0	100.0
10	8	65721.0	360.0
27	8	51434.0	60.0
45	8	62251.0	140.0
13	8	31081.0	40.0
104	8	61406.0	150.0
1	8	61225.0	181.0
31	8	60257.0	105.0
284	8	61014.0	585.0
24	8	57738.0	150.0
28	8	52696.0	59.0
91	8	53432.0	53.0
41	8	65243.0	270.0
159	8	68123.0	120.0
17	8	57845.0	90.0
28	8	30489.0	60.0
112	8	65252.0	60.0
48	8	58773.0	197.0
98	8	21626.0	33.0
148	8	26198.0	90.0
247	8	29107.0	86.0
87	8	29674.0	79.0
[truncated: 46,601 more rows]
