# Supplementary material for: Framework for fusing traffic information from social and physical transportation data
Source: PLoS One. 2018 Aug 2;13(8):e0201531. doi: 10.1371/journal.pone.0201531 (PMC6072031; doi:10.1371/journal.pone.0201531)
Supplement: S1 Dataset — (ZIP) [file pone.0201531.s001.zip › Data/North Wenjin Road/0/threshold.csv]

pid	window	real_thresh	Naver	th_window	thresh
1	39	99999.0	38.84615384615385	13	99999.0
1	40	99999.0	38.84615384615385	13	99999.0
1	41	99999.0	38.84615384615385	13	99999.0
1	42	99999.0	43.5	14	99999.0
1	43	99999.0	43.5	14	99999.0
1	44	99999.0	43.5	14	99999.0
1	45	52.10796709630611	44.0	15	48.0
1	46	52.10796709630611	44.0	15	48.0
1	47	52.10796709630611	44.0	15	48.0
1	48	151.17535031913482	81.02380952380952	16	120.0
1	49	151.17535031913482	81.02380952380952	16	120.0
1	50	151.17535031913482	81.02380952380952	16	120.0
1	51	202.26066048841744	106.31428571428572	17	180.0
1	52	202.26066048841744	106.31428571428572	17	180.0
1	53	202.26066048841744	106.31428571428572	17	180.0
1	54	73.9383403969102	50.6551724137931	18	60.0
1	55	73.9383403969102	50.6551724137931	18	60.0
1	56	73.9383403969102	50.6551724137931	18	60.0
1	57	77.1567033839344	51.03125	19	75.0
1	58	77.1567033839344	51.03125	19	75.0
1	59	77.1567033839344	51.03125	19	75.0
1	60	58.62030476060448	47.111111111111114	20	55.0
1	61	58.62030476060448	47.111111111111114	20	55.0
1	62	58.62030476060448	47.111111111111114	20	55.0
1	63	72.1977614903762	51.57575757575758	21	60.0
1	64	72.1977614903762	51.57575757575758	21	60.0
1	65	72.1977614903762	51.57575757575758	21	60.0
1	66	78.79474864040021	52.310344827586206	22	66.0
1	67	78.79474864040021	52.310344827586206	22	66.0
1	68	78.79474864040021	52.310344827586206	22	66.0
1	84	99999.0	45.333333333333336	28	99999.0
1	85	99999.0	45.333333333333336	28	99999.0
1	86	99999.0	45.333333333333336	28	99999.0
1	87	86.72856671391604	56.93333333333333	29	126.99999999999999
1	88	86.72856671391604	56.93333333333333	29	126.99999999999999
1	89	86.72856671391604	56.93333333333333	29	126.99999999999999
1	90	84.20762087168839	57.08695652173913	30	103.99999999999999
1	91	84.20762087168839	57.08695652173913	30	103.99999999999999
1	92	84.20762087168839	57.08695652173913	30	103.99999999999999
1	93	88.45558450807246	54.943396226415096	31	84.0
1	94	88.45558450807246	54.943396226415096	31	84.0
1	95	88.45558450807246	54.943396226415096	31	84.0
1	96	73.9751939695366	52.43636363636364	32	60.0
1	97	73.9751939695366	52.43636363636364	32	60.0
1	98	73.9751939695366	52.43636363636364	32	60.0
1	99	69.6318391592504	50.111111111111114	33	59.99999999999999
1	100	69.6318391592504	50.111111111111114	33	59.99999999999999
1	101	69.6318391592504	50.111111111111114	33	59.99999999999999
1	102	305.7282662594688	143.43421052631578	34	269.0
1	103	305.7282662594688	143.43421052631578	34	269.0
1	104	305.7282662594688	143.43421052631578	34	269.0
1	105	72.55505384612809	52.53846153846154	35	60.0
1	106	72.55505384612809	52.53846153846154	35	60.0
1	107	72.55505384612809	52.53846153846154	35	60.0
1	108	86.34748755573035	61.42857142857143	36	80.0
1	109	86.34748755573035	61.42857142857143	36	80.0
1	110	86.34748755573035	61.42857142857143	36	80.0
1	111	284.83406354707773	110.36734693877551	37	210.0
1	112	284.83406354707773	110.36734693877551	37	210.0
1	113	284.83406354707773	110.36734693877551	37	210.0
1	114	83.35441797439145	52.333333333333336	38	80.0
1	115	83.35441797439145	52.333333333333336	38	80.0
1	116	83.35441797439145	52.333333333333336	38	80.0
1	117	80.30437454171962	49.84090909090909	39	75.0
1	118	80.30437454171962	49.84090909090909	39	75.0
1	119	80.30437454171962	49.84090909090909	39	75.0
1	120	58.3860042304352	45.23529411764706	40	50.0
1	121	58.3860042304352	45.23529411764706	40	50.0
1	122	58.3860042304352	45.23529411764706	40	50.0
1	123	54.975704550948656	45.4	41	52.0
1	124	54.975704550948656	45.4	41	52.0
1	125	54.975704550948656	45.4	41	52.0
1	126	57.98229833400449	43.96666666666667	42	53.0
1	127	57.98229833400449	43.96666666666667	42	53.0
1	128	57.98229833400449	43.96666666666667	42	53.0
2	39	54.7916978609201	43.333333333333336	13	52.0
2	40	54.7916978609201	43.333333333333336	13	52.0
2	41	54.7916978609201	43.333333333333336	13	52.0
2	42	56.89380410820902	43.375	14	53.0
2	43	56.89380410820902	43.375	14	53.0
2	44	56.89380410820902	43.375	14	53.0
2	45	58.27675942759515	44.76744186046512	15	50.0
2	46	58.27675942759515	44.76744186046512	15	50.0
2	47	58.27675942759515	44.76744186046512	15	50.0
2	48	51.006720335874384	44.23809523809524	16	46.0
2	49	51.006720335874384	44.23809523809524	16	46.0
2	50	51.006720335874384	44.23809523809524	16	46.0
2	51	57.592744244517974	44.04347826086956	17	53.0
2	52	57.592744244517974	44.04347826086956	17	53.0
2	53	57.592744244517974	44.04347826086956	17	53.0
2	54	59.44358381356754	45.96078431372549	18	56.0
2	55	59.44358381356754	45.96078431372549	18	56.0
2	56	59.44358381356754	45.96078431372549	18	56.0
2	57	61.620164792720104	46.916666666666664	19	56.0
2	58	61.620164792720104	46.916666666666664	19	56.0
2	59	61.620164792720104	46.916666666666664	19	56.0
2	60	63.352479504826135	45.98148148148148	20	60.0
2	61	63.352479504826135	45.98148148148148	20	60.0
2	62	63.352479504826135	45.98148148148148	20	60.0
2	63	60.27036240759248	44.54545454545455	21	54.0
2	64	60.27036240759248	44.54545454545455	21	54.0
2	65	60.27036240759248	44.54545454545455	21	54.0
2	66	53.30698301102024	44.282051282051285	22	48.0
2	67	53.30698301102024	44.282051282051285	22	48.0
2	68	53.30698301102024	44.282051282051285	22	48.0
2	84	99999.0	48.75	28	99999.0
2	85	99999.0	48.75	28	99999.0
2	86	99999.0	48.75	28	99999.0
2	87	60.13210728263081	46.62921348314607	29	59.99999999999999
2	88	60.13210728263081	46.62921348314607	29	59.99999999999999
2	89	60.13210728263081	46.62921348314607	29	59.99999999999999
2	90	60.183061232061235	47.0	30	54.0
2	91	60.183061232061235	47.0	30	54.0
2	92	60.183061232061235	47.0	30	54.0
2	93	58.30567550355395	46.59756097560975	31	54.0
2	94	58.30567550355395	46.59756097560975	31	54.0
2	95	58.30567550355395	46.59756097560975	31	54.0
2	96	73.81667196799137	51.829787234042556	32	68.0
2	97	73.81667196799137	51.829787234042556	32	68.0
2	98	73.81667196799137	51.829787234042556	32	68.0
2	99	227.19135543438466	98.98203592814372	33	218.0
2	100	227.19135543438466	98.98203592814372	33	218.0
2	101	227.19135543438466	98.98203592814372	33	218.0
2	102	55.65383627671177	47.333333333333336	34	53.99999999999999
2	103	55.65383627671177	47.333333333333336	34	53.99999999999999
2	104	55.65383627671177	47.333333333333336	34	53.99999999999999
2	105	72.28617797029952	52.2	35	61.0
2	106	72.28617797029952	52.2	35	61.0
2	107	72.28617797029952	52.2	35	61.0
2	108	103.79791762933021	59.25373134328358	36	100.0
2	109	103.79791762933021	59.25373134328358	36	100.0
2	110	103.79791762933021	59.25373134328358	36	100.0
2	111	227.17385661690167	81.265625	37	228.0
2	112	227.17385661690167	81.265625	37	228.0
2	113	227.17385661690167	81.265625	37	228.0
2	114	102.34662760038151	57.916666666666664	38	90.0
2	115	102.34662760038151	57.916666666666664	38	90.0
2	116	102.34662760038151	57.916666666666664	38	90.0
2	117	152.04239421787238	62.640625	39	200.0
2	118	152.04239421787238	62.640625	39	200.0
2	119	152.04239421787238	62.640625	39	200.0
2	120	72.4167767567296	50.61538461538461	40	66.0
2	121	72.4167767567296	50.61538461538461	40	66.0
2	122	72.4167767567296	50.61538461538461	40	66.0
2	123	71.2573435489013	49.58095238095238	41	61.0
2	124	71.2573435489013	49.58095238095238	41	61.0
2	125	71.2573435489013	49.58095238095238	41	61.0
2	126	69.85736833295067	49.921052631578945	42	60.0
2	127	69.85736833295067	49.921052631578945	42	60.0
2	128	69.85736833295067	49.921052631578945	42	60.0
3	96	99999.0	108.0	32	99999.0
3	97	99999.0	108.0	32	99999.0
3	98	99999.0	108.0	32	99999.0
3	99	99999.0	123.25	33	99999.0
3	100	99999.0	123.25	33	99999.0
3	101	99999.0	123.25	33	99999.0
3	102	99999.0	87.44444444444444	34	99999.0
3	103	99999.0	87.44444444444444	34	99999.0
3	104	99999.0	87.44444444444444	34	99999.0
3	105	99999.0	111.0	35	99999.0
3	106	99999.0	111.0	35	99999.0
3	107	99999.0	111.0	35	99999.0
3	114	99999.0	153.5	38	99999.0
3	115	99999.0	153.5	38	99999.0
3	116	99999.0	153.5	38	99999.0
3	117	99999.0	67.66666666666667	39	99999.0
3	118	99999.0	67.66666666666667	39	99999.0
3	119	99999.0	67.66666666666667	39	99999.0
3	120	99999.0	53.333333333333336	40	99999.0
3	121	99999.0	53.333333333333336	40	99999.0
3	122	99999.0	53.333333333333336	40	99999.0
3	123	99999.0	80.0	41	99999.0
3	124	99999.0	80.0	41	99999.0
3	125	99999.0	80.0	41	99999.0
3	45	99999.0	90.0	15	99999.0
3	46	99999.0	90.0	15	99999.0
3	47	99999.0	90.0	15	99999.0
3	51	99999.0	83.0	17	99999.0
3	52	99999.0	83.0	17	99999.0
3	53	99999.0	83.0	17	99999.0
3	54	99999.0	93.75	18	99999.0
3	55	99999.0	93.75	18	99999.0
3	56	99999.0	93.75	18	99999.0
3	57	99999.0	90.0	19	99999.0
3	58	99999.0	90.0	19	99999.0
3	59	99999.0	90.0	19	99999.0
3	60	99999.0	120.0	20	99999.0
3	61	99999.0	120.0	20	99999.0
3	62	99999.0	120.0	20	99999.0
3	63	99999.0	95.0	21	99999.0
3	64	99999.0	95.0	21	99999.0
3	65	99999.0	95.0	21	99999.0
3	66	99999.0	61.25	22	99999.0
3	67	99999.0	61.25	22	99999.0
3	68	99999.0	61.25	22	99999.0
3	87	99999.0	124.33333333333333	29	99999.0
3	88	99999.0	124.33333333333333	29	99999.0
3	89	99999.0	124.33333333333333	29	99999.0
3	90	99999.0	37.0	30	99999.0
3	91	99999.0	37.0	30	99999.0
3	92	99999.0	37.0	30	99999.0
3	93	99999.0	81.33333333333333	31	99999.0
3	94	99999.0	81.33333333333333	31	99999.0
3	95	99999.0	81.33333333333333	31	99999.0
4	42	99999.0	152.33333333333334	14	99999.0
4	43	99999.0	152.33333333333334	14	99999.0
4	44	99999.0	152.33333333333334	14	99999.0
4	45	99999.0	69.0	15	99999.0
4	46	99999.0	69.0	15	99999.0
4	47	99999.0	69.0	15	99999.0
4	48	99999.0	104.25	16	99999.0
4	49	99999.0	104.25	16	99999.0
4	50	99999.0	104.25	16	99999.0
4	51	99999.0	71.0	17	99999.0
4	52	99999.0	71.0	17	99999.0
4	53	99999.0	71.0	17	99999.0
4	54	99999.0	90.16666666666667	18	99999.0
4	55	99999.0	90.16666666666667	18	99999.0
4	56	99999.0	90.16666666666667	18	99999.0
4	57	99999.0	88.11111111111111	19	99999.0
4	58	99999.0	88.11111111111111	19	99999.0
4	59	99999.0	88.11111111111111	19	99999.0
4	60	99999.0	122.71428571428571	20	99999.0
4	61	99999.0	122.71428571428571	20	99999.0
4	62	99999.0	122.71428571428571	20	99999.0
4	63	99999.0	85.4	21	99999.0
4	64	99999.0	85.4	21	99999.0
4	65	99999.0	85.4	21	99999.0
4	66	99999.0	150.5	22	99999.0
4	67	99999.0	150.5	22	99999.0
4	68	99999.0	150.5	22	99999.0
4	87	99999.0	85.8	29	99999.0
4	88	99999.0	85.8	29	99999.0
4	89	99999.0	85.8	29	99999.0
4	90	99999.0	93.53846153846153	30	99999.0
4	91	99999.0	93.53846153846153	30	99999.0
4	92	99999.0	93.53846153846153	30	99999.0
4	93	99999.0	109.16666666666667	31	99999.0
4	94	99999.0	109.16666666666667	31	99999.0
4	95	99999.0	109.16666666666667	31	99999.0
4	96	148.57518531461474	101.86666666666666	32	130.0
4	97	148.57518531461474	101.86666666666666	32	130.0
4	98	148.57518531461474	101.86666666666666	32	130.0
4	99	405.1832885073519	179.0	33	330.0
4	100	405.1832885073519	179.0	33	330.0
4	101	405.1832885073519	179.0	33	330.0
4	102	99999.0	131.92857142857142	34	99999.0
4	103	99999.0	131.92857142857142	34	99999.0
4	104	99999.0	131.92857142857142	34	99999.0
4	105	99999.0	165.91666666666666	35	99999.0
4	106	99999.0	165.91666666666666	35	99999.0
4	107	99999.0	165.91666666666666	35	99999.0
4	108	132.23109143050385	92.76470588235294	36	120.0
4	109	132.23109143050385	92.76470588235294	36	120.0
4	110	132.23109143050385	92.76470588235294	36	120.0
4	111	99999.0	101.33333333333333	37	99999.0
4	112	99999.0	101.33333333333333	37	99999.0
4	113	99999.0	101.33333333333333	37	99999.0
4	114	99999.0	185.2	38	99999.0
4	115	99999.0	185.2	38	99999.0
4	116	99999.0	185.2	38	99999.0
4	117	197.67362471146555	92.6923076923077	39	200.0
4	118	197.67362471146555	92.6923076923077	39	200.0
4	119	197.67362471146555	92.6923076923077	39	200.0
4	120	99999.0	85.35714285714286	40	99999.0
4	121	99999.0	85.35714285714286	40	99999.0
4	122	99999.0	85.35714285714286	40	99999.0
4	123	122.87368419027655	80.125	41	116.0
4	124	122.87368419027655	80.125	41	116.0
4	125	122.87368419027655	80.125	41	116.0
4	126	99999.0	93.6923076923077	42	99999.0
4	127	99999.0	93.6923076923077	42	99999.0
4	128	99999.0	93.6923076923077	42	99999.0
5	39	99999.0	84.0	13	99999.0
5	40	99999.0	84.0	13	99999.0
5	41	99999.0	84.0	13	99999.0
5	42	99999.0	51.75	14	99999.0
5	43	99999.0	51.75	14	99999.0
5	44	99999.0	51.75	14	99999.0
5	45	99999.0	91.0	15	99999.0
5	46	99999.0	91.0	15	99999.0
5	47	99999.0	91.0	15	99999.0
5	48	99999.0	84.4	16	99999.0
5	49	99999.0	84.4	16	99999.0
5	50	99999.0	84.4	16	99999.0
5	51	99999.0	125.88888888888889	17	99999.0
5	52	99999.0	125.88888888888889	17	99999.0
5	53	99999.0	125.88888888888889	17	99999.0
5	54	99999.0	74.0	18	99999.0
5	55	99999.0	74.0	18	99999.0
5	56	99999.0	74.0	18	99999.0
5	57	99999.0	100.0	19	99999.0
5	58	99999.0	100.0	19	99999.0
5	59	99999.0	100.0	19	99999.0
5	60	99999.0	116.1	20	99999.0
5	61	99999.0	116.1	20	99999.0
5	62	99999.0	116.1	20	99999.0
5	63	99999.0	91.0	21	99999.0
5	64	99999.0	91.0	21	99999.0
5	65	99999.0	91.0	21	99999.0
5	66	99999.0	77.14285714285714	22	99999.0
5	67	99999.0	77.14285714285714	22	99999.0
5	68	99999.0	77.14285714285714	22	99999.0
5	87	99999.0	69.91666666666667	29	99999.0
5	88	99999.0	69.91666666666667	29	99999.0
5	89	99999.0	69.91666666666667	29	99999.0
5	90	99999.0	90.07692307692308	30	99999.0
5	91	99999.0	90.07692307692308	30	99999.0
5	92	99999.0	90.07692307692308	30	99999.0
5	93	161.08388077262413	87.4	31	120.0
5	94	161.08388077262413	87.4	31	120.0
5	95	161.08388077262413	87.4	31	120.0
5	96	147.95675316118536	86.36	32	137.0
5	97	147.95675316118536	86.36	32	137.0
5	98	147.95675316118536	86.36	32	137.0
5	99	383.70841510826006	169.8125	33	99999.0
5	100	383.70841510826006	169.8125	33	99999.0
5	101	383.70841510826006	169.8125	33	99999.0
5	102	123.0148213722183	75.2	34	100.0
5	103	123.0148213722183	75.2	34	100.0
5	104	123.0148213722183	75.2	34	100.0
5	105	173.18751160986727	94.46666666666667	35	140.0
5	106	173.18751160986727	94.46666666666667	35	140.0
5	107	173.18751160986727	94.46666666666667	35	140.0
5	108	99999.0	119.8	36	99999.0
5	109	99999.0	119.8	36	99999.0
5	110	99999.0	119.8	36	99999.0
5	111	99999.0	103.33333333333333	37	99999.0
5	112	99999.0	103.33333333333333	37	99999.0
5	113	99999.0	103.33333333333333	37	99999.0
5	114	99999.0	152.55555555555554	38	99999.0
5	115	99999.0	152.55555555555554	38	99999.0
5	116	99999.0	152.55555555555554	38	99999.0
5	117	99999.0	119.8	39	99999.0
5	118	99999.0	119.8	39	99999.0
5	119	99999.0	119.8	39	99999.0
5	120	99999.0	68.25	40	99999.0
5	121	99999.0	68.25	40	99999.0
5	122	99999.0	68.25	40	99999.0
5	123	99999.0	74.6	41	99999.0
5	124	99999.0	74.6	41	99999.0
5	125	99999.0	74.6	41	99999.0
5	126	119.94145583621832	69.875	42	98.0
5	127	119.94145583621832	69.875	42	98.0
5	128	119.94145583621832	69.875	42	98.0
6	39	99999.0	40.75	13	99999.0
6	40	99999.0	40.75	13	99999.0
6	41	99999.0	40.75	13	99999.0
6	45	99999.0	45.5	15	99999.0
6	46	99999.0	45.5	15	99999.0
6	47	99999.0	45.5	15	99999.0
6	48	99999.0	43.285714285714285	16	99999.0
6	49	99999.0	43.285714285714285	16	99999.0
6	50	99999.0	43.285714285714285	16	99999.0
6	51	99999.0	44.714285714285715	17	99999.0
6	52	99999.0	44.714285714285715	17	99999.0
6	53	99999.0	44.714285714285715	17	99999.0
6	54	99999.0	48.375	18	99999.0
6	55	99999.0	48.375	18	99999.0
6	56	99999.0	48.375	18	99999.0
6	57	99999.0	47.0	19	99999.0
6	58	99999.0	47.0	19	99999.0
6	59	99999.0	47.0	19	99999.0
6	60	99999.0	95.5	20	99999.0
6	61	99999.0	95.5	20	99999.0
6	62	99999.0	95.5	20	99999.0
6	63	99999.0	46.125	21	99999.0
6	64	99999.0	46.125	21	99999.0
6	65	99999.0	46.125	21	99999.0
6	66	99999.0	46.8	22	99999.0
6	67	99999.0	46.8	22	99999.0
6	68	99999.0	46.8	22	99999.0
6	84	99999.0	48.0	28	99999.0
6	85	99999.0	48.0	28	99999.0
6	86	99999.0	48.0	28	99999.0
6	87	99999.0	46.75	29	99999.0
6	88	99999.0	46.75	29	99999.0
6	89	99999.0	46.75	29	99999.0
6	90	57.57740090698701	46.53333333333333	30	53.0
6	91	57.57740090698701	46.53333333333333	30	53.0
6	92	57.57740090698701	46.53333333333333	30	53.0
6	93	99999.0	52.1	31	99999.0
6	94	99999.0	52.1	31	99999.0
6	95	99999.0	52.1	31	99999.0
6	96	54.56660470858396	45.6	32	50.0
6	97	54.56660470858396	45.6	32	50.0
6	98	54.56660470858396	45.6	32	50.0
6	99	271.6890261944185	116.33333333333333	33	220.0
6	100	271.6890261944185	116.33333333333333	33	220.0
6	101	271.6890261944185	116.33333333333333	33	220.0
6	102	99999.0	96.66666666666667	34	99999.0
6	103	99999.0	96.66666666666667	34	99999.0
6	104	99999.0	96.66666666666667	34	99999.0
6	105	99999.0	69.5	35	99999.0
6	106	99999.0	69.5	35	99999.0
6	107	99999.0	69.5	35	99999.0
6	108	99999.0	90.0	36	99999.0
6	109	99999.0	90.0	36	99999.0
6	110	99999.0	90.0	36	99999.0
6	111	99999.0	92.25	37	99999.0
6	112	99999.0	92.25	37	99999.0
6	113	99999.0	92.25	37	99999.0
6	114	99999.0	153.8	38	99999.0
6	115	99999.0	153.8	38	99999.0
6	116	99999.0	153.8	38	99999.0
6	117	99999.0	122.85714285714286	39	99999.0
6	118	99999.0	122.85714285714286	39	99999.0
6	119	99999.0	122.85714285714286	39	99999.0
6	120	99999.0	48.38461538461539	40	99999.0
6	121	99999.0	48.38461538461539	40	99999.0
6	122	99999.0	48.38461538461539	40	99999.0
6	123	99999.0	83.08333333333333	41	99999.0
6	124	99999.0	83.08333333333333	41	99999.0
6	125	99999.0	83.08333333333333	41	99999.0
6	126	48.16505334363261	45.06666666666667	42	59.99999999999999
6	127	48.16505334363261	45.06666666666667	42	59.99999999999999
6	128	48.16505334363261	45.06666666666667	42	59.99999999999999
7	39	99999.0	38.0	13	99999.0
7	40	99999.0	38.0	13	99999.0
7	41	99999.0	38.0	13	99999.0
7	42	71.60488661264559	45.64705882352941	14	60.0
7	43	71.60488661264559	45.64705882352941	14	60.0
7	44	71.60488661264559	45.64705882352941	14	60.0
7	45	76.9268185142144	53.642857142857146	15	63.0
7	46	76.9268185142144	53.642857142857146	15	63.0
7	47	76.9268185142144	53.642857142857146	15	63.0
7	48	136.93159899854203	76.66666666666667	16	120.0
7	49	136.93159899854203	76.66666666666667	16	120.0
7	50	136.93159899854203	76.66666666666667	16	120.0
7	51	93.91037120184015	61.94117647058823	17	80.0
7	52	93.91037120184015	61.94117647058823	17	80.0
7	53	93.91037120184015	61.94117647058823	17	80.0
7	54	97.67445592378485	61.55	18	83.0
7	55	97.67445592378485	61.55	18	83.0
7	56	97.67445592378485	61.55	18	83.0
7	57	106.23535053288583	61.3125	19	90.0
7	58	106.23535053288583	61.3125	19	90.0
7	59	106.23535053288583	61.3125	19	90.0
7	60	74.31634543187701	57.5	20	71.0
7	61	74.31634543187701	57.5	20	71.0
7	62	74.31634543187701	57.5	20	71.0
7	63	92.67827801953723	57.89473684210526	21	99.99999999999999
7	64	92.67827801953723	57.89473684210526	21	99.99999999999999
7	65	92.67827801953723	57.89473684210526	21	99.99999999999999
7	66	89.23435363737431	58.46153846153846	22	83.0
7	67	89.23435363737431	58.46153846153846	22	83.0
7	68	89.23435363737431	58.46153846153846	22	83.0
7	84	99999.0	87.5	28	99999.0
7	85	99999.0	87.5	28	99999.0
7	86	99999.0	87.5	28	99999.0
7	87	106.51539080705308	66.48387096774194	29	91.0
7	88	106.51539080705308	66.48387096774194	29	91.0
7	89	106.51539080705308	66.48387096774194	29	91.0
7	90	74.19204966107509	57.285714285714285	30	60.0
7	91	74.19204966107509	57.285714285714285	30	60.0
7	92	74.19204966107509	57.285714285714285	30	60.0
7	93	111.08936592679456	65.70967741935483	31	100.0
7	94	111.08936592679456	65.70967741935483	31	100.0
7	95	111.08936592679456	65.70967741935483	31	100.0
7	96	147.22630710682583	80.02702702702703	32	121.0
7	97	147.22630710682583	80.02702702702703	32	121.0
7	98	147.22630710682583	80.02702702702703	32	121.0
7	99	203.44554589342692	93.4375	33	180.0
7	100	203.44554589342692	93.4375	33	180.0
7	101	203.44554589342692	93.4375	33	180.0
7	102	398.04737521192385	163.625	34	321.0
7	103	398.04737521192385	163.625	34	321.0
7	104	398.04737521192385	163.625	34	321.0
7	105	241.41841738995385	127.92307692307692	35	200.0
7	106	241.41841738995385	127.92307692307692	35	200.0
7	107	241.41841738995385	127.92307692307692	35	200.0
7	108	254.37254479234102	121.06666666666666	36	200.0
7	109	254.37254479234102	121.06666666666666	36	200.0
7	110	254.37254479234102	121.06666666666666	36	200.0
7	111	99999.0	119.5	37	99999.0
7	112	99999.0	119.5	37	99999.0
7	113	99999.0	119.5	37	99999.0
7	114	99999.0	115.92857142857143	38	99999.0
7	115	99999.0	115.92857142857143	38	99999.0
7	116	99999.0	115.92857142857143	38	99999.0
7	117	79.2275560292903	58.5	39	73.0
7	118	79.2275560292903	58.5	39	73.0
7	119	79.2275560292903	58.5	39	73.0
7	120	75.39121273796624	54.354838709677416	40	60.0
7	121	75.39121273796624	54.354838709677416	40	60.0
7	122	75.39121273796624	54.354838709677416	40	60.0
7	123	77.83393087684172	56.76086956521739	41	70.0
7	124	77.83393087684172	56.76086956521739	41	70.0
7	125	77.83393087684172	56.76086956521739	41	70.0
7	126	77.01358721873454	54.06896551724138	42	62.0
7	127	77.01358721873454	54.06896551724138	42	62.0
7	128	77.01358721873454	54.06896551724138	42	62.0
8	39	99999.0	45.0	13	99999.0
8	40	99999.0	45.0	13	99999.0
8	41	99999.0	45.0	13	99999.0
8	42	99999.0	42.0	14	99999.0
8	43	99999.0	42.0	14	99999.0
8	44	99999.0	42.0	14	99999.0
8	45	53.3194175309418	41.916666666666664	15	50.0
8	46	53.3194175309418	41.916666666666664	15	50.0
8	47	53.3194175309418	41.916666666666664	15	50.0
8	48	99999.0	44.36363636363637	16	99999.0
8	49	99999.0	44.36363636363637	16	99999.0
8	50	99999.0	44.36363636363637	16	99999.0
8	51	99999.0	43.09090909090909	17	99999.0
8	52	99999.0	43.09090909090909	17	99999.0
8	53	99999.0	43.09090909090909	17	99999.0
8	54	54.594990001512045	42.69230769230769	18	50.0
8	55	54.594990001512045	42.69230769230769	18	50.0
8	56	54.594990001512045	42.69230769230769	18	50.0
8	57	94.26144161557971	48.26315789473684	19	99999.0
8	58	94.26144161557971	48.26315789473684	19	99999.0
8	59	94.26144161557971	48.26315789473684	19	99999.0
8	60	99999.0	41.833333333333336	20	99999.0
8	61	99999.0	41.833333333333336	20	99999.0
8	62	99999.0	41.833333333333336	20	99999.0
8	63	54.1207344378814	43.5	21	48.0
8	64	54.1207344378814	43.5	21	48.0
8	65	54.1207344378814	43.5	21	48.0
8	66	55.146920715172655	45.0	22	52.0
8	67	55.146920715172655	45.0	22	52.0
8	68	55.146920715172655	45.0	22	52.0
8	84	99999.0	45.0	28	99999.0
8	85	99999.0	45.0	28	99999.0
8	86	99999.0	45.0	28	99999.0
8	87	53.62422247317893	44.69565217391305	29	50.0
8	88	53.62422247317893	44.69565217391305	29	50.0
8	89	53.62422247317893	44.69565217391305	29	50.0
8	90	51.0	44.0	30	46.0
8	91	51.0	44.0	30	46.0
8	92	51.0	44.0	30	46.0
8	93	50.48180636271772	44.130434782608695	31	46.0
8	94	50.48180636271772	44.130434782608695	31	46.0
8	95	50.48180636271772	44.130434782608695	31	46.0
8	96	56.40458646690296	44.291666666666664	32	53.0
8	97	56.40458646690296	44.291666666666664	32	53.0
8	98	56.40458646690296	44.291666666666664	32	53.0
8	99	92.17736545103004	56.31578947368421	33	80.0
8	100	92.17736545103004	56.31578947368421	33	80.0
8	101	92.17736545103004	56.31578947368421	33	80.0
8	102	75.68451067530299	52.6875	34	60.0
8	103	75.68451067530299	52.6875	34	60.0
8	104	75.68451067530299	52.6875	34	60.0
8	105	99999.0	76.71428571428571	35	99999.0
8	106	99999.0	76.71428571428571	35	99999.0
8	107	99999.0	76.71428571428571	35	99999.0
8	108	99999.0	65.07142857142857	36	99999.0
8	109	99999.0	65.07142857142857	36	99999.0
8	110	99999.0	65.07142857142857	36	99999.0
8	111	99999.0	49.333333333333336	37	99999.0
8	112	99999.0	49.333333333333336	37	99999.0
8	113	99999.0	49.333333333333336	37	99999.0
8	114	99999.0	95.0	38	99999.0
8	115	99999.0	95.0	38	99999.0
8	116	99999.0	95.0	38	99999.0
8	117	69.28728050321823	47.11764705882353	39	60.0
8	118	69.28728050321823	47.11764705882353	39	60.0
8	119	69.28728050321823	47.11764705882353	39	60.0
8	120	51.18651716409977	44.15384615384615	40	46.0
8	121	51.18651716409977	44.15384615384615	40	46.0
8	122	51.18651716409977	44.15384615384615	40	46.0
8	123	54.283169513023566	44.91891891891892	41	51.0
8	124	54.283169513023566	44.91891891891892	41	51.0
8	125	54.283169513023566	44.91891891891892	41	51.0
8	126	66.15410435502808	46.829787234042556	42	60.0
8	127	66.15410435502808	46.829787234042556	42	60.0
8	128	66.15410435502808	46.829787234042556	42	60.0
9	39	99999.0	31.46153846153846	13	99999.0
9	40	99999.0	31.46153846153846	13	99999.0
9	41	99999.0	31.46153846153846	13	99999.0
9	42	32.72754026330584	29.3125	14	30.0
9	43	32.72754026330584	29.3125	14	30.0
9	44	32.72754026330584	29.3125	14	30.0
9	45	60.08627024591914	41.96969696969697	15	54.0
9	46	60.08627024591914	41.96969696969697	15	54.0
9	47	60.08627024591914	41.96969696969697	15	54.0
9	48	205.73314871621056	82.26190476190476	16	180.0
9	49	205.73314871621056	82.26190476190476	16	180.0
9	50	205.73314871621056	82.26190476190476	16	180.0
9	51	54.73703193736074	43.125	17	48.0
9	52	54.73703193736074	43.125	17	48.0
9	53	54.73703193736074	43.125	17	48.0
9	54	56.21647784706825	42.75757575757576	18	50.0
9	55	56.21647784706825	42.75757575757576	18	50.0
9	56	56.21647784706825	42.75757575757576	18	50.0
9	57	57.7490019123328	42.54054054054054	19	54.0
9	58	57.7490019123328	42.54054054054054	19	54.0
9	59	57.7490019123328	42.54054054054054	19	54.0
9	60	55.7174129049786	40.964285714285715	20	46.0
9	61	55.7174129049786	40.964285714285715	20	46.0
9	62	55.7174129049786	40.964285714285715	20	46.0
9	63	61.93572551912429	41.77777777777778	21	54.0
9	64	61.93572551912429	41.77777777777778	21	54.0
9	65	61.93572551912429	41.77777777777778	21	54.0
9	66	57.21343267321414	41.904761904761905	22	50.0
9	67	57.21343267321414	41.904761904761905	22	50.0
9	68	57.21343267321414	41.904761904761905	22	50.0
9	84	99999.0	45.0	28	99999.0
9	85	99999.0	45.0	28	99999.0
9	86	99999.0	45.0	28	99999.0
9	87	55.0728477104056	42.28947368421053	29	47.0
9	88	55.0728477104056	42.28947368421053	29	47.0
9	89	55.0728477104056	42.28947368421053	29	47.0
9	90	71.4189703974819	47.355932203389834	30	64.0
9	91	71.4189703974819	47.355932203389834	30	64.0
9	92	71.4189703974819	47.355932203389834	30	64.0
9	93	70.00900974012212	46.07142857142857	31	60.0
9	94	70.00900974012212	46.07142857142857	31	60.0
9	95	70.00900974012212	46.07142857142857	31	60.0
9	96	59.25396088528069	44.72222222222222	32	54.0
9	97	59.25396088528069	44.72222222222222	32	54.0
9	98	59.25396088528069	44.72222222222222	32	54.0
9	99	113.03792627038163	57.417910447761194	33	100.0
9	100	113.03792627038163	57.417910447761194	33	100.0
9	101	113.03792627038163	57.417910447761194	33	100.0
9	102	273.38412788112737	112.28070175438596	34	221.0
9	103	273.38412788112737	112.28070175438596	34	221.0
9	104	273.38412788112737	112.28070175438596	34	221.0
9	105	106.98041430510479	57.46296296296296	35	105.0
9	106	106.98041430510479	57.46296296296296	35	105.0
9	107	106.98041430510479	57.46296296296296	35	105.0
9	108	121.89767136227677	62.611111111111114	36	100.0
9	109	121.89767136227677	62.611111111111114	36	100.0
9	110	121.89767136227677	62.611111111111114	36	100.0
9	111	133.0864922612805	68.97777777777777	37	120.0
9	112	133.0864922612805	68.97777777777777	37	120.0
9	113	133.0864922612805	68.97777777777777	37	120.0
9	114	76.65196146261681	48.6551724137931	38	70.0
9	115	76.65196146261681	48.6551724137931	38	70.0
9	116	76.65196146261681	48.6551724137931	38	70.0
9	117	172.49935559192414	49.895833333333336	39	99999.0
9	118	172.49935559192414	49.895833333333336	39	99999.0
9	119	172.49935559192414	49.895833333333336	39	99999.0
9	120	58.80021611369851	38.62162162162162	40	53.0
9	121	58.80021611369851	38.62162162162162	40	53.0
9	122	58.80021611369851	38.62162162162162	40	53.0
9	123	54.106450143033186	39.8936170212766	41	50.0
9	124	54.106450143033186	39.8936170212766	41	50.0
9	125	54.106450143033186	39.8936170212766	41	50.0
9	126	48.210427282376955	35.30555555555556	42	40.0
9	127	48.210427282376955	35.30555555555556	42	40.0
9	128	48.210427282376955	35.30555555555556	42	40.0
10	39	99999.0	34.5	13	99999.0
10	40	99999.0	34.5	13	99999.0
10	41	99999.0	34.5	13	99999.0
10	42	56.596799123546674	36.266666666666666	14	50.0
10	43	56.596799123546674	36.266666666666666	14	50.0
10	44	56.596799123546674	36.266666666666666	14	50.0
10	45	55.34741713088057	39.53846153846154	15	45.0
10	46	55.34741713088057	39.53846153846154	15	45.0
10	47	55.34741713088057	39.53846153846154	15	45.0
10	48	126.95826936527462	64.93939393939394	16	100.0
10	49	126.95826936527462	64.93939393939394	16	100.0
10	50	126.95826936527462	64.93939393939394	16	100.0
10	51	181.636527186261	98.20547945205479	17	150.0
10	52	181.636527186261	98.20547945205479	17	150.0
10	53	181.636527186261	98.20547945205479	17	150.0
10	54	152.00709194296786	67.42857142857143	18	120.0
10	55	152.00709194296786	67.42857142857143	18	120.0
10	56	152.00709194296786	67.42857142857143	18	120.0
10	57	58.479817427142514	42.89473684210526	19	53.0
10	58	58.479817427142514	42.89473684210526	19	53.0
10	59	58.479817427142514	42.89473684210526	19	53.0
10	60	57.1358010201804	41.666666666666664	20	46.0
10	61	57.1358010201804	41.666666666666664	20	46.0
10	62	57.1358010201804	41.666666666666664	20	46.0
10	63	54.71596627887445	41.6	21	45.0
10	64	54.71596627887445	41.6	21	45.0
10	65	54.71596627887445	41.6	21	45.0
10	66	58.51856158478772	41.0	22	52.0
10	67	58.51856158478772	41.0	22	52.0
10	68	58.51856158478772	41.0	22	52.0
10	84	99999.0	200.0	28	99999.0
10	85	99999.0	200.0	28	99999.0
10	86	99999.0	200.0	28	99999.0
10	87	54.1572754314757	44.34782608695652	29	52.0
10	88	54.1572754314757	44.34782608695652	29	52.0
10	89	54.1572754314757	44.34782608695652	29	52.0
10	90	56.581995036358975	42.666666666666664	30	53.0
10	91	56.581995036358975	42.666666666666664	30	53.0
10	92	56.581995036358975	42.666666666666664	30	53.0
10	93	70.2197288073176	46.91304347826087	31	60.0
10	94	70.2197288073176	46.91304347826087	31	60.0
10	95	70.2197288073176	46.91304347826087	31	60.0
10	96	66.28460969082653	45.5	32	60.0
10	97	66.28460969082653	45.5	32	60.0
10	98	66.28460969082653	45.5	32	60.0
10	99	109.87326226275027	62.73684210526316	33	100.0
10	100	109.87326226275027	62.73684210526316	33	100.0
10	101	109.87326226275027	62.73684210526316	33	100.0
10	102	244.90362318382043	142.64583333333334	34	220.0
10	103	244.90362318382043	142.64583333333334	34	220.0
10	104	244.90362318382043	142.64583333333334	34	220.0
10	105	336.96034881227104	136.86046511627907	35	270.0
10	106	336.96034881227104	136.86046511627907	35	270.0
10	107	336.96034881227104	136.86046511627907	35	270.0
10	108	256.6938088559285	114.09375	36	180.0
10	109	256.6938088559285	114.09375	36	180.0
10	110	256.6938088559285	114.09375	36	180.0
10	111	274.0701217967597	112.86206896551724	37	218.0
10	112	274.0701217967597	112.86206896551724	37	218.0
10	113	274.0701217967597	112.86206896551724	37	218.0
10	114	198.79395569009975	78.16666666666667	38	150.0
10	115	198.79395569009975	78.16666666666667	38	150.0
10	116	198.79395569009975	78.16666666666667	38	150.0
10	117	218.66863467529356	60.55	39	99999.0
10	118	218.66863467529356	60.55	39	99999.0
10	119	218.66863467529356	60.55	39	99999.0
10	120	99999.0	42.38461538461539	40	99999.0
10	121	99999.0	42.38461538461539	40	99999.0
10	122	99999.0	42.38461538461539	40	99999.0
10	123	62.343198584713086	39.44444444444444	41	99999.0
10	124	62.343198584713086	39.44444444444444	41	99999.0
10	125	62.343198584713086	39.44444444444444	41	99999.0
10	126	59.96668178331396	39.30769230769231	42	46.0
10	127	59.96668178331396	39.30769230769231	42	46.0
10	128	59.96668178331396	39.30769230769231	42	46.0
11	39	99999.0	44.714285714285715	13	99999.0
11	40	99999.0	44.714285714285715	13	99999.0
11	41	99999.0	44.714285714285715	13	99999.0
11	42	99999.0	45.0	14	99999.0
11	43	99999.0	45.0	14	99999.0
11	44	99999.0	45.0	14	99999.0
11	45	99999.0	51.888888888888886	15	99999.0
11	46	99999.0	51.888888888888886	15	99999.0
11	47	99999.0	51.888888888888886	15	99999.0
11	48	67.64852438188277	50.23529411764706	16	60.0
11	49	67.64852438188277	50.23529411764706	16	60.0
11	50	67.64852438188277	50.23529411764706	16	60.0
11	51	59.39995983390422	48.81818181818182	17	54.0
11	52	59.39995983390422	48.81818181818182	17	54.0
11	53	59.39995983390422	48.81818181818182	17	54.0
11	54	65.96772036945595	48.78260869565217	18	61.0
11	55	65.96772036945595	48.78260869565217	18	61.0
11	56	65.96772036945595	48.78260869565217	18	61.0
11	57	67.12356896545339	50.68181818181818	19	60.0
11	58	67.12356896545339	50.68181818181818	19	60.0
11	59	67.12356896545339	50.68181818181818	19	60.0
11	60	72.03302728300821	53.391304347826086	20	61.0
11	61	72.03302728300821	53.391304347826086	20	61.0
11	62	72.03302728300821	53.391304347826086	20	61.0
11	63	71.08997058054916	52.13793103448276	21	60.0
11	64	71.08997058054916	52.13793103448276	21	60.0
11	65	71.08997058054916	52.13793103448276	21	60.0
11	66	71.28723465126448	52.827586206896555	22	60.0
11	67	71.28723465126448	52.827586206896555	22	60.0
11	68	71.28723465126448	52.827586206896555	22	60.0
11	84	99999.0	60.0	28	99999.0
11	85	99999.0	60.0	28	99999.0
11	86	99999.0	60.0	28	99999.0
11	87	76.31902598555354	53.63636363636363	29	80.0
11	88	76.31902598555354	53.63636363636363	29	80.0
11	89	76.31902598555354	53.63636363636363	29	80.0
11	90	72.42731062790351	53.48780487804878	30	60.0
11	91	72.42731062790351	53.48780487804878	30	60.0
11	92	72.42731062790351	53.48780487804878	30	60.0
11	93	72.04016355781387	57.45652173913044	31	62.0
11	94	72.04016355781387	57.45652173913044	31	62.0
11	95	72.04016355781387	57.45652173913044	31	62.0
11	96	71.44126610807118	56.28947368421053	32	61.0
11	97	71.44126610807118	56.28947368421053	32	61.0
11	98	71.44126610807118	56.28947368421053	32	61.0
11	99	71.51542257401515	59.294117647058826	33	70.0
11	100	71.51542257401515	59.294117647058826	33	70.0
11	101	71.51542257401515	59.294117647058826	33	70.0
11	102	112.11147165330841	70.86363636363636	34	110.0
11	103	112.11147165330841	70.86363636363636	34	110.0
11	104	112.11147165330841	70.86363636363636	34	110.0
11	105	96.91271278618271	65.47368421052632	35	80.0
11	106	96.91271278618271	65.47368421052632	35	80.0
11	107	96.91271278618271	65.47368421052632	35	80.0
11	108	113.3154678487177	70.41666666666667	36	105.0
11	109	113.3154678487177	70.41666666666667	36	105.0
11	110	113.3154678487177	70.41666666666667	36	105.0
11	111	104.20472390575489	70.78947368421052	37	95.99999999999999
11	112	104.20472390575489	70.78947368421052	37	95.99999999999999
11	113	104.20472390575489	70.78947368421052	37	95.99999999999999
11	114	99999.0	149.1	38	99999.0
11	115	99999.0	149.1	38	99999.0
11	116	99999.0	149.1	38	99999.0
11	117	378.804557754332	84.0	39	99999.0
11	118	378.804557754332	84.0	39	99999.0
11	119	378.804557754332	84.0	39	99999.0
11	120	73.96711195419294	56.470588235294116	40	68.0
11	121	73.96711195419294	56.470588235294116	40	68.0
11	122	73.96711195419294	56.470588235294116	40	68.0
11	123	62.18585726558715	50.08695652173913	41	54.0
11	124	62.18585726558715	50.08695652173913	41	54.0
11	125	62.18585726558715	50.08695652173913	41	54.0
11	126	72.45631272717445	52.83606557377049	42	63.99999999999999
11	127	72.45631272717445	52.83606557377049	42	63.99999999999999
11	128	72.45631272717445	52.83606557377049	42	63.99999999999999
12	36	99999.0	30.0	12	99999.0
12	37	99999.0	30.0	12	99999.0
12	38	99999.0	30.0	12	99999.0
12	39	58.38748833321789	38.40909090909091	13	50.0
12	40	58.38748833321789	38.40909090909091	13	50.0
12	41	58.38748833321789	38.40909090909091	13	50.0
12	42	53.61104120281338	38.95652173913044	14	50.0
12	43	53.61104120281338	38.95652173913044	14	50.0
12	44	53.61104120281338	38.95652173913044	14	50.0
12	45	53.26036889836452	41.458333333333336	15	45.0
12	46	53.26036889836452	41.458333333333336	15	45.0
12	47	53.26036889836452	41.458333333333336	15	45.0
12	48	56.041219467695775	42.04347826086956	16	50.0
12	49	56.041219467695775	42.04347826086956	16	50.0
12	50	56.041219467695775	42.04347826086956	16	50.0
12	51	59.86077331342747	42.18181818181818	17	50.0
12	52	59.86077331342747	42.18181818181818	17	50.0
12	53	59.86077331342747	42.18181818181818	17	50.0
12	54	57.0870838784832	42.6764705882353	18	53.0
12	55	57.0870838784832	42.6764705882353	18	53.0
12	56	57.0870838784832	42.6764705882353	18	53.0
12	57	56.31018574139308	40.09090909090909	19	45.0
12	58	56.31018574139308	40.09090909090909	19	45.0
12	59	56.31018574139308	40.09090909090909	19	45.0
12	60	59.256428831468234	44.0	20	54.0
12	61	59.256428831468234	44.0	20	54.0
12	62	59.256428831468234	44.0	20	54.0
12	63	59.331330012437014	42.0	21	52.0
12	64	59.331330012437014	42.0	21	52.0
12	65	59.331330012437014	42.0	21	52.0
12	66	54.65799012452857	42.416666666666664	22	50.0
12	67	54.65799012452857	42.416666666666664	22	50.0
12	68	54.65799012452857	42.416666666666664	22	50.0
12	84	99999.0	45.0	28	99999.0
12	85	99999.0	45.0	28	99999.0
12	86	99999.0	45.0	28	99999.0
12	87	53.80748193084347	42.8125	29	47.0
12	88	53.80748193084347	42.8125	29	47.0
12	89	53.80748193084347	42.8125	29	47.0
12	90	54.06660261914331	42.048780487804876	30	47.0
12	91	54.06660261914331	42.048780487804876	30	47.0
12	92	54.06660261914331	42.048780487804876	30	47.0
12	93	56.77709172863388	43.26190476190476	31	50.0
12	94	56.77709172863388	43.26190476190476	31	50.0
12	95	56.77709172863388	43.26190476190476	31	50.0
12	96	54.64404000633925	43.38095238095238	32	45.0
12	97	54.64404000633925	43.38095238095238	32	45.0
12	98	54.64404000633925	43.38095238095238	32	45.0
12	99	265.5637162747228	103.63636363636364	33	210.0
12	100	265.5637162747228	103.63636363636364	33	210.0
12	101	265.5637162747228	103.63636363636364	33	210.0
12	102	68.70199535549138	47.416666666666664	34	60.0
12	103	68.70199535549138	47.416666666666664	34	60.0
12	104	68.70199535549138	47.416666666666664	34	60.0
12	105	63.60642641316953	47.96296296296296	35	60.0
12	106	63.60642641316953	47.96296296296296	35	60.0
12	107	63.60642641316953	47.96296296296296	35	60.0
12	108	62.320349751937	45.96296296296296	36	60.0
12	109	62.320349751937	45.96296296296296	36	60.0
12	110	62.320349751937	45.96296296296296	36	60.0
12	111	50.124050933756905	44.23076923076923	37	46.0
12	112	50.124050933756905	44.23076923076923	37	46.0
12	113	50.124050933756905	44.23076923076923	37	46.0
12	114	167.95614793410226	70.6470588235294	38	166.0
12	115	167.95614793410226	70.6470588235294	38	166.0
12	116	167.95614793410226	70.6470588235294	38	166.0
12	117	56.34431770369188	43.333333333333336	39	48.0
12	118	56.34431770369188	43.333333333333336	39	48.0
12	119	56.34431770369188	43.333333333333336	39	48.0
12	120	55.74100107841599	42.19047619047619	40	48.0
12	121	55.74100107841599	42.19047619047619	40	48.0
12	122	55.74100107841599	42.19047619047619	40	48.0
12	123	55.16676446786491	41.26086956521739	41	46.0
12	124	55.16676446786491	41.26086956521739	41	46.0
12	125	55.16676446786491	41.26086956521739	41	46.0
12	126	52.75765363111077	43.08955223880597	42	46.0
12	127	52.75765363111077	43.08955223880597	42	46.0
12	128	52.75765363111077	43.08955223880597	42	46.0
13	39	50.06006262203525	35.81818181818182	13	45.0
13	40	50.06006262203525	35.81818181818182	13	45.0
13	41	50.06006262203525	35.81818181818182	13	45.0
13	42	54.192774909061775	37.53846153846154	14	48.0
13	43	54.192774909061775	37.53846153846154	14	48.0
13	44	54.192774909061775	37.53846153846154	14	48.0
13	45	64.3895970309155	45.38095238095238	15	60.0
13	46	64.3895970309155	45.38095238095238	15	60.0
13	47	64.3895970309155	45.38095238095238	15	60.0
13	48	67.58018691595808	47.31578947368421	16	61.0
13	49	67.58018691595808	47.31578947368421	16	61.0
13	50	67.58018691595808	47.31578947368421	16	61.0
13	51	61.35279212622918	42.78048780487805	17	54.0
13	52	61.35279212622918	42.78048780487805	17	54.0
13	53	61.35279212622918	42.78048780487805	17	54.0
13	54	65.90670415547397	44.83870967741935	18	60.0
13	55	65.90670415547397	44.83870967741935	18	60.0
13	56	65.90670415547397	44.83870967741935	18	60.0
13	57	66.40398730664104	45.91489361702128	19	60.0
13	58	66.40398730664104	45.91489361702128	19	60.0
13	59	66.40398730664104	45.91489361702128	19	60.0
13	60	69.52148236675887	44.642857142857146	20	68.0
13	61	69.52148236675887	44.642857142857146	20	68.0
13	62	69.52148236675887	44.642857142857146	20	68.0
13	63	68.47482216327413	44.78947368421053	21	61.99999999999999
13	64	68.47482216327413	44.78947368421053	21	61.99999999999999
13	65	68.47482216327413	44.78947368421053	21	61.99999999999999
13	66	67.31102761083707	46.1	22	60.0
13	67	67.31102761083707	46.1	22	60.0
13	68	67.31102761083707	46.1	22	60.0
13	87	73.0222597611851	49.21568627450981	29	60.0
13	88	73.0222597611851	49.21568627450981	29	60.0
13	89	73.0222597611851	49.21568627450981	29	60.0
13	90	81.61813800448601	51.84615384615385	30	72.0
13	91	81.61813800448601	51.84615384615385	30	72.0
13	92	81.61813800448601	51.84615384615385	30	72.0
13	93	75.2284688836362	49.23255813953488	31	68.0
13	94	75.2284688836362	49.23255813953488	31	68.0
13	95	75.2284688836362	49.23255813953488	31	68.0
13	96	80.03813075503433	55.092592592592595	32	74.0
13	97	80.03813075503433	55.092592592592595	32	74.0
13	98	80.03813075503433	55.092592592592595	32	74.0
13	99	370.7286332121065	139.61904761904762	33	301.0
13	100	370.7286332121065	139.61904761904762	33	301.0
13	101	370.7286332121065	139.61904761904762	33	301.0
13	102	123.24347558033554	66.82608695652173	34	100.0
13	103	123.24347558033554	66.82608695652173	34	100.0
13	104	123.24347558033554	66.82608695652173	34	100.0
13	105	98.69369734352671	57.870370370370374	35	99.0
13	106	98.69369734352671	57.870370370370374	35	99.0
13	107	98.69369734352671	57.870370370370374	35	99.0
13	108	77.63471700673989	52.351851851851855	36	70.0
13	109	77.63471700673989	52.351851851851855	36	70.0
13	110	77.63471700673989	52.351851851851855	36	70.0
13	111	181.67851994173148	73.91666666666667	37	160.0
13	112	181.67851994173148	73.91666666666667	37	160.0
13	113	181.67851994173148	73.91666666666667	37	160.0
13	114	261.7801011319763	93.61290322580645	38	240.00000000000003
13	115	261.7801011319763	93.61290322580645	38	240.00000000000003
13	116	261.7801011319763	93.61290322580645	38	240.00000000000003
13	117	129.8251039499089	61.404761904761905	39	140.0
13	118	129.8251039499089	61.404761904761905	39	140.0
13	119	129.8251039499089	61.404761904761905	39	140.0
13	120	72.77561804508963	46.25806451612903	40	66.0
13	121	72.77561804508963	46.25806451612903	40	66.0
13	122	72.77561804508963	46.25806451612903	40	66.0
13	123	61.76805101956025	44.26190476190476	41	55.0
13	124	61.76805101956025	44.26190476190476	41	55.0
13	125	61.76805101956025	44.26190476190476	41	55.0
13	126	71.80030804956863	47.583333333333336	42	70.0
13	127	71.80030804956863	47.583333333333336	42	70.0
13	128	71.80030804956863	47.583333333333336	42	70.0
14	39	99999.0	28.333333333333332	13	99999.0
14	40	99999.0	28.333333333333332	13	99999.0
14	41	99999.0	28.333333333333332	13	99999.0
14	42	99999.0	18.333333333333332	14	99999.0
14	43	99999.0	18.333333333333332	14	99999.0
14	44	99999.0	18.333333333333332	14	99999.0
14	45	99999.0	35.583333333333336	15	99999.0
14	46	99999.0	35.583333333333336	15	99999.0
14	47	99999.0	35.583333333333336	15	99999.0
14	48	45.303502793962885	29.6	16	42.0
14	49	45.303502793962885	29.6	16	42.0
14	50	45.303502793962885	29.6	16	42.0
14	51	68.82101251271943	30.5	17	60.0
14	52	68.82101251271943	30.5	17	60.0
14	53	68.82101251271943	30.5	17	60.0
14	54	116.53568247489845	52.94736842105263	18	100.0
14	55	116.53568247489845	52.94736842105263	18	100.0
14	56	116.53568247489845	52.94736842105263	18	100.0
14	57	99999.0	81.6	19	99999.0
14	58	99999.0	81.6	19	99999.0
14	59	99999.0	81.6	19	99999.0
14	60	99999.0	60.42857142857143	20	99999.0
14	61	99999.0	60.42857142857143	20	99999.0
14	62	99999.0	60.42857142857143	20	99999.0
14	63	99999.0	67.9	21	99999.0
14	64	99999.0	67.9	21	99999.0
14	65	99999.0	67.9	21	99999.0
14	66	99999.0	47.9	22	99999.0
14	67	99999.0	47.9	22	99999.0
14	68	99999.0	47.9	22	99999.0
14	84	99999.0	31.0	28	99999.0
14	85	99999.0	31.0	28	99999.0
14	86	99999.0	31.0	28	99999.0
14	87	99999.0	100.21428571428571	29	99999.0
14	88	99999.0	100.21428571428571	29	99999.0
14	89	99999.0	100.21428571428571	29	99999.0
14	90	58.11223755689214	34.0	30	46.0
14	91	58.11223755689214	34.0	30	46.0
14	92	58.11223755689214	34.0	30	46.0
14	93	99999.0	32.6	31	99999.0
14	94	99999.0	32.6	31	99999.0
14	95	99999.0	32.6	31	99999.0
14	96	99999.0	76.33333333333333	32	99999.0
14	97	99999.0	76.33333333333333	32	99999.0
14	98	99999.0	76.33333333333333	32	99999.0
14	99	99999.0	45.875	33	99999.0
14	100	99999.0	45.875	33	99999.0
14	101	99999.0	45.875	33	99999.0
14	102	99999.0	38.3	34	99999.0
14	103	99999.0	38.3	34	99999.0
14	104	99999.0	38.3	34	99999.0
14	105	53.36109394313313	30.88888888888889	35	46.0
14	106	53.36109394313313	30.88888888888889	35	46.0
14	107	53.36109394313313	30.88888888888889	35	46.0
14	108	99999.0	29.916666666666668	36	99999.0
14	109	99999.0	29.916666666666668	36	99999.0
14	110	99999.0	29.916666666666668	36	99999.0
14	111	99999.0	30.818181818181817	37	99999.0
14	112	99999.0	30.818181818181817	37	99999.0
14	113	99999.0	30.818181818181817	37	99999.0
14	114	99999.0	35.0	38	99999.0
14	115	99999.0	35.0	38	99999.0
14	116	99999.0	35.0	38	99999.0
14	117	99999.0	27.375	39	99999.0
14	118	99999.0	27.375	39	99999.0
14	119	99999.0	27.375	39	99999.0
14	120	99999.0	38.75	40	99999.0
14	121	99999.0	38.75	40	99999.0
14	122	99999.0	38.75	40	99999.0
14	123	99999.0	28.666666666666668	41	99999.0
14	124	99999.0	28.666666666666668	41	99999.0
14	125	99999.0	28.666666666666668	41	99999.0
14	126	99999.0	28.7	42	99999.0
14	127	99999.0	28.7	42	99999.0
14	128	99999.0	28.7	42	99999.0
15	39	99999.0	41.0	13	99999.0
15	40	99999.0	41.0	13	99999.0
15	41	99999.0	41.0	13	99999.0
15	42	99999.0	47.0	14	99999.0
15	43	99999.0	47.0	14	99999.0
15	44	99999.0	47.0	14	99999.0
15	45	99999.0	56.666666666666664	15	99999.0
15	46	99999.0	56.666666666666664	15	99999.0
15	47	99999.0	56.666666666666664	15	99999.0
15	48	99999.0	55.6	16	99999.0
15	49	99999.0	55.6	16	99999.0
15	50	99999.0	55.6	16	99999.0
15	51	99999.0	64.0	17	99999.0
15	52	99999.0	64.0	17	99999.0
15	53	99999.0	64.0	17	99999.0
15	54	99999.0	53.76923076923077	18	99999.0
15	55	99999.0	53.76923076923077	18	99999.0
15	56	99999.0	53.76923076923077	18	99999.0
15	57	99999.0	72.5	19	99999.0
15	58	99999.0	72.5	19	99999.0
15	59	99999.0	72.5	19	99999.0
15	60	99999.0	54.0	20	99999.0
15	61	99999.0	54.0	20	99999.0
15	62	99999.0	54.0	20	99999.0
15	63	99999.0	55.916666666666664	21	99999.0
15	64	99999.0	55.916666666666664	21	99999.0
15	65	99999.0	55.916666666666664	21	99999.0
15	66	78.02164953652931	53.2	22	60.0
15	67	78.02164953652931	53.2	22	60.0
15	68	78.02164953652931	53.2	22	60.0
15	84	99999.0	60.0	28	99999.0
15	85	99999.0	60.0	28	99999.0
15	86	99999.0	60.0	28	99999.0
15	87	99999.0	56.214285714285715	29	99999.0
15	88	99999.0	56.214285714285715	29	99999.0
15	89	99999.0	56.214285714285715	29	99999.0
15	90	99999.0	54.63636363636363	30	99999.0
15	91	99999.0	54.63636363636363	30	99999.0
15	92	99999.0	54.63636363636363	30	99999.0
15	93	91.79395066299571	57.833333333333336	31	80.0
15	94	91.79395066299571	57.833333333333336	31	80.0
15	95	91.79395066299571	57.833333333333336	31	80.0
15	96	99999.0	61.333333333333336	32	99999.0
15	97	99999.0	61.333333333333336	32	99999.0
15	98	99999.0	61.333333333333336	32	99999.0
15	99	310.4595034683083	141.78947368421052	33	219.0
15	100	310.4595034683083	141.78947368421052	33	219.0
15	101	310.4595034683083	141.78947368421052	33	219.0
15	102	153.93817162820162	73.35714285714286	34	128.0
15	103	153.93817162820162	73.35714285714286	34	128.0
15	104	153.93817162820162	73.35714285714286	34	128.0
15	105	159.63232501428047	70.85714285714286	35	120.0
15	106	159.63232501428047	70.85714285714286	35	120.0
15	107	159.63232501428047	70.85714285714286	35	120.0
15	108	99999.0	78.875	36	99999.0
15	109	99999.0	78.875	36	99999.0
15	110	99999.0	78.875	36	99999.0
15	111	99999.0	91.5	37	99999.0
15	112	99999.0	91.5	37	99999.0
15	113	99999.0	91.5	37	99999.0
15	114	99999.0	118.88888888888889	38	99999.0
15	115	99999.0	118.88888888888889	38	99999.0
15	116	99999.0	118.88888888888889	38	99999.0
15	117	163.52180653982495	74.0	39	140.0
15	118	163.52180653982495	74.0	39	140.0
15	119	163.52180653982495	74.0	39	140.0
15	120	99999.0	51.81818181818182	40	99999.0
15	121	99999.0	51.81818181818182	40	99999.0
15	122	99999.0	51.81818181818182	40	99999.0
15	123	99999.0	69.36363636363636	41	99999.0
15	124	99999.0	69.36363636363636	41	99999.0
15	125	99999.0	69.36363636363636	41	99999.0
15	126	99999.0	60.36363636363637	42	99999.0
15	127	99999.0	60.36363636363637	42	99999.0
15	128	99999.0	60.36363636363637	42	99999.0
16	39	99999.0	33.0	13	99999.0
16	40	99999.0	33.0	13	99999.0
16	41	99999.0	33.0	13	99999.0
16	42	99999.0	30.0	14	99999.0
16	43	99999.0	30.0	14	99999.0
16	44	99999.0	30.0	14	99999.0
16	45	99999.0	39.0	15	99999.0
16	46	99999.0	39.0	15	99999.0
16	47	99999.0	39.0	15	99999.0
16	48	99999.0	37.333333333333336	16	99999.0
16	49	99999.0	37.333333333333336	16	99999.0
16	50	99999.0	37.333333333333336	16	99999.0
16	51	99999.0	34.5	17	99999.0
16	52	99999.0	34.5	17	99999.0
16	53	99999.0	34.5	17	99999.0
16	54	99999.0	38.0	18	99999.0
16	55	99999.0	38.0	18	99999.0
16	56	99999.0	38.0	18	99999.0
16	57	99999.0	34.75	19	99999.0
16	58	99999.0	34.75	19	99999.0
16	59	99999.0	34.75	19	99999.0
16	60	99999.0	150.5	20	99999.0
16	61	99999.0	150.5	20	99999.0
16	62	99999.0	150.5	20	99999.0
16	63	99999.0	35.0	21	99999.0
16	64	99999.0	35.0	21	99999.0
16	65	99999.0	35.0	21	99999.0
16	66	99999.0	36.5	22	99999.0
16	67	99999.0	36.5	22	99999.0
16	68	99999.0	36.5	22	99999.0
16	84	99999.0	38.0	28	99999.0
16	85	99999.0	38.0	28	99999.0
16	86	99999.0	38.0	28	99999.0
16	87	99999.0	75.0	29	99999.0
16	88	99999.0	75.0	29	99999.0
16	89	99999.0	75.0	29	99999.0
16	90	99999.0	31.0	30	99999.0
16	91	99999.0	31.0	30	99999.0
16	92	99999.0	31.0	30	99999.0
16	93	99999.0	43.84615384615385	31	99999.0
16	94	99999.0	43.84615384615385	31	99999.0
16	95	99999.0	43.84615384615385	31	99999.0
16	96	99999.0	41.666666666666664	32	99999.0
16	97	99999.0	41.666666666666664	32	99999.0
16	98	99999.0	41.666666666666664	32	99999.0
16	99	189.3717295161739	97.13157894736842	33	160.0
16	100	189.3717295161739	97.13157894736842	33	160.0
16	101	189.3717295161739	97.13157894736842	33	160.0
16	102	99999.0	68.92307692307692	34	99999.0
16	103	99999.0	68.92307692307692	34	99999.0
16	104	99999.0	68.92307692307692	34	99999.0
16	105	99999.0	77.85714285714286	35	99999.0
16	106	99999.0	77.85714285714286	35	99999.0
16	107	99999.0	77.85714285714286	35	99999.0
16	108	99999.0	102.81818181818181	36	99999.0
16	109	99999.0	102.81818181818181	36	99999.0
16	110	99999.0	102.81818181818181	36	99999.0
16	111	99999.0	82.54545454545455	37	99999.0
16	112	99999.0	82.54545454545455	37	99999.0
16	113	99999.0	82.54545454545455	37	99999.0
16	114	392.326688061561	150.5	38	99999.0
16	115	392.326688061561	150.5	38	99999.0
16	116	392.326688061561	150.5	38	99999.0
16	117	99999.0	147.14285714285714	39	99999.0
16	118	99999.0	147.14285714285714	39	99999.0
16	119	99999.0	147.14285714285714	39	99999.0
16	120	99999.0	71.66666666666667	40	99999.0
16	121	99999.0	71.66666666666667	40	99999.0
16	122	99999.0	71.66666666666667	40	99999.0
16	123	99999.0	64.81818181818181	41	99999.0
16	124	99999.0	64.81818181818181	41	99999.0
16	125	99999.0	64.81818181818181	41	99999.0
16	126	99999.0	77.18181818181819	42	99999.0
16	127	99999.0	77.18181818181819	42	99999.0
16	128	99999.0	77.18181818181819	42	99999.0
17	39	99999.0	35.0	13	99999.0
17	40	99999.0	35.0	13	99999.0
17	41	99999.0	35.0	13	99999.0
17	42	99999.0	34.9	14	99999.0
17	43	99999.0	34.9	14	99999.0
17	44	99999.0	34.9	14	99999.0
17	45	99999.0	48.625	15	99999.0
17	46	99999.0	48.625	15	99999.0
17	47	99999.0	48.625	15	99999.0
17	48	283.26712090365515	133.9047619047619	16	217.0
17	49	283.26712090365515	133.9047619047619	16	217.0
17	50	283.26712090365515	133.9047619047619	16	217.0
17	51	145.28642298890955	70.0952380952381	17	99999.0
17	52	145.28642298890955	70.0952380952381	17	99999.0
17	53	145.28642298890955	70.0952380952381	17	99999.0
17	54	58.70705686288879	42.666666666666664	18	53.0
17	55	58.70705686288879	42.666666666666664	18	53.0
17	56	58.70705686288879	42.666666666666664	18	53.0
17	57	54.06545980776254	44.333333333333336	19	49.0
17	58	54.06545980776254	44.333333333333336	19	49.0
17	59	54.06545980776254	44.333333333333336	19	49.0
17	60	54.008957854119984	43.642857142857146	20	48.0
17	61	54.008957854119984	43.642857142857146	20	48.0
17	62	54.008957854119984	43.642857142857146	20	48.0
17	63	74.33034948129196	49.15	21	60.0
17	64	74.33034948129196	49.15	21	60.0
17	65	74.33034948129196	49.15	21	60.0
17	66	56.25413523740887	45.05263157894737	22	53.0
17	67	56.25413523740887	45.05263157894737	22	53.0
17	68	56.25413523740887	45.05263157894737	22	53.0
17	84	99999.0	45.0	28	99999.0
17	85	99999.0	45.0	28	99999.0
17	86	99999.0	45.0	28	99999.0
17	87	91.29711746816264	57.70967741935484	29	80.0
17	88	91.29711746816264	57.70967741935484	29	80.0
17	89	91.29711746816264	57.70967741935484	29	80.0
17	90	76.77161377344714	54.80769230769231	30	60.0
17	91	76.77161377344714	54.80769230769231	30	60.0
17	92	76.77161377344714	54.80769230769231	30	60.0
17	93	76.8602618416898	53.666666666666664	31	61.0
17	94	76.8602618416898	53.666666666666664	31	61.0
17	95	76.8602618416898	53.666666666666664	31	61.0
17	96	103.08850811286503	58.65714285714286	32	90.0
17	97	103.08850811286503	58.65714285714286	32	90.0
17	98	103.08850811286503	58.65714285714286	32	90.0
17	99	208.50447695746212	88.3953488372093	33	226.0
17	100	208.50447695746212	88.3953488372093	33	226.0
17	101	208.50447695746212	88.3953488372093	33	226.0
17	102	159.34786187519484	90.22727272727273	34	121.0
17	103	159.34786187519484	90.22727272727273	34	121.0
17	104	159.34786187519484	90.22727272727273	34	121.0
17	105	224.00308811791854	87.0	35	99999.0
17	106	224.00308811791854	87.0	35	99999.0
17	107	224.00308811791854	87.0	35	99999.0
17	108	122.54955614899356	69.66666666666667	36	100.0
17	109	122.54955614899356	69.66666666666667	36	100.0
17	110	122.54955614899356	69.66666666666667	36	100.0
17	111	171.88287109844765	85.73333333333333	37	137.0
17	112	171.88287109844765	85.73333333333333	37	137.0
17	113	171.88287109844765	85.73333333333333	37	137.0
17	114	77.13628362914554	52.95	38	60.0
17	115	77.13628362914554	52.95	38	60.0
17	116	77.13628362914554	52.95	38	60.0
17	117	81.50714197115212	52.714285714285715	39	69.0
17	118	81.50714197115212	52.714285714285715	39	69.0
17	119	81.50714197115212	52.714285714285715	39	69.0
17	120	70.82357253147472	46.869565217391305	40	60.0
17	121	70.82357253147472	46.869565217391305	40	60.0
17	122	70.82357253147472	46.869565217391305	40	60.0
17	123	72.81561586358072	45.69230769230769	41	60.0
17	124	72.81561586358072	45.69230769230769	41	60.0
17	125	72.81561586358072	45.69230769230769	41	60.0
17	126	55.14689804570084	41.45454545454545	42	47.0
17	127	55.14689804570084	41.45454545454545	42	47.0
17	128	55.14689804570084	41.45454545454545	42	47.0
18	39	99999.0	46.0	13	99999.0
18	40	99999.0	46.0	13	99999.0
18	41	99999.0	46.0	13	99999.0
18	42	99999.0	44.375	14	99999.0
18	43	99999.0	44.375	14	99999.0
18	44	99999.0	44.375	14	99999.0
18	45	58.90348790056394	46.0	15	51.0
18	46	58.90348790056394	46.0	15	51.0
18	47	58.90348790056394	46.0	15	51.0
18	48	61.73665976456614	47.13333333333333	16	60.0
18	49	61.73665976456614	47.13333333333333	16	60.0
18	50	61.73665976456614	47.13333333333333	16	60.0
18	51	56.9498743710662	47.0	17	53.0
18	52	56.9498743710662	47.0	17	53.0
18	53	56.9498743710662	47.0	17	53.0
18	54	49.73809303146605	44.6	18	46.0
18	55	49.73809303146605	44.6	18	46.0
18	56	49.73809303146605	44.6	18	46.0
18	57	57.979730982503824	45.857142857142854	19	53.0
18	58	57.979730982503824	45.857142857142854	19	53.0
18	59	57.979730982503824	45.857142857142854	19	53.0
18	60	70.92538250188092	48.76470588235294	20	60.0
18	61	70.92538250188092	48.76470588235294	20	60.0
18	62	70.92538250188092	48.76470588235294	20	60.0
18	63	229.67037153236691	72.95238095238095	21	99999.0
18	64	229.67037153236691	72.95238095238095	21	99999.0
18	65	229.67037153236691	72.95238095238095	21	99999.0
18	66	99999.0	49.53846153846154	22	99999.0
18	67	99999.0	49.53846153846154	22	99999.0
18	68	99999.0	49.53846153846154	22	99999.0
18	87	50.01468193134095	45.5	29	50.0
18	88	50.01468193134095	45.5	29	50.0
18	89	50.01468193134095	45.5	29	50.0
18	90	71.69860869556629	52.13333333333333	30	61.0
18	91	71.69860869556629	52.13333333333333	30	61.0
18	92	71.69860869556629	52.13333333333333	30	61.0
18	93	74.38581480692638	52.65384615384615	31	60.0
18	94	74.38581480692638	52.65384615384615	31	60.0
18	95	74.38581480692638	52.65384615384615	31	60.0
18	96	74.16689531271687	52.45454545454545	32	61.0
18	97	74.16689531271687	52.45454545454545	32	61.0
18	98	74.16689531271687	52.45454545454545	32	61.0
18	99	76.86893760992581	55.2	33	61.0
18	100	76.86893760992581	55.2	33	61.0
18	101	76.86893760992581	55.2	33	61.0
18	102	87.7068936574085	59.57142857142857	34	80.0
18	103	87.7068936574085	59.57142857142857	34	80.0
18	104	87.7068936574085	59.57142857142857	34	80.0
18	105	78.73598584831018	53.411764705882355	35	60.0
18	106	78.73598584831018	53.411764705882355	35	60.0
18	107	78.73598584831018	53.411764705882355	35	60.0
18	108	74.6431852200228	56.21739130434783	36	60.0
18	109	74.6431852200228	56.21739130434783	36	60.0
18	110	74.6431852200228	56.21739130434783	36	60.0
18	111	75.49516455898362	58.3	37	66.0
18	112	75.49516455898362	58.3	37	66.0
18	113	75.49516455898362	58.3	37	66.0
18	114	140.27752469047908	73.21428571428571	38	121.0
18	115	140.27752469047908	73.21428571428571	38	121.0
18	116	140.27752469047908	73.21428571428571	38	121.0
18	117	72.94085850250826	56.4	39	60.0
18	118	72.94085850250826	56.4	39	60.0
18	119	72.94085850250826	56.4	39	60.0
18	120	65.11315741071718	50.142857142857146	40	60.0
18	121	65.11315741071718	50.142857142857146	40	60.0
18	122	65.11315741071718	50.142857142857146	40	60.0
18	123	52.404406934590796	46.36363636363637	41	50.0
18	124	52.404406934590796	46.36363636363637	41	50.0
18	125	52.404406934590796	46.36363636363637	41	50.0
18	126	52.400602387778854	44.1	42	46.0
18	127	52.400602387778854	44.1	42	46.0
18	128	52.400602387778854	44.1	42	46.0
19	39	51.90782271492273	36.0	13	44.0
19	40	51.90782271492273	36.0	13	44.0
19	41	51.90782271492273	36.0	13	44.0
19	42	55.02394054951155	40.76	14	50.0
19	43	55.02394054951155	40.76	14	50.0
19	44	55.02394054951155	40.76	14	50.0
19	45	62.62671344783911	44.84444444444444	15	56.0
19	46	62.62671344783911	44.84444444444444	15	56.0
19	47	62.62671344783911	44.84444444444444	15	56.0
19	48	125.97724411250525	69.18	16	105.0
19	49	125.97724411250525	69.18	16	105.0
19	50	125.97724411250525	69.18	16	105.0
19	51	183.85122541370004	101.35227272727273	17	150.0
19	52	183.85122541370004	101.35227272727273	17	150.0
19	53	183.85122541370004	101.35227272727273	17	150.0
19	54	97.50503921439014	57.66129032258065	18	84.0
19	55	97.50503921439014	57.66129032258065	18	84.0
19	56	97.50503921439014	57.66129032258065	18	84.0
19	57	78.47637050027328	50.459016393442624	19	70.0
19	58	78.47637050027328	50.459016393442624	19	70.0
19	59	78.47637050027328	50.459016393442624	19	70.0
19	60	54.4580423727668	44.638297872340424	20	50.0
19	61	54.4580423727668	44.638297872340424	20	50.0
19	62	54.4580423727668	44.638297872340424	20	50.0
19	63	70.35231532534978	49.64912280701754	21	61.0
19	64	70.35231532534978	49.64912280701754	21	61.0
19	65	70.35231532534978	49.64912280701754	21	61.0
19	66	60.47099496767818	46.21739130434783	22	54.0
19	67	60.47099496767818	46.21739130434783	22	54.0
19	68	60.47099496767818	46.21739130434783	22	54.0
19	84	99999.0	105.33333333333333	28	99999.0
19	85	99999.0	105.33333333333333	28	99999.0
19	86	99999.0	105.33333333333333	28	99999.0
19	87	71.39388643622846	50.983333333333334	29	60.0
19	88	71.39388643622846	50.983333333333334	29	60.0
19	89	71.39388643622846	50.983333333333334	29	60.0
19	90	82.3366420809561	52.41891891891892	30	81.0
19	91	82.3366420809561	52.41891891891892	30	81.0
19	92	82.3366420809561	52.41891891891892	30	81.0
19	93	70.38065529166722	49.470588235294116	31	60.0
19	94	70.38065529166722	49.470588235294116	31	60.0
19	95	70.38065529166722	49.470588235294116	31	60.0
19	96	73.37917889224342	52.80821917808219	32	60.0
19	97	73.37917889224342	52.80821917808219	32	60.0
19	98	73.37917889224342	52.80821917808219	32	60.0
19	99	162.42190982741232	70.48529411764706	33	164.0
19	100	162.42190982741232	70.48529411764706	33	164.0
19	101	162.42190982741232	70.48529411764706	33	164.0
19	102	254.95517369160348	124.04	34	180.0
19	103	254.95517369160348	124.04	34	180.0
19	104	254.95517369160348	124.04	34	180.0
19	105	302.2112348676681	108.70967741935483	35	255.00000000000003
19	106	302.2112348676681	108.70967741935483	35	255.00000000000003
19	107	302.2112348676681	108.70967741935483	35	255.00000000000003
19	108	329.01130715078386	127.7816091954023	36	259.0
19	109	329.01130715078386	127.7816091954023	36	259.0
19	110	329.01130715078386	127.7816091954023	36	259.0
19	111	212.2878351129196	88.91549295774648	37	161.0
19	112	212.2878351129196	88.91549295774648	37	161.0
19	113	212.2878351129196	88.91549295774648	37	161.0
19	114	75.23771048917206	51.15	38	75.0
19	115	75.23771048917206	51.15	38	75.0
19	116	75.23771048917206	51.15	38	75.0
19	117	79.13541514321031	49.27272727272727	39	90.0
19	118	79.13541514321031	49.27272727272727	39	90.0
19	119	79.13541514321031	49.27272727272727	39	90.0
19	120	57.62189349957147	44.017857142857146	40	53.0
19	121	57.62189349957147	44.017857142857146	40	53.0
19	122	57.62189349957147	44.017857142857146	40	53.0
19	123	55.58590791184161	43.63636363636363	41	53.0
19	124	55.58590791184161	43.63636363636363	41	53.0
19	125	55.58590791184161	43.63636363636363	41	53.0
19	126	64.30675611075793	45.72727272727273	42	61.0
19	127	64.30675611075793	45.72727272727273	42	61.0
19	128	64.30675611075793	45.72727272727273	42	61.0
20	42	99999.0	39.0	14	99999.0
20	43	99999.0	39.0	14	99999.0
20	44	99999.0	39.0	14	99999.0
20	45	99999.0	47.0	15	99999.0
20	46	99999.0	47.0	15	99999.0
20	47	99999.0	47.0	15	99999.0
20	48	99999.0	42.5	16	99999.0
20	49	99999.0	42.5	16	99999.0
20	50	99999.0	42.5	16	99999.0
20	51	99999.0	49.8	17	99999.0
20	52	99999.0	49.8	17	99999.0
20	53	99999.0	49.8	17	99999.0
20	54	99999.0	45.5	18	99999.0
20	55	99999.0	45.5	18	99999.0
20	56	99999.0	45.5	18	99999.0
20	57	99999.0	52.25	19	99999.0
20	58	99999.0	52.25	19	99999.0
20	59	99999.0	52.25	19	99999.0
20	60	99999.0	53.0	20	99999.0
20	61	99999.0	53.0	20	99999.0
20	62	99999.0	53.0	20	99999.0
20	63	99999.0	52.0	21	99999.0
20	64	99999.0	52.0	21	99999.0
20	65	99999.0	52.0	21	99999.0
20	66	99999.0	53.5	22	99999.0
20	67	99999.0	53.5	22	99999.0
20	68	99999.0	53.5	22	99999.0
20	84	99999.0	240.0	28	99999.0
20	85	99999.0	240.0	28	99999.0
20	86	99999.0	240.0	28	99999.0
20	87	99999.0	127.0	29	99999.0
20	88	99999.0	127.0	29	99999.0
20	89	99999.0	127.0	29	99999.0
20	90	99999.0	58.333333333333336	30	99999.0
20	91	99999.0	58.333333333333336	30	99999.0
20	92	99999.0	58.333333333333336	30	99999.0
20	93	99999.0	65.33333333333333	31	99999.0
20	94	99999.0	65.33333333333333	31	99999.0
20	95	99999.0	65.33333333333333	31	99999.0
20	96	99999.0	57.8	32	99999.0
20	97	99999.0	57.8	32	99999.0
20	98	99999.0	57.8	32	99999.0
20	99	99999.0	128.66666666666666	33	99999.0
20	100	99999.0	128.66666666666666	33	99999.0
20	101	99999.0	128.66666666666666	33	99999.0
20	102	99999.0	79.5	34	99999.0
20	103	99999.0	79.5	34	99999.0
20	104	99999.0	79.5	34	99999.0
20	105	99999.0	130.6	35	99999.0
20	106	99999.0	130.6	35	99999.0
20	107	99999.0	130.6	35	99999.0
20	108	99999.0	60.0	36	99999.0
20	109	99999.0	60.0	36	99999.0
20	110	99999.0	60.0	36	99999.0
20	111	99999.0	123.0	37	99999.0
20	112	99999.0	123.0	37	99999.0
20	113	99999.0	123.0	37	99999.0
20	114	99999.0	107.4	38	99999.0
20	115	99999.0	107.4	38	99999.0
20	116	99999.0	107.4	38	99999.0
20	117	99999.0	97.0	39	99999.0
20	118	99999.0	97.0	39	99999.0
20	119	99999.0	97.0	39	99999.0
20	120	99999.0	63.0	40	99999.0
20	121	99999.0	63.0	40	99999.0
20	122	99999.0	63.0	40	99999.0
20	123	99999.0	54.166666666666664	41	99999.0
20	124	99999.0	54.166666666666664	41	99999.0
20	125	99999.0	54.166666666666664	41	99999.0
20	126	99999.0	52.666666666666664	42	99999.0
20	127	99999.0	52.666666666666664	42	99999.0
20	128	99999.0	52.666666666666664	42	99999.0
21	36	99999.0	42.0	12	99999.0
21	37	99999.0	42.0	12	99999.0
21	38	99999.0	42.0	12	99999.0
21	39	99999.0	42.76923076923077	13	99999.0
21	40	99999.0	42.76923076923077	13	99999.0
21	41	99999.0	42.76923076923077	13	99999.0
21	42	51.90100271673472	41.857142857142854	14	46.0
21	43	51.90100271673472	41.857142857142854	14	46.0
21	44	51.90100271673472	41.857142857142854	14	46.0
21	45	61.00530555084907	45.375	15	54.0
21	46	61.00530555084907	45.375	15	54.0
21	47	61.00530555084907	45.375	15	54.0
21	48	67.54731719126104	48.84090909090909	16	62.0
21	49	67.54731719126104	48.84090909090909	16	62.0
21	50	67.54731719126104	48.84090909090909	16	62.0
21	51	66.90080913132093	48.327586206896555	17	60.0
21	52	66.90080913132093	48.327586206896555	17	60.0
21	53	66.90080913132093	48.327586206896555	17	60.0
21	54	58.54996885444239	44.785714285714285	18	55.0
21	55	58.54996885444239	44.785714285714285	18	55.0
21	56	58.54996885444239	44.785714285714285	18	55.0
21	57	60.38889673798231	46.8125	19	54.0
21	58	60.38889673798231	46.8125	19	54.0
21	59	60.38889673798231	46.8125	19	54.0
21	60	69.1450316176799	49.925	20	60.0
21	61	69.1450316176799	49.925	20	60.0
21	62	69.1450316176799	49.925	20	60.0
21	63	60.12104162899337	45.72	21	54.0
21	64	60.12104162899337	45.72	21	54.0
21	65	60.12104162899337	45.72	21	54.0
21	66	66.10956943853851	47.535714285714285	22	62.0
21	67	66.10956943853851	47.535714285714285	22	62.0
21	68	66.10956943853851	47.535714285714285	22	62.0
21	84	99999.0	50.5	28	99999.0
21	85	99999.0	50.5	28	99999.0
21	86	99999.0	50.5	28	99999.0
21	87	70.7881052686854	50.55263157894737	29	62.0
21	88	70.7881052686854	50.55263157894737	29	62.0
21	89	70.7881052686854	50.55263157894737	29	62.0
21	90	70.47665455533809	48.0	30	60.0
21	91	70.47665455533809	48.0	30	60.0
21	92	70.47665455533809	48.0	30	60.0
21	93	74.6831114141846	51.71875	31	67.0
21	94	74.6831114141846	51.71875	31	67.0
21	95	74.6831114141846	51.71875	31	67.0
21	96	58.52620967698803	45.473684210526315	32	53.0
21	97	58.52620967698803	45.473684210526315	32	53.0
21	98	58.52620967698803	45.473684210526315	32	53.0
21	99	126.38197734433751	65.11538461538461	33	106.0
21	100	126.38197734433751	65.11538461538461	33	106.0
21	101	126.38197734433751	65.11538461538461	33	106.0
21	102	82.68010948068097	54.9	34	76.0
21	103	82.68010948068097	54.9	34	76.0
21	104	82.68010948068097	54.9	34	76.0
21	105	72.33132931638525	53.54545454545455	35	61.0
21	106	72.33132931638525	53.54545454545455	35	61.0
21	107	72.33132931638525	53.54545454545455	35	61.0
21	108	75.54998546481886	52.282051282051285	36	62.0
21	109	75.54998546481886	52.282051282051285	36	62.0
21	110	75.54998546481886	52.282051282051285	36	62.0
21	111	88.47148854727439	59.80555555555556	37	90.0
21	112	88.47148854727439	59.80555555555556	37	90.0
21	113	88.47148854727439	59.80555555555556	37	90.0
21	114	78.96165452386062	54.16129032258065	38	75.0
21	115	78.96165452386062	54.16129032258065	38	75.0
21	116	78.96165452386062	54.16129032258065	38	75.0
21	117	69.48314017704621	51.31578947368421	39	60.0
21	118	69.48314017704621	51.31578947368421	39	60.0
21	119	69.48314017704621	51.31578947368421	39	60.0
21	120	70.26014458944044	48.62068965517241	40	60.0
21	121	70.26014458944044	48.62068965517241	40	60.0
21	122	70.26014458944044	48.62068965517241	40	60.0
21	123	53.195575325375884	43.142857142857146	41	48.0
21	124	53.195575325375884	43.142857142857146	41	48.0
21	125	53.195575325375884	43.142857142857146	41	48.0
21	126	64.76113503799661	47.794117647058826	42	60.0
21	127	64.76113503799661	47.794117647058826	42	60.0
21	128	64.76113503799661	47.794117647058826	42	60.0
22	39	99999.0	36.0	13	99999.0
22	40	99999.0	36.0	13	99999.0
22	41	99999.0	36.0	13	99999.0
22	42	99999.0	44.0	14	99999.0
22	43	99999.0	44.0	14	99999.0
22	44	99999.0	44.0	14	99999.0
22	45	99999.0	108.0	15	99999.0
22	46	99999.0	108.0	15	99999.0
22	47	99999.0	108.0	15	99999.0
22	48	99999.0	191.8	16	99999.0
22	49	99999.0	191.8	16	99999.0
22	50	99999.0	191.8	16	99999.0
22	51	99999.0	134.28571428571428	17	99999.0
22	52	99999.0	134.28571428571428	17	99999.0
22	53	99999.0	134.28571428571428	17	99999.0
22	54	99999.0	97.5	18	99999.0
22	55	99999.0	97.5	18	99999.0
22	56	99999.0	97.5	18	99999.0
22	57	99999.0	70.0	19	99999.0
22	58	99999.0	70.0	19	99999.0
22	59	99999.0	70.0	19	99999.0
22	60	99999.0	54.125	20	99999.0
22	61	99999.0	54.125	20	99999.0
22	62	99999.0	54.125	20	99999.0
22	63	99999.0	47.0	21	99999.0
22	64	99999.0	47.0	21	99999.0
22	65	99999.0	47.0	21	99999.0
22	66	99999.0	46.0	22	99999.0
22	67	99999.0	46.0	22	99999.0
22	68	99999.0	46.0	22	99999.0
22	87	99999.0	52.666666666666664	29	99999.0
22	88	99999.0	52.666666666666664	29	99999.0
22	89	99999.0	52.666666666666664	29	99999.0
22	90	99999.0	73.25	30	99999.0
22	91	99999.0	73.25	30	99999.0
22	92	99999.0	73.25	30	99999.0
22	93	99999.0	80.0	31	99999.0
22	94	99999.0	80.0	31	99999.0
22	95	99999.0	80.0	31	99999.0
22	96	99999.0	50.0	32	99999.0
22	97	99999.0	50.0	32	99999.0
22	98	99999.0	50.0	32	99999.0
22	99	99999.0	111.2	33	99999.0
22	100	99999.0	111.2	33	99999.0
22	101	99999.0	111.2	33	99999.0
22	102	99999.0	141.0	34	99999.0
22	103	99999.0	141.0	34	99999.0
22	104	99999.0	141.0	34	99999.0
22	108	99999.0	118.0	36	99999.0
22	109	99999.0	118.0	36	99999.0
22	110	99999.0	118.0	36	99999.0
22	111	99999.0	195.66666666666666	37	99999.0
22	112	99999.0	195.66666666666666	37	99999.0
22	113	99999.0	195.66666666666666	37	99999.0
22	114	99999.0	99.0	38	99999.0
22	115	99999.0	99.0	38	99999.0
22	116	99999.0	99.0	38	99999.0
22	117	99999.0	52.5	39	99999.0
22	118	99999.0	52.5	39	99999.0
22	119	99999.0	52.5	39	99999.0
22	120	99999.0	52.5	40	99999.0
22	121	99999.0	52.5	40	99999.0
22	122	99999.0	52.5	40	99999.0
22	126	99999.0	102.5	42	99999.0
22	127	99999.0	102.5	42	99999.0
22	128	99999.0	102.5	42	99999.0
23	39	99999.0	48.4	13	99999.0
23	40	99999.0	48.4	13	99999.0
23	41	99999.0	48.4	13	99999.0
23	42	99999.0	45.666666666666664	14	99999.0
23	43	99999.0	45.666666666666664	14	99999.0
23	44	99999.0	45.666666666666664	14	99999.0
23	45	99999.0	49.15384615384615	15	99999.0
23	46	99999.0	49.15384615384615	15	99999.0
23	47	99999.0	49.15384615384615	15	99999.0
23	48	68.69166587393556	50.35294117647059	16	60.0
23	49	68.69166587393556	50.35294117647059	16	60.0
23	50	68.69166587393556	50.35294117647059	16	60.0
23	51	62.80175263528913	48.92857142857143	17	56.0
23	52	62.80175263528913	48.92857142857143	17	56.0
23	53	62.80175263528913	48.92857142857143	17	56.0
23	54	60.26929336493842	46.94736842105263	18	55.0
23	55	60.26929336493842	46.94736842105263	18	55.0
23	56	60.26929336493842	46.94736842105263	18	55.0
23	57	62.57915427729553	47.89655172413793	19	60.0
23	58	62.57915427729553	47.89655172413793	19	60.0
23	59	62.57915427729553	47.89655172413793	19	60.0
23	60	76.10888363604778	52.95454545454545	20	69.0
23	61	76.10888363604778	52.95454545454545	20	69.0
23	62	76.10888363604778	52.95454545454545	20	69.0
23	63	99999.0	78.38461538461539	21	99999.0
23	64	99999.0	78.38461538461539	21	99999.0
23	65	99999.0	78.38461538461539	21	99999.0
23	66	68.68133077444207	49.411764705882355	22	60.0
23	67	68.68133077444207	49.411764705882355	22	60.0
23	68	68.68133077444207	49.411764705882355	22	60.0
23	84	99999.0	60.0	28	99999.0
23	85	99999.0	60.0	28	99999.0
23	86	99999.0	60.0	28	99999.0
23	87	60.638758779336875	49.17391304347826	29	55.0
23	88	60.638758779336875	49.17391304347826	29	55.0
23	89	60.638758779336875	49.17391304347826	29	55.0
23	90	72.22565233324303	49.46666666666667	30	61.0
23	91	72.22565233324303	49.46666666666667	30	61.0
23	92	72.22565233324303	49.46666666666667	30	61.0
23	93	63.32140792731363	52.2	31	58.0
23	94	63.32140792731363	52.2	31	58.0
23	95	63.32140792731363	52.2	31	58.0
23	96	61.25970854086797	49.84615384615385	32	55.0
23	97	61.25970854086797	49.84615384615385	32	55.0
23	98	61.25970854086797	49.84615384615385	32	55.0
23	99	113.92667380449882	65.42857142857143	33	102.0
23	100	113.92667380449882	65.42857142857143	33	102.0
23	101	113.92667380449882	65.42857142857143	33	102.0
23	102	85.6374618905725	59.73684210526316	34	80.0
23	103	85.6374618905725	59.73684210526316	34	80.0
23	104	85.6374618905725	59.73684210526316	34	80.0
23	105	81.872365299835	55.68	35	75.0
23	106	81.872365299835	55.68	35	75.0
23	107	81.872365299835	55.68	35	75.0
23	108	73.85978457399366	55.958333333333336	36	64.0
23	109	73.85978457399366	55.958333333333336	36	64.0
23	110	73.85978457399366	55.958333333333336	36	64.0
23	111	86.05140686508781	58.42307692307692	37	75.0
23	112	86.05140686508781	58.42307692307692	37	75.0
23	113	86.05140686508781	58.42307692307692	37	75.0
23	114	49.89269911195015	45.857142857142854	38	48.0
23	115	49.89269911195015	45.857142857142854	38	48.0
23	116	49.89269911195015	45.857142857142854	38	48.0
23	117	217.64723168252172	73.15384615384616	39	99999.0
23	118	217.64723168252172	73.15384615384616	39	99999.0
23	119	217.64723168252172	73.15384615384616	39	99999.0
23	120	99999.0	53.875	40	99999.0
23	121	99999.0	53.875	40	99999.0
23	122	99999.0	53.875	40	99999.0
23	123	99999.0	51.416666666666664	41	99999.0
23	124	99999.0	51.416666666666664	41	99999.0
23	125	99999.0	51.416666666666664	41	99999.0
23	126	99999.0	45.69230769230769	42	99999.0
23	127	99999.0	45.69230769230769	42	99999.0
23	128	99999.0	45.69230769230769	42	99999.0
24	39	99999.0	45.45454545454545	13	99999.0
24	40	99999.0	45.45454545454545	13	99999.0
24	41	99999.0	45.45454545454545	13	99999.0
24	42	73.39121259778493	51.46666666666667	14	61.0
24	43	73.39121259778493	51.46666666666667	14	61.0
24	44	73.39121259778493	51.46666666666667	14	61.0
24	45	171.08121601843754	82.81395348837209	15	160.0
24	46	171.08121601843754	82.81395348837209	15	160.0
24	47	171.08121601843754	82.81395348837209	15	160.0
24	48	239.94	99.84	16	201.0
24	49	239.94	99.84	16	201.0
24	50	239.94	99.84	16	201.0
24	51	152.23826103057	82.75	17	131.0
24	52	152.23826103057	82.75	17	131.0
24	53	152.23826103057	82.75	17	131.0
24	54	95.42233112004095	65.25	18	91.0
24	55	95.42233112004095	65.25	18	91.0
24	56	95.42233112004095	65.25	18	91.0
24	57	95.84542328371661	62.8	19	90.0
24	58	95.84542328371661	62.8	19	90.0
24	59	95.84542328371661	62.8	19	90.0
24	60	94.31504931742613	62.46153846153846	20	85.0
24	61	94.31504931742613	62.46153846153846	20	85.0
24	62	94.31504931742613	62.46153846153846	20	85.0
24	63	90.18181030450735	63.65714285714286	21	88.0
24	64	90.18181030450735	63.65714285714286	21	88.0
24	65	90.18181030450735	63.65714285714286	21	88.0
24	66	90.99399650882758	62.44444444444444	22	83.0
24	67	90.99399650882758	62.44444444444444	22	83.0
24	68	90.99399650882758	62.44444444444444	22	83.0
24	84	99999.0	92.0	28	99999.0
24	85	99999.0	92.0	28	99999.0
24	86	99999.0	92.0	28	99999.0
24	87	120.6510571161396	75.61764705882354	29	100.0
24	88	120.6510571161396	75.61764705882354	29	100.0
24	89	120.6510571161396	75.61764705882354	29	100.0
24	90	148.71489208792326	79.76	30	150.0
24	91	148.71489208792326	79.76	30	150.0
24	92	148.71489208792326	79.76	30	150.0
24	93	137.87688540989285	81.86842105263158	31	121.0
24	94	137.87688540989285	81.86842105263158	31	121.0
24	95	137.87688540989285	81.86842105263158	31	121.0
24	96	112.30616234446471	77.62790697674419	32	94.0
24	97	112.30616234446471	77.62790697674419	32	94.0
24	98	112.30616234446471	77.62790697674419	32	94.0
24	99	98.64954438017759	70.85714285714286	33	80.0
24	100	98.64954438017759	70.85714285714286	33	80.0
24	101	98.64954438017759	70.85714285714286	33	80.0
24	102	418.17642119129164	206.82758620689654	34	360.0
24	103	418.17642119129164	206.82758620689654	34	360.0
24	104	418.17642119129164	206.82758620689654	34	360.0
24	105	311.64002856152786	156.3125	35	255.0
24	106	311.64002856152786	156.3125	35	255.0
24	107	311.64002856152786	156.3125	35	255.0
24	108	384.11426823266316	201.9655172413793	36	330.0
24	109	384.11426823266316	201.9655172413793	36	330.0
24	110	384.11426823266316	201.9655172413793	36	330.0
24	111	470.06858903745973	196.32	37	330.0
24	112	470.06858903745973	196.32	37	330.0
24	113	470.06858903745973	196.32	37	330.0
24	114	214.44088859099628	109.28947368421052	38	204.0
24	115	214.44088859099628	109.28947368421052	38	204.0
24	116	214.44088859099628	109.28947368421052	38	204.0
24	117	146.9033809830218	83.01960784313725	39	120.0
24	118	146.9033809830218	83.01960784313725	39	120.0
24	119	146.9033809830218	83.01960784313725	39	120.0
24	120	99.6000305525238	63.10294117647059	40	107.99999999999999
24	121	99.6000305525238	63.10294117647059	40	107.99999999999999
24	122	99.6000305525238	63.10294117647059	40	107.99999999999999
24	123	85.67345410165133	62.490566037735846	41	80.0
24	124	85.67345410165133	62.490566037735846	41	80.0
24	125	85.67345410165133	62.490566037735846	41	80.0
24	126	82.10596517537769	59.16949152542373	42	76.0
24	127	82.10596517537769	59.16949152542373	42	76.0
24	128	82.10596517537769	59.16949152542373	42	76.0
25	99	99999.0	184.33333333333334	33	99999.0
25	100	99999.0	184.33333333333334	33	99999.0
25	101	99999.0	184.33333333333334	33	99999.0
25	102	99999.0	185.33333333333334	34	99999.0
25	103	99999.0	185.33333333333334	34	99999.0
25	104	99999.0	185.33333333333334	34	99999.0
25	108	99999.0	173.0	36	99999.0
25	109	99999.0	173.0	36	99999.0
25	110	99999.0	173.0	36	99999.0
25	111	99999.0	192.5	37	99999.0
25	112	99999.0	192.5	37	99999.0
25	113	99999.0	192.5	37	99999.0
25	54	99999.0	100.0	18	99999.0
25	55	99999.0	100.0	18	99999.0
25	56	99999.0	100.0	18	99999.0
26	102	99999.0	31.0	34	99999.0
26	103	99999.0	31.0	34	99999.0
26	104	99999.0	31.0	34	99999.0
26	111	99999.0	45.0	37	99999.0
26	112	99999.0	45.0	37	99999.0
26	113	99999.0	45.0	37	99999.0
26	117	99999.0	122.0	39	99999.0
26	118	99999.0	122.0	39	99999.0
26	119	99999.0	122.0	39	99999.0
26	126	99999.0	29.333333333333332	42	99999.0
26	127	99999.0	29.333333333333332	42	99999.0
26	128	99999.0	29.333333333333332	42	99999.0
26	63	99999.0	34.0	21	99999.0
26	64	99999.0	34.0	21	99999.0
26	65	99999.0	34.0	21	99999.0
26	66	99999.0	35.0	22	99999.0
26	67	99999.0	35.0	22	99999.0
26	68	99999.0	35.0	22	99999.0
26	90	99999.0	28.0	30	99999.0
26	91	99999.0	28.0	30	99999.0
26	92	99999.0	28.0	30	99999.0
27	39	99999.0	50.416666666666664	13	99999.0
27	40	99999.0	50.416666666666664	13	99999.0
27	41	99999.0	50.416666666666664	13	99999.0
27	42	57.658152125473116	47.142857142857146	14	54.0
27	43	57.658152125473116	47.142857142857146	14	54.0
27	44	57.658152125473116	47.142857142857146	14	54.0
27	45	99999.0	65.08333333333333	15	99999.0
27	46	99999.0	65.08333333333333	15	99999.0
27	47	99999.0	65.08333333333333	15	99999.0
27	48	99999.0	69.14285714285714	16	99999.0
27	49	99999.0	69.14285714285714	16	99999.0
27	50	99999.0	69.14285714285714	16	99999.0
27	51	78.20326055595976	61.25	17	80.0
27	52	78.20326055595976	61.25	17	80.0
27	53	78.20326055595976	61.25	17	80.0
27	54	103.59203405285787	63.17391304347826	18	90.0
27	55	103.59203405285787	63.17391304347826	18	90.0
27	56	103.59203405285787	63.17391304347826	18	90.0
27	57	84.23260945241759	58.95454545454545	19	76.0
27	58	84.23260945241759	58.95454545454545	19	76.0
27	59	84.23260945241759	58.95454545454545	19	76.0
27	60	98.08616089735347	61.44444444444444	20	90.0
27	61	98.08616089735347	61.44444444444444	20	90.0
27	62	98.08616089735347	61.44444444444444	20	90.0
27	63	79.41587337530922	59.291666666666664	21	74.0
27	64	79.41587337530922	59.291666666666664	21	74.0
27	65	79.41587337530922	59.291666666666664	21	74.0
27	66	71.78012880251883	58.74074074074074	22	66.0
27	67	71.78012880251883	58.74074074074074	22	66.0
27	68	71.78012880251883	58.74074074074074	22	66.0
27	84	99999.0	60.0	28	99999.0
27	85	99999.0	60.0	28	99999.0
27	86	99999.0	60.0	28	99999.0
27	87	72.74313036997896	57.0	29	61.0
27	88	72.74313036997896	57.0	29	61.0
27	89	72.74313036997896	57.0	29	61.0
27	90	97.87875201483024	65.94444444444444	30	86.0
27	91	97.87875201483024	65.94444444444444	30	86.0
27	92	97.87875201483024	65.94444444444444	30	86.0
27	93	74.54970918604612	58.65384615384615	31	68.0
27	94	74.54970918604612	58.65384615384615	31	68.0
27	95	74.54970918604612	58.65384615384615	31	68.0
27	96	73.4540907052524	56.15384615384615	32	60.0
27	97	73.4540907052524	56.15384615384615	32	60.0
27	98	73.4540907052524	56.15384615384615	32	60.0
27	99	118.3347416146704	69.48148148148148	33	105.0
27	100	118.3347416146704	69.48148148148148	33	105.0
27	101	118.3347416146704	69.48148148148148	33	105.0
27	102	72.28994125563412	57.53846153846154	34	62.0
27	103	72.28994125563412	57.53846153846154	34	62.0
27	104	72.28994125563412	57.53846153846154	34	62.0
27	105	93.86759153575896	64.7741935483871	35	80.0
27	106	93.86759153575896	64.7741935483871	35	80.0
27	107	93.86759153575896	64.7741935483871	35	80.0
27	108	82.76549023339531	62.388888888888886	36	76.0
27	109	82.76549023339531	62.388888888888886	36	76.0
27	110	82.76549023339531	62.388888888888886	36	76.0
27	111	73.22327101642239	59.208333333333336	37	67.0
27	112	73.22327101642239	59.208333333333336	37	67.0
27	113	73.22327101642239	59.208333333333336	37	67.0
27	114	72.47505953760863	57.36842105263158	38	61.0
27	115	72.47505953760863	57.36842105263158	38	61.0
27	116	72.47505953760863	57.36842105263158	38	61.0
27	117	73.88819442956073	57.6875	39	61.0
27	118	73.88819442956073	57.6875	39	61.0
27	119	73.88819442956073	57.6875	39	61.0
27	120	76.82904348420966	52.8235294117647	40	60.0
27	121	76.82904348420966	52.8235294117647	40	60.0
27	122	76.82904348420966	52.8235294117647	40	60.0
27	123	79.49287377563644	56.388888888888886	41	71.0
27	124	79.49287377563644	56.388888888888886	41	71.0
27	125	79.49287377563644	56.388888888888886	41	71.0
27	126	75.3495128961481	54.625	42	64.0
27	127	75.3495128961481	54.625	42	64.0
27	128	75.3495128961481	54.625	42	64.0
28	36	99999.0	48.0	12	99999.0
28	37	99999.0	48.0	12	99999.0
28	38	99999.0	48.0	12	99999.0
28	39	99999.0	51.0	13	99999.0
28	40	99999.0	51.0	13	99999.0
28	41	99999.0	51.0	13	99999.0
28	42	99999.0	51.1	14	99999.0
28	43	99999.0	51.1	14	99999.0
28	44	99999.0	51.1	14	99999.0
28	45	69.45924873113177	58.23809523809524	15	66.0
28	46	69.45924873113177	58.23809523809524	15	66.0
28	47	69.45924873113177	58.23809523809524	15	66.0
28	48	70.09718652828354	57.22222222222222	16	60.0
28	49	70.09718652828354	57.22222222222222	16	60.0
28	50	70.09718652828354	57.22222222222222	16	60.0
28	51	69.7968818504159	57.19444444444444	17	60.0
28	52	69.7968818504159	57.19444444444444	17	60.0
28	53	69.7968818504159	57.19444444444444	17	60.0
28	54	71.05676755660731	56.34285714285714	18	62.0
28	55	71.05676755660731	56.34285714285714	18	62.0
28	56	71.05676755660731	56.34285714285714	18	62.0
28	57	73.46800524866734	58.06382978723404	19	67.0
28	58	73.46800524866734	58.06382978723404	19	67.0
28	59	73.46800524866734	58.06382978723404	19	67.0
28	60	67.81957900517017	56.93333333333333	20	62.99999999999999
28	61	67.81957900517017	56.93333333333333	20	62.99999999999999
28	62	67.81957900517017	56.93333333333333	20	62.99999999999999
28	63	68.15640037998791	58.857142857142854	21	62.0
28	64	68.15640037998791	58.857142857142854	21	62.0
28	65	68.15640037998791	58.857142857142854	21	62.0
28	66	70.15205480280581	56.12903225806452	22	61.0
28	67	70.15205480280581	56.12903225806452	22	61.0
28	68	70.15205480280581	56.12903225806452	22	61.0
28	84	99999.0	92.5	28	99999.0
28	85	99999.0	92.5	28	99999.0
28	86	99999.0	92.5	28	99999.0
28	87	85.46815597557688	61.301587301587304	29	90.0
28	88	85.46815597557688	61.301587301587304	29	90.0
28	89	85.46815597557688	61.301587301587304	29	90.0
28	90	74.15231834733498	59.56944444444444	30	70.0
28	91	74.15231834733498	59.56944444444444	30	70.0
28	92	74.15231834733498	59.56944444444444	30	70.0
28	93	89.44230715970642	64.31521739130434	31	83.0
28	94	89.44230715970642	64.31521739130434	31	83.0
28	95	89.44230715970642	64.31521739130434	31	83.0
28	96	88.13676002566554	63.91463414634146	32	84.0
28	97	88.13676002566554	63.91463414634146	32	84.0
28	98	88.13676002566554	63.91463414634146	32	84.0
28	99	293.82493436484157	125.95454545454545	33	260.0
28	100	293.82493436484157	125.95454545454545	33	260.0
28	101	293.82493436484157	125.95454545454545	33	260.0
28	102	131.56214125042925	81.57943925233644	34	125.0
28	103	131.56214125042925	81.57943925233644	34	125.0
28	104	131.56214125042925	81.57943925233644	34	125.0
28	105	111.93751566546887	75.8076923076923	35	104.0
28	106	111.93751566546887	75.8076923076923	35	104.0
28	107	111.93751566546887	75.8076923076923	35	104.0
28	108	101.86099364532618	71.69565217391305	36	90.0
28	109	101.86099364532618	71.69565217391305	36	90.0
28	110	101.86099364532618	71.69565217391305	36	90.0
28	111	115.96298745295107	77.18518518518519	37	114.0
28	112	115.96298745295107	77.18518518518519	37	114.0
28	113	115.96298745295107	77.18518518518519	37	114.0
28	114	281.52044388360275	119.3	38	241.0
28	115	281.52044388360275	119.3	38	241.0
28	116	281.52044388360275	119.3	38	241.0
28	117	126.81095351412921	69.28	39	144.0
28	118	126.81095351412921	69.28	39	144.0
28	119	126.81095351412921	69.28	39	144.0
28	120	77.2255470410597	60.80769230769231	40	80.0
28	121	77.2255470410597	60.80769230769231	40	80.0
28	122	77.2255470410597	60.80769230769231	40	80.0
28	123	81.35340760198169	60.93827160493827	41	80.0
28	124	81.35340760198169	60.93827160493827	41	80.0
28	125	81.35340760198169	60.93827160493827	41	80.0
28	126	81.23738501379185	61.22222222222222	42	83.0
28	127	81.23738501379185	61.22222222222222	42	83.0
28	128	81.23738501379185	61.22222222222222	42	83.0
29	39	99999.0	37.0	13	99999.0
29	40	99999.0	37.0	13	99999.0
29	41	99999.0	37.0	13	99999.0
29	42	99999.0	32.0	14	99999.0
29	43	99999.0	32.0	14	99999.0
29	44	99999.0	32.0	14	99999.0
29	45	99999.0	53.0	15	99999.0
29	46	99999.0	53.0	15	99999.0
29	47	99999.0	53.0	15	99999.0
29	48	99999.0	80.0	16	99999.0
29	49	99999.0	80.0	16	99999.0
29	50	99999.0	80.0	16	99999.0
29	51	99999.0	93.77777777777777	17	99999.0
29	52	99999.0	93.77777777777777	17	99999.0
29	53	99999.0	93.77777777777777	17	99999.0
29	54	99999.0	48.714285714285715	18	99999.0
29	55	99999.0	48.714285714285715	18	99999.0
29	56	99999.0	48.714285714285715	18	99999.0
29	57	99999.0	59.8	19	99999.0
29	58	99999.0	59.8	19	99999.0
29	59	99999.0	59.8	19	99999.0
29	60	99999.0	49.75	20	99999.0
29	61	99999.0	49.75	20	99999.0
29	62	99999.0	49.75	20	99999.0
29	63	99999.0	59.5	21	99999.0
29	64	99999.0	59.5	21	99999.0
29	65	99999.0	59.5	21	99999.0
29	66	99999.0	50.5	22	99999.0
29	67	99999.0	50.5	22	99999.0
29	68	99999.0	50.5	22	99999.0
29	87	99999.0	70.66666666666667	29	99999.0
29	88	99999.0	70.66666666666667	29	99999.0
29	89	99999.0	70.66666666666667	29	99999.0
29	90	99999.0	65.36363636363636	30	99999.0
29	91	99999.0	65.36363636363636	30	99999.0
29	92	99999.0	65.36363636363636	30	99999.0
29	93	99999.0	57.92857142857143	31	99999.0
29	94	99999.0	57.92857142857143	31	99999.0
29	95	99999.0	57.92857142857143	31	99999.0
29	96	79.99199871959024	55.0	32	68.0
29	97	79.99199871959024	55.0	32	68.0
29	98	79.99199871959024	55.0	32	68.0
29	99	162.36330964734236	89.125	33	99999.0
29	100	162.36330964734236	89.125	33	99999.0
29	101	162.36330964734236	89.125	33	99999.0
29	102	99999.0	172.0	34	99999.0
29	103	99999.0	172.0	34	99999.0
29	104	99999.0	172.0	34	99999.0
29	105	177.24837648962534	98.56521739130434	35	150.0
29	106	177.24837648962534	98.56521739130434	35	150.0
29	107	177.24837648962534	98.56521739130434	35	150.0
29	108	250.65971162748195	132.3125	36	99999.0
29	109	250.65971162748195	132.3125	36	99999.0
29	110	250.65971162748195	132.3125	36	99999.0
29	111	204.0375080282842	108.73333333333333	37	150.0
[truncated: 15,926 more rows]
