# Supplementary material for: Framework for fusing traffic information from social and physical transportation data
Source: PLoS One. 2018 Aug 2;13(8):e0201531. doi: 10.1371/journal.pone.0201531 (PMC6072031; doi:10.1371/journal.pone.0201531)
Supplement: S1 Dataset — (ZIP) [file pone.0201531.s001.zip › Data/North Wenjin Road/1/edge_speed.csv]

74058.0	8	74246.0	16.1430791765
74059.0	8	74256.0	17.295105218
74060.0	8	74256.0	17.295105218
74061.0	8	74266.0	17.2789885239
74052.0	8	74266.0	17.2789885239
74053.0	8	74266.0	17.2789885239
74054.0	8	74266.0	17.2789885239
74048.0	8	75342.0	17.4776344061
74049.0	8	75342.0	17.4776344061
74050.0	8	75352.0	18.8540632996
74051.0	8	75352.0	18.8540632996
74122.0	8	75362.0	14.6490349158
74047.0	8	38712.0	15.2422063945
74048.0	8	38712.0	15.2422063945
74049.0	8	38712.0	15.2422063945
74050.0	8	38722.0	11.7301649885
74051.0	8	38732.0	15.837088871
74050.0	8	70707.0	16.9615801334
74051.0	8	70715.0	16.5133033098
74122.0	8	70724.0	19.6597080793
74047	8	60058.0	2.39317534448
74047	8	60078.0	0.0
74047	8	60098.0	1.67721624397
74047.0	8	60118.0	2.92473106385
74048	8	60138.0	0.0
74048.0	8	60158.0	2.074048603
74049	8	60178.0	0.0
74049.0	8	60198.0	2.28971356178
74050	8	60238.0	2.52895711778
74050.0	8	60258.0	0.968796687759
74051	8	60298.0	2.38157251746
74051.0	8	60318.0	2.4433972805
74122	8	60339.0	0.0
74122	8	60358.0	1.63443459015
74122	8	60379.0	0.0
74122	8	60399.0	0.0
74122.0	8	60419.0	4.741094205
74123	8	60439.0	0.0
74047.0	8	59891.0	1.23684538299
74048.0	8	59931.0	4.38446806624
74049.0	8	59931.0	4.38446806624
74050	8	59951.0	0.189243134371
74047.0	8	37624.0	11.9975984009
74048.0	8	37624.0	11.9975984009
74049.0	8	37624.0	11.9975984009
74050.0	8	37640.0	13.1034868471
74051.0	8	37654.0	14.9772326296
74122.0	8	37654.0	14.9772326296
74047	8	60329.0	2.11279100348
74047	8	60345.0	0.0
74047.0	8	60359.0	3.152806775
74048	8	60389.0	0.556525512393
74048.0	8	60419.0	1.40056443529
74049.0	8	60449.0	0.926354998006
74050	8	60479.0	2.08685557989
74050.0	8	60509.0	4.35733894029
74051	8	60530.0	0.0
74051.0	8	60539.0	3.79276999627
74122	8	60569.0	1.95438693447
74122.0	8	60599.0	1.44691116576
74123	8	60629.0	1.61733063501
74047.0	8	60632.0	3.63053769454
74048.0	8	60662.0	1.85013973699
74047.0	8	58974.0	4.32968692672
74048.0	8	58994.0	3.54888891545
74049.0	8	59014.0	3.87807582589
74050.0	8	59014.0	3.87807582589
74051.0	8	59054.0	6.47404565862
74122.0	8	59054.0	6.47404565862
74047	8	67133.0	2.81345370327
74047.0	8	67163.0	2.45657191183
74048.0	8	67163.0	2.45657191183
74049.0	8	67193.0	1.05284455659
74050	8	67223.0	0.570288486863
74050	8	67253.0	1.4369443296
74050	8	67283.0	0.674615863733
74050.0	8	67314.0	3.46053009981
74051.0	8	67344.0	2.55910378235
74122	8	67374.0	2.903025539
74122.0	8	67404.0	3.08904318538
74047.0	8	69175.0	10.8599881213
74048	8	69185.0	2.87195829426
74048	8	69195.0	1.49930943505
74048.0	8	69205.0	5.56152842847
74049.0	8	69205.0	5.56152842847
74050	8	69215.0	3.74827240019
74050	8	69225.0	0.604733624845
74050	8	69235.0	4.68080256312
74050.0	8	69245.0	5.96490540135
74051	8	69255.0	5.9833433631
74051.0	8	69265.0	3.25441043003
74122	8	69275.0	0.0
74122	8	69285.0	0.0
74122	8	69295.0	3.46619338151
74122	8	69315.0	0.0
74122	8	69325.0	0.0
74122	8	69335.0	1.74616913863
74122.0	8	69345.0	6.36484903697
74123	8	69355.0	4.47562788862
74123	8	69365.0	2.06071123914
74123	8	69375.0	0.0
74123	8	69385.0	2.95276945162
74047.0	8	65159.0	13.0339354826
74048.0	8	65169.0	13.9714642975
74049.0	8	65169.0	13.9714642975
74050.0	8	65179.0	16.8210297202
74051.0	8	65179.0	16.8210297202
74047	8	66617.0	0.0
74047.0	8	66647.0	3.85508333062
74048.0	8	66647.0	3.85508333062
74049	8	66677.0	0.0
74047.0	8	69061.0	5.09264227113
74048.0	8	69081.0	4.99111983601
74049.0	8	69081.0	4.99111983601
74050	8	69101.0	3.38363167504
74050.0	8	69121.0	4.41973986514
74051.0	8	69121.0	4.41973986514
74122	8	69161.0	0.0
74122	8	69181.0	4.80923281887
74122.0	8	69201.0	3.76786727517
74123	8	69221.0	2.41550965404
74060.0	8	28078.0	12.9281226132
74061	8	28084.0	12.6343607826
74061.0	8	28092.0	11.8818329274
74052.0	8	28092.0	11.8818329274
74053.0	8	28092.0	11.8818329274
74054.0	8	28102.0	13.539240608
74055.0	8	28102.0	13.539240608
74058.0	8	38948.0	8.72963787967
74059	8	38957.0	23.3354553551
74059.0	8	38958.0	13.1916741713
74060.0	8	38958.0	13.1916741713
74061	8	38966.0	0.0
74061	8	38967.0	19.0229073175
74061.0	8	38974.0	15.048546856
74052.0	8	38974.0	15.048546856
74053.0	8	38982.0	17.2972862902
74054.0	8	38982.0	17.2972862902
74055.0	8	38982.0	17.2972862902
74056.0	8	38982.0	17.2972862902
74059.0	8	50532.0	9.24483302486
74060.0	8	50532.0	9.24483302486
74061	8	50542.0	10.3062895726
74061.0	8	50550.0	8.73526633079
74052.0	8	50560.0	13.5477543205
74053.0	8	50560.0	13.5477543205
74054.0	8	50560.0	13.5477543205
74055.0	8	50560.0	13.5477543205
74058.0	8	54016.0	20.8354684778
74059.0	8	54016.0	20.8354684778
74060.0	8	54016.0	20.8354684778
74061	8	54026.0	14.1763708448
74061.0	8	54036.0	11.5495424744
74052.0	8	54036.0	11.5495424744
74053.0	8	54036.0	11.5495424744
74047	8	68881.0	4.2731727613
74047.0	8	68891.0	4.85190626574
74048	8	68901.0	2.38798370332
74048	8	68911.0	2.3922486762
74048.0	8	68921.0	0.985024835366
74049	8	68931.0	0.0
74049.0	8	68941.0	4.96095538209
74050	8	68951.0	3.56122638779
74050	8	68961.0	1.17659427582
74050	8	68971.0	3.41831276866
74050	8	68981.0	3.88776776125
74050.0	8	68991.0	6.21753585488
74051	8	69001.0	3.58670741091
74051.0	8	69011.0	6.13392271588
74063	8	69021.0	3.76298269637
74122	8	69031.0	23.8546670062
74122.0	8	69041.0	7.07730365377
74123	8	69051.0	5.23710072952
74123	8	69061.0	3.9891038561
74047.0	8	65795.0	9.33160611603
74048.0	8	65795.0	9.33160611603
74049.0	8	65795.0	9.33160611603
74050	8	65825.0	0.0
74050.0	8	65829.0	13.5020257375
74051.0	8	65829.0	13.5020257375
74122.0	8	65829.0	13.5020257375
74047.0	8	69103.0	6.8144755354
74048	8	69113.0	4.00159429406
74048.0	8	69123.0	2.46734406464
74049.0	8	69133.0	6.13333279467
74050	8	69143.0	3.93582412412
74050	8	69153.0	0.0856650935021
74050.0	8	69171.0	6.96472905423
74051.0	8	69183.0	5.12458690695
74063.0	8	69211.0	11.4784984466
74062.0	8	69221.0	5.58398911021
74122.0	8	69221.0	5.58398911021
74123	8	69259.0	3.33183100664
74123	8	69269.0	3.86966552167
74123	8	69279.0	0.200375083441
74123	8	69289.0	0.0
74123	8	69299.0	2.24907973852
74059.0	8	58342.0	7.17446759033
74060.0	8	58342.0	7.17446759033
74061	8	58357.0	12.3848119597
74061.0	8	58365.0	17.3446624819
74052.0	8	58365.0	17.3446624819
74053.0	8	58365.0	17.3446624819
74054.0	8	58365.0	17.3446624819
74055.0	8	58365.0	17.3446624819
74047	8	58770.0	3.28958622533
74047.0	8	58790.0	3.55737057893
74048.0	8	58810.0	4.08933245405
74049.0	8	58810.0	4.08933245405
74050.0	8	58830.0	4.13561966158
74047.0	8	68940.0	2.76566127781
74048.0	8	68980.0	4.59853801652
74049.0	8	68980.0	4.59853801652
74050.0	8	69020.0	4.70624070513
74051.0	8	69040.0	4.86696893681
74122.0	8	69060.0	5.23233693798
74123	8	69080.0	4.22761690266
74123	8	69100.0	0.467541861339
74047.0	8	56501.0	11.7126381245
74048.0	8	56501.0	11.7126381245
74049.0	8	56501.0	11.7126381245
74050.0	8	56501.0	11.7126381245
74051.0	8	56531.0	9.1290667512
74122.0	8	56531.0	9.1290667512
74123	8	56561.0	0.0
74048.0	8	65261.0	12.0337925032
74049.0	8	65261.0	12.0337925032
74050.0	8	65261.0	12.0337925032
74051.0	8	65285.0	14.1438302224
74122.0	8	65291.0	11.8852433036
74058.0	8	30002.0	12.7800622809
74059.0	8	30002.0	12.7800622809
74060.0	8	30017.0	10.409008488
74061	8	30032.0	1.26474934493
74061.0	8	30047.0	3.89650394944
74052.0	8	30062.0	3.2910925497
74053.0	8	30077.0	3.07236799551
74054.0	8	30077.0	3.07236799551
74055.0	8	30092.0	2.15984807279
74056	8	30107.0	2.65323912406
74056	8	30122.0	0.993105013887
74048.0	8	71805.0	13.9294660677
74049.0	8	71805.0	13.9294660677
74050.0	8	71815.0	13.3936788033
74051.0	8	71825.0	13.9673161217
74122.0	8	71835.0	14.3010740682
74058.0	8	73547.0	18.7673560088
74059.0	8	73547.0	18.7673560088
74060.0	8	73555.0	20.0214134545
74061	8	73557.0	18.8528930721
74061.0	8	73563.0	18.9018410843
74052.0	8	73563.0	18.9018410843
74053.0	8	73563.0	18.9018410843
74054.0	8	73563.0	18.9018410843
74057.0	8	53065.0	18.3086276672
74058.0	8	53065.0	18.3086276672
74059.0	8	53075.0	15.189963084
74060.0	8	53075.0	15.189963084
74061.0	8	53085.0	14.5557061481
74052.0	8	53085.0	14.5557061481
74053.0	8	53095.0	15.7908341863
74054.0	8	53095.0	15.7908341863
74055.0	8	53095.0	15.7908341863
74058.0	8	68052.0	17.0298596082
74059.0	8	68052.0	17.0298596082
74060.0	8	68052.0	17.0298596082
74061.0	8	68062.0	17.2389692718
74052.0	8	68072.0	16.3922981282
74053.0	8	68072.0	16.3922981282
74054.0	8	68072.0	16.3922981282
74055.0	8	68072.0	16.3922981282
74047.0	8	73258.0	14.8001339804
74048.0	8	73258.0	14.8001339804
74049.0	8	73258.0	14.8001339804
74050.0	8	73268.0	11.7959527431
74051	8	73278.0	9.55605996964
74051.0	8	73288.0	8.28242707158
74122.0	8	73298.0	8.80748954367
74047.0	8	56471.0	9.25318379479
74048.0	8	56471.0	9.25318379479
74049.0	8	56471.0	9.25318379479
74050	8	56485.0	7.20036143095
74050.0	8	56501.0	8.01648226554
74051.0	8	56515.0	8.81464351644
74122.0	8	56531.0	8.68613837067
74047	8	67208.0	0.635816298351
74047	8	67238.0	0.0
74047	8	67268.0	0.0
74047.0	8	67298.0	3.99846717001
74048.0	8	67298.0	3.99846717001
74049.0	8	67330.0	1.01856920414
74050	8	67360.0	0.933724440968
74050.0	8	67390.0	5.5451146916
74051.0	8	67420.0	1.49725657017
74122	8	67450.0	2.4796684021
74122.0	8	67480.0	2.55990442115
74123	8	67510.0	1.18311180436
74061.0	8	67115.0	13.6358795045
74052.0	8	67115.0	13.6358795045
74053.0	8	67135.0	3.18673602405
74054.0	8	67135.0	3.18673602405
74055.0	8	67135.0	3.18673602405
74056	8	67155.0	2.06622061061
74056	8	67175.0	0.0
74056	8	67195.0	0.0
74057.0	8	63991.0	9.90808065329
74058.0	8	63991.0	9.90808065329
74059	8	64006.0	1.48373031193
74059	8	64021.0	1.36198265599
74059	8	64036.0	0.0
74059	8	64051.0	1.17800936077
74059.0	8	64066.0	3.24663316236
74060.0	8	64081.0	5.10307718424
74061	8	64096.0	3.13746470983
74061	8	64111.0	4.72866823381
74061.0	8	64126.0	6.09462165701
74096.0	8	64126.0	6.09462165701
74094.0	8	64141.0	3.14288668166
74092.0	8	64156.0	1.28448592208
74057.0	8	51510.0	16.8039393124
74058.0	8	51516.0	12.6038957016
74059.0	8	51522.0	14.38869278
74060.0	8	51522.0	14.38869278
74061.0	8	51528.0	15.0217368559
74052.0	8	51528.0	15.0217368559
74053.0	8	51528.0	15.0217368559
74054.0	8	51528.0	15.0217368559
74055.0	8	51528.0	15.0217368559
74056	8	61674.0	0.0
74056	8	61689.0	3.91686439849
74047	8	68195.0	1.15098258956
74047	8	68225.0	0.0
74047	8	68230.0	0.0
74047.0	8	68233.0	1.9762491558
74048.0	8	68255.0	1.28165469077
74049.0	8	68285.0	1.32678272917
74050	8	68375.0	1.68887265527
74050.0	8	68405.0	0.885432329083
74051	8	68435.0	0.684098912788
74051	8	68465.0	1.22725732273
74051.0	8	68495.0	2.59386787656
74122	8	68525.0	1.07658389848
74122	8	68555.0	3.24464310831
74122	8	68573.0	0.0
74058.0	8	61341.0	10.7967425519
74059.0	8	61341.0	10.7967425519
74060.0	8	61356.0	15.0232610345
74061.0	8	61364.0	13.1672651829
74052.0	8	61364.0	13.1672651829
74053.0	8	61364.0	13.1672651829
74054.0	8	61364.0	13.1672651829
74047.0	8	56030.0	11.1372130804
74048.0	8	56030.0	11.1372130804
74049.0	8	56030.0	11.1372130804
74050.0	8	56050.0	8.28354973634
74051.0	8	56070.0	12.0068015374
74122.0	8	56070.0	12.0068015374
74047.0	8	61878.0	6.62000736246
74048.0	8	61893.0	2.71668485713
74049.0	8	61908.0	3.76932788577
74047	8	68534.0	1.38454212269
74047	8	68549.0	0.0
74047	8	68564.0	2.82583628001
74047	8	68579.0	2.59892560454
74047.0	8	68594.0	2.21131893862
74048	8	68609.0	0.0
74048.0	8	68624.0	2.26168066911
74049	8	68639.0	1.12061620731
74049.0	8	68654.0	2.93498380085
74050	8	68669.0	0.54071231224
74050	8	68684.0	0.0
74050	8	68699.0	1.747506561
74050	8	68714.0	0.941201404916
74050	8	68729.0	2.75705011994
74050.0	8	68744.0	6.90710450129
74051.0	8	68759.0	4.81057705682
74063	8	68774.0	1.93184163081
74122	8	68789.0	23.1288998567
74122	8	68797.0	3.32232450063
74122.0	8	68812.0	4.25038053626
74123	8	68828.0	1.11619634967
74123	8	68842.0	1.30925068426
74123	8	68857.0	4.02951802789
74047	8	29480.0	4.56417635512
74047.0	8	29487.0	3.56010223791
74048.0	8	29502.0	3.7014348467
74049.0	8	29517.0	7.10931323608
74050.0	8	29532.0	6.00943367553
74051.0	8	29547.0	7.64173598754
74122	8	29555.0	8.17872149146
74047	8	31872.0	16.9023256152
74047.0	8	31874.0	19.067954402
74048.0	8	31874.0	19.067954402
74049.0	8	31874.0	19.067954402
74050.0	8	31882.0	16.5133441661
74051.0	8	31882.0	16.5133441661
74122.0	8	31897.0	12.0050186176
74049.0	8	66134.0	6.27698869907
74050.0	8	66149.0	8.32878988548
74051.0	8	66164.0	8.68676679246
74122	8	66173.0	12.2818058806
74122.0	8	66179.0	8.51595160958
74059.0	8	56148.0	9.84058617576
74060.0	8	56148.0	9.84058617576
74061	8	56158.0	12.1786097568
74061.0	8	56168.0	13.9025681797
74052.0	8	56168.0	13.9025681797
74053.0	8	56168.0	13.9025681797
74054.0	8	56176.0	10.9236070864
74055.0	8	56176.0	10.9236070864
74056	8	61958.0	0.210975458184
74056	8	61978.0	0.0
74056	8	62018.0	0.0
74056	8	62059.0	0.0
74049.0	8	59279.0	4.71917925454
74050.0	8	59299.0	4.73546480511
74051	8	59319.0	0.749814857321
74051	8	59339.0	3.8969449141
74051	8	59359.0	0.0
74051.0	8	59379.0	3.54189356244
74122.0	8	59379.0	3.54189356244
74123	8	59419.0	0.0
74123	8	59439.0	1.37689534032
74123	8	59479.0	0.0
74123	8	59499.0	0.0
74123	8	59519.0	0.0
74058.0	8	62927.0	14.4709190529
74059.0	8	62927.0	14.4709190529
74060.0	8	62927.0	14.4709190529
74061	8	62951.0	0.0
74061	8	62957.0	0.0
74061	8	62963.0	0.0
74061	8	62969.0	0.0
74061	8	62975.0	0.0
74061	8	62981.0	0.0
74061	8	62987.0	0.0
74061	8	62993.0	0.0
74061	8	62999.0	0.0
74061	8	63005.0	0.0
74061	8	63011.0	0.0
74061.0	8	63017.0	8.92957115836
74052.0	8	63023.0	1.82618168655
74053	8	63053.0	0.0
74053	8	63059.0	0.0
74053	8	63065.0	0.0
74053	8	63071.0	0.0
74053	8	63077.0	0.0
74053	8	63131.0	0.0
74053	8	63137.0	0.0
74053	8	63143.0	0.0
74053	8	63173.0	0.0
74058.0	8	59205.0	16.3299744434
74059.0	8	59215.0	18.6480511045
74060.0	8	59215.0	18.6480511045
74061.0	8	59225.0	15.9262756443
74052.0	8	59225.0	15.9262756443
74053.0	8	59225.0	15.9262756443
74054.0	8	59225.0	15.9262756443
74066.0	8	61478.0	1.31448753333
74064	8	61488.0	0.0
74064.0	8	61498.0	8.0749602753
74062	8	61508.0	0.0
74062.0	8	61548.0	6.9298738138
74122.0	8	61548.0	6.9298738138
74123	8	61578.0	0.356222370531
74123	8	61588.0	0.0
74123	8	61598.0	0.0
74123	8	61608.0	0.0
74123	8	61618.0	0.0
74047.0	8	54124.0	14.7066155662
74048.0	8	54124.0	14.7066155662
74049.0	8	54133.0	13.4499297398
74050.0	8	54139.0	10.0160000161
74051.0	8	54154.0	14.6903217535
74122.0	8	54154.0	14.6903217535
74047	8	61418.0	1.7929330995
74047.0	8	61433.0	4.79060635161
74048	8	61448.0	1.59198906157
74048.0	8	61463.0	4.04952563876
74049	8	61478.0	1.83782659236
74049	8	61493.0	0.718833735961
74049	8	61508.0	0.0
74049	8	61523.0	0.0
74050	8	61598.0	2.5064714017
74050	8	61613.0	1.26361623153
74050	8	61628.0	2.43766404287
74050	8	61638.0	2.99925951
74050.0	8	61643.0	3.5990902878
74051	8	61658.0	2.0793585124
74051.0	8	61673.0	4.25017915859
74122	8	61688.0	4.72142161846
74122	8	61703.0	2.81257408008
74122.0	8	61718.0	3.00715569942
74123	8	61733.0	3.4672709652
74123	8	61748.0	2.56988670603
74056	8	62876.0	0.0
74056	8	62890.0	0.397703475268
74056	8	62906.0	1.2568915611
74056	8	62920.0	0.0
74056	8	62936.0	0.410261468285
74056	8	62960.0	0.0
74056	8	62966.0	1.01128858772
74056	8	62980.0	0.0
74056	8	62996.0	0.948301789917
74056	8	63010.0	0.245226253541
74047.0	8	57783.0	2.14397523725
74048.0	8	57813.0	1.45947401086
74049.0	8	57843.0	2.25050874334
74050	8	57873.0	2.22648996247
74050.0	8	57903.0	5.75522997297
74051.0	8	57903.0	5.75522997297
74057.0	8	66454.0	12.7656095861
74058.0	8	66454.0	12.7656095861
74059.0	8	66454.0	12.7656095861
74060.0	8	66454.0	12.7656095861
74061.0	8	66484.0	5.79709084696
74052.0	8	66484.0	5.79709084696
74053.0	8	66484.0	5.79709084696
74054.0	8	66484.0	5.79709084696
74055	8	66514.0	0.606827427746
74055.0	8	66544.0	0.839221289357
74056	8	66574.0	2.15597964138
74057.0	8	28664.0	16.588801919
74058.0	8	28664.0	16.588801919
74059.0	8	28674.0	11.7218601097
74060.0	8	28674.0	11.7218601097
74061	8	28684.0	14.2394130199
74061	8	28693.0	0.0
74061.0	8	28694.0	5.94781836194
74052	8	28702.0	2.99247285072
74052	8	28712.0	1.11279816252
74052	8	28722.0	0.0
74052	8	28732.0	0.164477793988
74052.0	8	28742.0	1.34075842709
74053	8	28752.0	2.42676489929
74053	8	28762.0	0.912819824503
74053.0	8	28772.0	3.18971614811
74054.0	8	28782.0	3.75007669748
74055	8	28792.0	0.0
74055.0	8	28802.0	4.63993925316
74056	8	28812.0	0.836977620228
74056	8	28822.0	0.907596516828
74056	8	28832.0	0.292978827115
74056	8	28840.0	2.75163757428
74056	8	28850.0	0.234383270827
74056	8	28860.0	2.51474379493
74056	8	28870.0	0.763761570589
74056	8	28880.0	0.925752448008
74047	8	38647.0	0.0
74047.0	8	38658.0	32.6795948591
74048.0	8	38658.0	32.6795948591
74049.0	8	38658.0	32.6795948591
74050.0	8	38658.0	32.6795948591
74051.0	8	38658.0	32.6795948591
74122	8	38671.0	0.0
74122.0	8	38677.0	8.53151828147
74050.0	8	69300.0	6.78430972866
74051	8	69312.0	4.42877298651
74051.0	8	69329.0	5.7832559724
74122.0	8	69329.0	5.7832559724
74123	8	69360.0	5.3850681882
74072.0	8	62993.0	5.48631506367
74070.0	8	63003.0	6.32319347862
74068.0	8	63003.0	6.32319347862
74066.0	8	63003.0	6.32319347862
74064.0	8	63013.0	3.27100469593
74062	8	63023.0	4.3814172974
74062	8	63033.0	1.00885382693
74062	8	63041.0	1.92471592136
74062.0	8	63051.0	4.36555684344
74122.0	8	63061.0	10.4613699884
74123	8	64186.0	3.3395847238
74123	8	64196.0	1.84323241591
74057.0	8	73427.0	14.9360250155
74058.0	8	73427.0	14.9360250155
74059.0	8	73437.0	13.9194759577
74060.0	8	73437.0	13.9194759577
74061	8	73447.0	12.0258390258
74061.0	8	73457.0	12.4386629854
74052.0	8	73457.0	12.4386629854
74053.0	8	73457.0	12.4386629854
74054.0	8	73457.0	12.4386629854
74048.0	8	35012.0	15.3812021738
74049.0	8	35012.0	15.3812021738
74050.0	8	35022.0	14.5826555428
74051.0	8	35032.0	16.5534568109
74122.0	8	35032.0	16.5534568109
74047.0	8	56072.0	14.2892957483
74048.0	8	56082.0	10.3108579398
74049.0	8	56082.0	10.3108579398
74050	8	56092.0	10.292481719
74050.0	8	56100.0	9.4182783693
74051.0	8	56110.0	9.06204901253
74122	8	56120.0	23.4781819126
74122.0	8	56130.0	9.538059011
74123	8	56140.0	7.34268521419
74058.0	8	58853.0	18.9511376406
74059.0	8	58853.0	18.9511376406
74060.0	8	58853.0	18.9511376406
74061	8	58863.0	17.9365635611
74061.0	8	58873.0	15.5233514215
74052.0	8	58873.0	15.5233514215
74053.0	8	58873.0	15.5233514215
74054.0	8	58873.0	15.5233514215
74055	8	58882.0	0.0
74055.0	8	58883.0	15.3368554669
74047.0	8	53386.0	14.1314959884
74048.0	8	53394.0	13.7188632346
74049.0	8	53394.0	13.7188632346
74050.0	8	53404.0	12.767906207
74051.0	8	53414.0	12.6780286197
74122.0	8	53424.0	11.2100542654
74058.0	8	25328.0	13.6142554344
74059.0	8	25338.0	14.0801499429
74060.0	8	25338.0	14.0801499429
74061.0	8	25348.0	12.7590743766
74052.0	8	25358.0	16.8495604694
74053.0	8	25358.0	16.8495604694
74054.0	8	25358.0	16.8495604694
74055.0	8	25358.0	16.8495604694
74059.0	8	57969.0	9.35954528313
74060.0	8	57969.0	9.35954528313
74061	8	57979.0	11.9916683631
74061.0	8	57989.0	11.1534756145
74052.0	8	57989.0	11.1534756145
74053.0	8	57989.0	11.1534756145
74054.0	8	57999.0	11.5687919682
74055.0	8	57999.0	11.5687919682
74047	8	59450.0	8.42662484139
74047.0	8	59460.0	8.29513364334
74048.0	8	59460.0	8.29513364334
74049.0	8	59470.0	4.5556928323
74050	8	59480.0	1.97034490095
74050	8	59490.0	2.52929217149
74050	8	59500.0	3.63294182205
74050	8	59510.0	0.73243851234
74050	8	59520.0	0.0
74050	8	59530.0	2.19953778826
74050.0	8	59540.0	5.8956614338
74051	8	59550.0	4.92639789775
74051	8	59560.0	1.84323257189
74051	8	59570.0	1.17366498984
74051.0	8	59580.0	7.96391913556
74063	8	59590.0	6.13804003424
74063.0	8	59600.0	3.89126375774
74058.0	8	70494.0	19.2957785149
74059.0	8	70494.0	19.2957785149
74060.0	8	70494.0	19.2957785149
74061.0	8	70504.0	17.6731577193
74052.0	8	70514.0	16.2154295582
74053.0	8	70514.0	16.2154295582
74054.0	8	70514.0	16.2154295582
74055.0	8	70514.0	16.2154295582
74048	8	59995.0	0.0
74048.0	8	60006.0	4.08385230482
74049.0	8	60006.0	4.08385230482
74050	8	60025.0	1.15531367808
74050	8	60055.0	2.1044254955
74050.0	8	60086.0	2.45574552151
74051	8	60116.0	1.5457233155
74051.0	8	60146.0	2.12680672734
74122	8	60175.0	1.96610718318
74122.0	8	60205.0	1.77966343828
74123	8	60235.0	1.59991163368
74123	8	60266.0	1.80330660648
74059	8	64116.0	0.0
74059	8	64122.0	1.35667376728
74059	8	64145.0	0.819334243834
74059.0	8	64175.0	1.40415216967
74060.0	8	64205.0	2.60843443077
74061	8	64235.0	3.21230459677
74061.0	8	64266.0	0.988260834017
74052.0	8	64296.0	2.0151483219
74053.0	8	64326.0	2.50153882053
74054.0	8	64326.0	2.50153882053
74055.0	8	64355.0	2.2474430337
74050.0	8	69479.0	4.76000312946
74051.0	8	69479.0	4.76000312946
74063	8	69509.0	0.0
74063	8	69517.0	2.65488460752
74060	8	63274.0	0.749551237998
74060.0	8	63304.0	0.356456903208
74061	8	63334.0	0.612019873251
74061	8	63364.0	1.53334253103
74061	8	63394.0	1.68323124589
74061	8	63424.0	0.0
74061	8	63484.0	0.79341215402
74061.0	8	63514.0	1.97166444831
74052.0	8	63544.0	1.54764359882
74053.0	8	63574.0	1.18773401674
74054.0	8	63604.0	1.62750223291
74055.0	8	63604.0	1.62750223291
74056	8	63634.0	1.48652635689
74056	8	63664.0	1.06167320841
74058.0	8	65379.0	13.7008324753
74059.0	8	65379.0	13.7008324753
74060.0	8	65379.0	13.7008324753
74061	8	65394.0	4.09465103552
74061	8	65409.0	2.929429233
74061	8	65424.0	0.760676781701
74061	8	65439.0	1.9985269629
74061.0	8	65454.0	4.35809083475
74052.0	8	65469.0	2.39950219786
74053.0	8	65484.0	1.55197903679
74054	8	65499.0	0.786220687591
74054.0	8	65514.0	2.73911872386
74055.0	8	65514.0	2.73911872386
74056	8	65529.0	1.33344246571
74056	8	65544.0	1.31957523229
74056	8	65559.0	0.0
74056	8	65574.0	1.83656193747
74056	8	65589.0	0.0
74056	8	65604.0	0.0
74056	8	65619.0	1.69394097178
74058.0	8	35366.0	17.7678801605
74059.0	8	35366.0	17.7678801605
74060.0	8	35366.0	17.7678801605
74061.0	8	35381.0	11.7835515119
74052.0	8	35381.0	11.7835515119
74053.0	8	35396.0	13.5243257397
74054.0	8	35396.0	13.5243257397
74055.0	8	35396.0	13.5243257397
74056.0	8	35396.0	13.5243257397
74047.0	8	54819.0	13.1698134757
74048.0	8	54819.0	13.1698134757
74049.0	8	54819.0	13.1698134757
74050.0	8	54835.0	13.735679199
74051.0	8	54850.0	13.3336851126
74122.0	8	54850.0	13.3336851126
74057.0	8	67290.0	17.1528456129
74058.0	8	67290.0	17.1528456129
74059.0	8	67290.0	17.1528456129
74060.0	8	67290.0	17.1528456129
74061.0	8	67305.0	18.147188583
74052.0	8	67305.0	18.147188583
74053.0	8	67305.0	18.147188583
74054.0	8	67320.0	6.79590377464
74055.0	8	67320.0	6.79590377464
74056	8	68764.0	2.9125785377
74057.0	8	71287.0	15.0354550188
74058.0	8	71287.0	15.0354550188
74059.0	8	71301.0	17.4353552174
74060.0	8	71301.0	17.4353552174
74061.0	8	71309.0	16.8607910124
74052.0	8	71309.0	16.8607910124
74057.0	8	35421.0	16.8751405283
74058.0	8	35421.0	16.8751405283
74059.0	8	35421.0	16.8751405283
74060.0	8	35421.0	16.8751405283
74061	8	35437.0	11.4558111619
74061.0	8	35451.0	14.0307831891
74052.0	8	35451.0	14.0307831891
74053.0	8	35451.0	14.0307831891
74054.0	8	35451.0	14.0307831891
74055.0	8	35451.0	14.0307831891
74047	8	64879.0	0.0
74047.0	8	64880.0	17.6947134681
74048.0	8	64880.0	17.6947134681
74049.0	8	64887.0	14.2189517979
74050	8	64895.0	0.0
74050.0	8	64896.0	14.6358529984
74051.0	8	64896.0	14.6358529984
74122.0	8	64910.0	21.006927922
74047.0	8	62199.0	5.23122476584
74048.0	8	62199.0	5.23122476584
74049.0	8	62199.0	5.23122476584
74050.0	8	62239.0	5.67995057009
74051.0	8	62259.0	6.27865163063
74122.0	8	62279.0	8.42116042943
74048.0	8	69221.0	4.51674722559
74049.0	8	69221.0	4.51674722559
74050.0	8	69251.0	6.16043669616
74051.0	8	69281.0	2.04491452886
74122.0	8	69311.0	5.21463386282
74061	8	65480.0	5.57190434677
74061	8	65486.0	7.61266313493
74061	8	65492.0	6.59174202686
74061	8	65498.0	0.964768920187
74061	8	65504.0	0.0
74061	8	65510.0	0.0
74061	8	65516.0	7.38927945967
74061	8	65522.0	0.0
74061.0	8	65528.0	9.50681068852
74052.0	8	65534.0	3.8481453393
74053	8	65540.0	2.54223617785
74053.0	8	65546.0	3.71690462578
74054	8	65552.0	0.712579764594
74054	8	65558.0	0.0
74054	8	65564.0	0.0
74054.0	8	65570.0	1.22810069964
74055	8	65594.0	0.0
74055	8	65600.0	0.0
74055	8	65606.0	0.0
74055	8	65612.0	0.0
74055	8	65618.0	0.0
74055	8	65624.0	0.0
74055.0	8	65630.0	12.3553535879
74056	8	65636.0	0.0
74056	8	65642.0	0.0
74056	8	65648.0	0.0
74056	8	65654.0	0.0
74056	8	65660.0	0.0
74047.0	8	70382.0	22.0503156871
74048.0	8	70382.0	22.0503156871
74049.0	8	70382.0	22.0503156871
74050.0	8	70388.0	20.6701022724
74051.0	8	70394.0	19.2859071256
74122.0	8	70400.0	18.4430322404
74123	8	70406.0	12.7854210333
74058.0	8	72992.0	20.639143302
74059.0	8	72998.0	24.5239750352
74060.0	8	72998.0	24.5239750352
74061.0	8	73004.0	19.9243595235
74052.0	8	73010.0	13.7651998861
74053.0	8	73016.0	13.6262979713
74054.0	8	73016.0	13.6262979713
74055.0	8	73016.0	13.6262979713
74058.0	8	28524.0	12.4576663581
74059.0	8	28524.0	12.4576663581
74060.0	8	28524.0	12.4576663581
74061.0	8	28524.0	12.4576663581
74052.0	8	28554.0	6.67349339412
74053.0	8	28554.0	6.67349339412
74054.0	8	28554.0	6.67349339412
74055.0	8	28568.0	3.48728188518
74058.0	8	28561.0	15.5588718645
74059.0	8	28561.0	15.5588718645
74060.0	8	28561.0	15.5588718645
74061.0	8	28576.0	12.4332389391
74052.0	8	28576.0	12.4332389391
74053.0	8	28591.0	5.44657384597
74054.0	8	28591.0	5.44657384597
74055.0	8	28591.0	5.44657384597
74056	8	28606.0	0.901115863659
74056	8	28621.0	0.866986830315
74056	8	28636.0	0.493216517851
74056	8	28651.0	0.0
74056	8	28666.0	0.0
74056	8	28681.0	0.0
74056	8	28696.0	0.0
74047.0	8	59477.0	8.00434562023
74048.0	8	59477.0	8.00434562023
74049.0	8	59492.0	3.40510895959
74050	8	59507.0	2.12527500115
74050	8	59522.0	0.631799078494
74050	8	59537.0	3.95716773848
74050.0	8	59552.0	3.47434645678
74051	8	59567.0	2.03712914895
74051	8	59582.0	1.61784326622
74051.0	8	59597.0	4.31739662389
74122	8	59612.0	2.67048052857
74122	8	59627.0	0.23748158033
74122	8	59642.0	1.26474878412
74122.0	8	59657.0	3.56967445642
74123	8	59672.0	2.33686792646
74123	8	59687.0	0.675596498743
74123	8	59702.0	2.75806694109
74058.0	8	28982.0	12.9526387766
74059.0	8	28992.0	6.50577743328
74058.0	8	27723.0	12.6154807349
74059.0	8	27723.0	12.6154807349
74060.0	8	27738.0	10.8681591607
74061.0	8	27753.0	11.1649792435
74052.0	8	27753.0	11.1649792435
74053.0	8	27753.0	11.1649792435
74054.0	8	27753.0	11.1649792435
74057.0	8	63129.0	14.5587642545
74058.0	8	63129.0	14.5587642545
74059.0	8	63129.0	14.5587642545
74060.0	8	63144.0	2.28054826597
74061	8	63159.0	1.1011550732
74061	8	63174.0	0.0
74061	8	63189.0	0.363643669923
74061	8	63204.0	0.670285521939
74061	8	63212.0	1.69482203952
74061	8	63227.0	1.08109140302
74061	8	63242.0	2.51966135471
74061	8	63257.0	1.2319356981
74061	8	63272.0	0.261573842864
74061	8	63287.0	0.0
74061	8	63302.0	1.01689412741
74061	8	63317.0	0.992371521374
74061	8	63332.0	1.26361624776
74061.0	8	63347.0	1.21800254046
74052	8	63362.0	0.0
74052	8	63377.0	0.0
74052	8	63392.0	0.0
74052	8	63407.0	1.53143288759
74052	8	63422.0	0.258776047142
74052.0	8	63437.0	2.51347198055
74053	8	63452.0	0.698567255493
74053	8	63467.0	0.686181388673
74053	8	63482.0	0.695501561036
74053.0	8	63497.0	2.5731062583
74054.0	8	63497.0	2.5731062583
74055.0	8	63512.0	2.37537282767
74056	8	63527.0	0.102799330996
74056	8	63542.0	2.12994886175
74056	8	63557.0	1.94258470073
74056	8	63572.0	1.31957572509
74047	8	58332.0	1.58806818848
74047	8	58342.0	2.06192200559
74047.0	8	58352.0	3.1305452887
74048	8	58362.0	3.53923670195
74048.0	8	58372.0	3.39011476759
74049.0	8	58382.0	2.24304106194
74050	8	58392.0	3.31064578074
74050	8	58402.0	2.1571010358
74050	8	58412.0	2.29454980608
74050	8	58422.0	3.53923276228
74050.0	8	58432.0	5.33465993512
74051	8	58442.0	4.28653031348
74051.0	8	58452.0	9.13795068165
74122.0	8	58462.0	11.3816835519
74058.0	8	59750.0	16.7811853751
74059.0	8	59750.0	16.7811853751
74060.0	8	59750.0	16.7811853751
74061.0	8	59760.0	18.904707484
74052.0	8	59770.0	15.9557660224
74053.0	8	59770.0	15.9557660224
74054.0	8	59770.0	15.9557660224
74055.0	8	59778.0	7.60416206968
74056.0	8	59788.0	4.86432738974
74058	8	69832.0	0.0
74058.0	8	69833.0	15.768453732
74059	8	69841.0	16.7183642595
74059.0	8	69843.0	17.6523823169
74060.0	8	69843.0	17.6523823169
74061.0	8	69849.0	19.3080602305
74052.0	8	69849.0	19.3080602305
74053.0	8	69859.0	18.2577439669
74054.0	8	69859.0	18.2577439669
74055.0	8	69859.0	18.2577439669
74058.0	8	34589.0	14.9892295381
74059.0	8	34597.0	17.1986566224
74060.0	8	34597.0	17.1986566224
74061.0	8	34612.0	14.3502494817
74052.0	8	34612.0	14.3502494817
74053.0	8	34612.0	14.3502494817
74054.0	8	34612.0	14.3502494817
74055.0	8	34612.0	14.3502494817
74047.0	8	66044.0	10.1202904034
74048.0	8	66044.0	10.1202904034
74049.0	8	66044.0	10.1202904034
74050	8	66059.0	2.84058912423
74050.0	8	66074.0	9.38374083034
74051.0	8	66089.0	12.1349320097
74122.0	8	66089.0	12.1349320097
74057.0	8	60292.0	15.6127655535
74058.0	8	60292.0	15.6127655535
74059.0	8	60292.0	15.6127655535
74060.0	8	60307.0	14.8005668577
74061.0	8	60307.0	14.8005668577
74052.0	8	60322.0	12.6837479422
74053.0	8	60322.0	12.6837479422
74054.0	8	60322.0	12.6837479422
74055.0	8	60322.0	12.6837479422
74095.0	8	59198.0	5.68945797569
74097	8	59214.0	0.648279087805
74097.0	8	59228.0	4.73477906859
74052.0	8	59228.0	4.73477906859
74053.0	8	59244.0	18.3979275228
74054.0	8	59244.0	18.3979275228
74055.0	8	59244.0	18.3979275228
74058.0	8	74002.0	18.2297731284
74059.0	8	74002.0	18.2297731284
74060.0	8	74002.0	18.2297731284
74061.0	8	74017.0	11.6355188788
74052.0	8	74017.0	11.6355188788
74053.0	8	74032.0	16.6935927655
74054.0	8	74032.0	16.6935927655
74055.0	8	74032.0	16.6935927655
74047	8	60695.0	0.0
74047	8	60710.0	5.74635906805
74047	8	60725.0	0.0
74047.0	8	60731.0	3.5076954439
74048.0	8	60747.0	4.55920027411
74049.0	8	60747.0	4.55920027411
74047.0	8	74729.0	12.5730441049
74048.0	8	74736.0	13.1806883259
74049.0	8	74736.0	13.1806883259
74050.0	8	74736.0	13.1806883259
74051.0	8	74751.0	11.2290560748
74059.0	8	60764.0	8.21914088388
74060.0	8	60764.0	8.21914088388
74061	8	60770.0	11.0616493858
74061	8	60776.0	13.7823216218
74061.0	8	60782.0	14.4301006396
74052.0	8	60782.0	14.4301006396
74053.0	8	60788.0	16.6465144186
74054.0	8	60788.0	16.6465144186
74055.0	8	60788.0	16.6465144186
74047.0	8	71888.0	17.7119153669
74048.0	8	71888.0	17.7119153669
74049.0	8	71894.0	17.3180086103
74050.0	8	71900.0	15.8645683163
74051.0	8	71906.0	19.4658064647
74122.0	8	71912.0	21.0454787683
74058.0	8	52924.0	4.04022132643
74059	8	52939.0	1.89306971433
74059	8	52947.0	1.25982818292
74059	8	52962.0	0.0
74059.0	8	52977.0	4.76921568234
74060.0	8	52977.0	4.76921568234
74061.0	8	53022.0	8.58408059078
74052.0	8	53022.0	8.58408059078
74053.0	8	53022.0	8.58408059078
74054.0	8	53037.0	7.24993219383
74055.0	8	53037.0	7.24993219383
74058.0	8	56707.0	14.2469144083
74059.0	8	56707.0	14.2469144083
74060.0	8	56722.0	14.6798119879
74061.0	8	56722.0	14.6798119879
74052.0	8	56737.0	13.216972604
74053.0	8	56737.0	13.216972604
74054.0	8	56737.0	13.216972604
74055.0	8	56737.0	13.216972604
74059.0	8	55193.0	19.955826863
74060.0	8	55193.0	19.955826863
74061.0	8	55203.0	15.794163704
74052.0	8	55203.0	15.794163704
74053.0	8	55213.0	13.9252910261
74054.0	8	55213.0	13.9252910261
74055.0	8	55213.0	13.9252910261
74047.0	8	66031.0	9.40093032957
74048.0	8	66031.0	9.40093032957
74049.0	8	66041.0	8.82815818154
74050	8	66049.0	10.4450447701
74050	8	66051.0	5.34333555805
74050.0	8	66059.0	11.2170523149
74051	8	66067.0	12.1358801559
74051.0	8	66069.0	17.1492434467
74122.0	8	66077.0	13.6736173631
74047.0	8	29458.0	7.78827770448
74048.0	8	29473.0	3.29384525651
74049.0	8	29488.0	3.67938918962
74050	8	29503.0	4.84333526365
74050.0	8	29518.0	7.03056097014
74051.0	8	29533.0	7.78341020107
74122.0	8	29548.0	10.8731883241
74047.0	8	55806.0	5.72242531486
74048.0	8	55821.0	7.02896634318
74049.0	8	55821.0	7.02896634318
74050.0	8	55836.0	11.3905828091
74051.0	8	55851.0	10.3276198039
74122.0	8	55866.0	12.2978439525
74047.0	8	66809.0	2.3568169413
74048.0	8	66839.0	2.92139882107
74049.0	8	66839.0	2.92139882107
74050	8	66869.0	0.134164957257
74050	8	66899.0	2.67606054435
74050.0	8	66929.0	3.86197373122
74051	8	66959.0	0.337798916629
74051.0	8	66989.0	1.72931991552
74122	8	67019.0	1.5264654349
74122	8	67049.0	1.38142372404
74122.0	8	67079.0	2.18850211941
74123	8	67109.0	2.24123794657
74047.0	8	31666.0	13.1745411187
74048	8	31675.0	29.5278128082
74048.0	8	31676.0	15.3977201031
74049.0	8	31676.0	15.3977201031
74050.0	8	31682.0	13.9943684061
74051.0	8	31691.0	12.3145642221
74122.0	8	31701.0	11.2388908411
74061	8	63540.0	0.0
74061	8	63573.0	0.0
74061	8	63575.0	3.13422638808
74048	8	66560.0	2.15980581189
74048	8	66580.0	0.0
74048.0	8	66600.0	2.04157186808
74049.0	8	66600.0	2.04157186808
74050	8	66640.0	0.538435697
74050.0	8	66680.0	4.4527169147
74051	8	66700.0	0.0
74051.0	8	66720.0	3.03215375441
74122	8	66760.0	0.0
74122	8	66800.0	0.0
74122.0	8	66820.0	6.42299651488
74123	8	66840.0	4.84745969277
74047.0	8	56290.0	10.54656195
74048.0	8	56298.0	8.17031304335
74049.0	8	56298.0	8.17031304335
74050	8	56308.0	6.29330849053
74050.0	8	56318.0	10.0008121687
74051.0	8	56328.0	7.25737775026
74063	8	56338.0	7.65848117608
74063	8	56346.0	1.25364505098
74063	8	56348.0	0.723576690229
74063	8	56356.0	0.0
74063.0	8	56366.0	2.15138738004
74065.0	8	56376.0	3.67856894453
74067.0	8	56386.0	4.98540507085
74069.0	8	56386.0	4.98540507085
74071	8	56394.0	3.76298091683
74071	8	56404.0	1.80576614961
74071	8	56414.0	0.0
74071.0	8	56424.0	2.57197583317
74073.0	8	56424.0	2.57197583317
74047.0	8	30966.0	15.756604379
74048.0	8	30966.0	15.756604379
74049.0	8	30976.0	13.9985425133
74050.0	8	30986.0	17.4430937552
74051.0	8	30986.0	17.4430937552
74122.0	8	30996.0	21.0961713826
74047	8	59915.0	3.09227557318
74047	8	59925.0	2.64324688142
74047	8	59933.0	1.49962999453
74047	8	59943.0	2.09131040507
74047.0	8	59953.0	3.39430585964
74048	8	59963.0	1.6391572694
74048.0	8	59973.0	4.49204230971
74049.0	8	59983.0	3.95620069367
74050	8	60000.0	4.74719468382
74050	8	60002.0	2.33382689826
74047.0	8	72157.0	19.3144298926
74048.0	8	72163.0	18.4366064691
74049.0	8	72163.0	18.4366064691
74050.0	8	72169.0	16.1093689902
74051	8	72175.0	14.6951603313
74051.0	8	72181.0	12.9537106249
74122.0	8	72187.0	14.7030652469
74058.0	8	66735.0	20.4812213158
74059.0	8	66735.0	20.4812213158
74060.0	8	66735.0	20.4812213158
74061	8	66743.0	0.0
74061	8	66744.0	18.5688950637
74061.0	8	66750.0	18.4585570216
74052.0	8	66750.0	18.4585570216
74053.0	8	66750.0	18.4585570216
74054.0	8	66750.0	18.4585570216
74055.0	8	66760.0	4.6760703975
74056	8	66770.0	4.54085025903
74048.0	8	64981.0	14.3018019057
74049.0	8	64981.0	14.3018019057
74050	8	64990.0	10.0515796527
74050.0	8	64996.0	13.0774546373
74051.0	8	64996.0	13.0774546373
74122.0	8	65011.0	12.7755076945
74048.0	8	38255.0	13.8003221136
74049.0	8	38255.0	13.8003221136
74050.0	8	38271.0	15.9863047611
74051.0	8	38271.0	15.9863047611
74122.0	8	38285.0	12.2459371039
74123	8	38293.0	5.81644339393
74123	8	38301.0	0.110137959326
74058.0	8	31398.0	17.454371235
74059.0	8	31398.0	17.454371235
74060.0	8	31398.0	17.454371235
74061.0	8	31413.0	8.9590666362
74052.0	8	31428.0	10.5096561492
74053.0	8	31428.0	10.5096561492
74054.0	8	31428.0	10.5096561492
74055.0	8	31428.0	10.5096561492
74047.0	8	58274.0	3.7543249183
74048.0	8	58304.0	4.02317856957
74049.0	8	58312.0	1.96787336513
74050	8	58342.0	4.02012101126
74050.0	8	58350.0	3.48149541235
74051	8	58380.0	4.48999196462
74047.0	8	59166.0	4.45575686278
74048.0	8	59186.0	3.85230857656
74049.0	8	59186.0	3.85230857656
74050	8	59206.0	4.46284979916
74050.0	8	59226.0	5.95787603399
74051.0	8	59246.0	7.79580283043
74122.0	8	59246.0	7.79580283043
74123	8	59266.0	0.283420391272
74123	8	59286.0	2.60855172941
74123	8	59306.0	0.567425446738
74123	8	59326.0	0.0
74047.0	8	65777.0	8.808020615
74048.0	8	65777.0	8.808020615
74049.0	8	65777.0	8.808020615
74050.0	8	65777.0	8.808020615
74051.0	8	65807.0	10.5262357782
74056	8	61830.0	0.167154464338
74050.0	8	71925.0	12.3122884692
74051.0	8	71940.0	12.3525712425
74122.0	8	71948.0	12.9655284297
74047	8	57991.0	2.45809889296
74047	8	58001.0	1.87346127252
74047	8	58011.0	2.13291498202
74047.0	8	58021.0	1.17829603863
74048	8	58031.0	1.63727671321
74048	8	58041.0	2.69939966671
74048.0	8	58051.0	4.04438669353
74049	8	58061.0	0.734708639237
74049.0	8	58071.0	1.21633945214
74050	8	58081.0	2.44867615491
74050	8	58091.0	3.69580709429
74050	8	58101.0	2.80138355449
74050	8	58111.0	1.92948019579
74050	8	58121.0	2.93291991286
74050.0	8	58131.0	2.73847029338
74047	8	61940.0	1.66062214089
74047.0	8	61960.0	4.93393424056
74048.0	8	61980.0	3.13409647939
74049.0	8	61980.0	3.13409647939
74050	8	62000.0	0.0
74050.0	8	62020.0	6.28408528859
74051.0	8	62020.0	6.28408528859
74122	8	62060.0	5.03349365653
74047	8	61813.0	1.28266727468
74047.0	8	61833.0	2.13426669112
74048.0	8	61833.0	2.13426669112
74049	8	61873.0	0.0
74048.0	8	56442.0	7.79803088521
74049.0	8	56442.0	7.79803088521
74050.0	8	56458.0	7.67518772815
74051.0	8	56472.0	6.69558722394
74122	8	56488.0	6.56698124894
74122.0	8	56502.0	8.33922218675
74057.0	8	64523.0	11.3850704238
74058.0	8	64523.0	11.3850704238
74059	8	64537.0	2.90935657076
74059.0	8	64553.0	2.45532923182
74060.0	8	64567.0	2.0535719204
74061	8	64583.0	2.46386682033
74061	8	64597.0	3.52956164891
74061	8	64613.0	5.88930862003
74061.0	8	64627.0	3.24894646187
74052.0	8	64643.0	2.18395588335
74053.0	8	64657.0	2.59100564282
74054.0	8	64657.0	2.59100564282
74055.0	8	64673.0	2.37262976361
74056	8	64687.0	1.14028419989
74056	8	64703.0	0.174365221167
74056	8	64717.0	1.46703803719
74056	8	64733.0	1.58043330811
74056	8	64747.0	1.49249099486
74056	8	64763.0	0.0
74056	8	64777.0	0.0
74056	8	64793.0	0.0
74056	8	64807.0	0.0
74047.0	8	58920.0	6.87937210766
74048.0	8	58936.0	2.16193374966
74049.0	8	58950.0	1.92780364222
74050	8	58966.0	1.96561331913
74050	8	58982.0	2.92355502131
74050	8	58996.0	2.28208398029
74050.0	8	59010.0	3.42049190935
74051	8	59026.0	4.18587834797
74051.0	8	59042.0	6.91193399799
74051	8	74032.0	0.0
74051.0	8	74040.0	14.5287541789
74063.0	8	74040.0	14.5287541789
74065.0	8	74040.0	14.5287541789
74067.0	8	74040.0	14.5287541789
74069.0	8	74040.0	14.5287541789
74071	8	74057.0	0.0
74048.0	8	52631.0	10.9211192516
74049.0	8	52631.0	10.9211192516
74050.0	8	52646.0	13.6903942881
74051.0	8	52646.0	13.6903942881
74122	8	52661.0	0.0
74047.0	8	70465.0	13.1952944169
74048.0	8	70465.0	13.1952944169
74049.0	8	70465.0	13.1952944169
74050.0	8	70480.0	10.1696732991
74051.0	8	70495.0	14.5870729224
74050.0	8	52458.0	12.9262378841
74051.0	8	52473.0	7.44029305497
74122.0	8	52488.0	9.74645251322
74059.0	8	27821.0	8.44246033961
74060.0	8	27821.0	8.44246033961
74061	8	27836.0	6.47139265902
74061.0	8	27851.0	9.32238343061
74052.0	8	27851.0	9.32238343061
74053.0	8	27851.0	9.32238343061
74054.0	8	27866.0	10.1843217226
74055.0	8	27866.0	10.1843217226
74056.0	8	27866.0	10.1843217226
74050	8	35441.0	1.30927222901
74050.0	8	35456.0	9.2697958601
74051.0	8	35471.0	11.8827633198
74122.0	8	35471.0	11.8827633198
74057.0	8	54691.0	17.9584629748
74058.0	8	54691.0	17.9584629748
74059.0	8	54697.0	17.4908784283
74060.0	8	54703.0	16.5453201546
74061	8	54709.0	15.4607020848
74061.0	8	54715.0	12.9310934476
74052.0	8	54715.0	12.9310934476
74053.0	8	54721.0	11.9322172316
74054.0	8	54721.0	11.9322172316
74055.0	8	54727.0	11.1446057002
74048.0	8	56956.0	10.1129323458
74049.0	8	56956.0	10.1129323458
74050.0	8	56976.0	3.01005416461
74051.0	8	56996.0	10.3640357624
74122.0	8	56996.0	10.3640357624
74047.0	8	73259.0	19.7438887192
74048.0	8	73265.0	15.0108555238
74049.0	8	73265.0	15.0108555238
74050	8	73271.0	13.2458015197
74050.0	8	73277.0	15.5279731601
74047.0	8	69168.0	10.6853598837
74048.0	8	69168.0	10.6853598837
74049.0	8	69178.0	6.08853003502
74050.0	8	69198.0	3.19766158387
74051	8	69208.0	4.89686869067
74051	8	69218.0	6.18316376675
74051.0	8	69228.0	4.94861644267
74122	8	69238.0	1.15600264971
74122	8	69248.0	4.28967873403
74122.0	8	69258.0	4.2948338209
74123	8	69268.0	4.3331149598
74057.0	8	63831.0	9.15733563969
74058.0	8	63841.0	4.91487129398
74059	8	63846.0	1.62401615152
74059	8	63861.0	1.51736792469
74059	8	63876.0	0.0
74059	8	63891.0	1.13164714306
74059	8	63906.0	0.668755713432
74059.0	8	63921.0	1.58251101444
74060	8	63936.0	1.38284044928
74060.0	8	63951.0	1.85423373046
74061	8	63966.0	2.10815709989
74061	8	63980.0	3.06895179306
74061	8	63996.0	1.88078085064
74061	8	64011.0	3.87241862524
74061.0	8	64026.0	3.52551062155
74052.0	8	64041.0	2.40379488715
74053	8	64056.0	0.860870728783
74053.0	8	64071.0	2.10866388256
74054.0	8	64086.0	1.74935171847
74055	8	64096.0	0.0
74055.0	8	64101.0	5.1266067253
74056	8	64116.0	3.00046341061
74047	8	37134.0	15.8057979548
74047.0	8	37140.0	17.9756594027
74048.0	8	37140.0	17.9756594027
74049.0	8	37140.0	17.9756594027
74050.0	8	37140.0	17.9756594027
74051.0	8	37156.0	17.6823938769
74047.0	8	63018.0	14.2525009271
74048.0	8	63028.0	10.6788757316
74049.0	8	63028.0	10.6788757316
74050.0	8	63038.0	7.65245227501
74051	8	63048.0	8.39349709187
74051.0	8	63058.0	9.52826406165
74122.0	8	63068.0	8.90154410971
74057.0	8	31402.0	16.5156437476
74058.0	8	31402.0	16.5156437476
74059.0	8	31412.0	13.1726551152
74060.0	8	31412.0	13.1726551152
74061	8	31422.0	10.2047792575
74061.0	8	31432.0	8.45167735119
74052.0	8	31442.0	12.1844763217
74053.0	8	31442.0	12.1844763217
74054.0	8	31442.0	12.1844763217
74055.0	8	31442.0	12.1844763217
74058.0	8	35446.0	14.5853029131
74059.0	8	35456.0	14.871035268
74060.0	8	35456.0	14.871035268
74061.0	8	35466.0	14.0530441349
74052.0	8	35476.0	17.2695877063
74053.0	8	35476.0	17.2695877063
74054.0	8	35476.0	17.2695877063
74055.0	8	35476.0	17.2695877063
74048.0	8	38486.0	13.1620743098
74049.0	8	38486.0	13.1620743098
74050.0	8	38496.0	13.5313887139
74051.0	8	38506.0	14.7765703158
74047.0	8	63609.0	14.6487327017
74048.0	8	63609.0	14.6487327017
74049.0	8	63619.0	6.94458160496
74050	8	63629.0	7.31800910723
74047.0	8	60987.0	3.31384880525
74048	8	61017.0	0.0
74048.0	8	61047.0	4.05673192962
74049.0	8	61047.0	4.05673192962
74050	8	61077.0	2.14506856731
74050.0	8	61107.0	3.06378924122
74051	8	61137.0	0.44260087756
74051	8	61167.0	0.0
74051.0	8	61197.0	4.18484430961
74122.0	8	61227.0	2.89579655573
74123	8	61257.0	0.930037668231
74123	8	61287.0	0.0
74047.0	8	70455.0	9.26456109284
74048.0	8	70455.0	9.26456109284
74049.0	8	70455.0	9.26456109284
74050.0	8	70470.0	11.5682037368
74051.0	8	70485.0	18.4111710648
74122.0	8	70485.0	18.4111710648
74058.0	8	74113.0	14.9524038625
74059.0	8	74113.0	14.9524038625
74060.0	8	74113.0	14.9524038625
74061	8	74128.0	11.4406249147
74061.0	8	74143.0	11.0243036058
74052.0	8	74143.0	11.0243036058
74053.0	8	74143.0	11.0243036058
74054.0	8	74143.0	11.0243036058
74055.0	8	74143.0	11.0243036058
74047.0	8	66368.0	10.0826336288
74048.0	8	66368.0	10.0826336288
74049.0	8	66368.0	10.0826336288
74050.0	8	66388.0	7.04621899883
74051	8	66408.0	1.03017866465
74051	8	66428.0	0.0
74051	8	66448.0	0.0
74051	8	66468.0	0.0
74051	8	66488.0	0.0
74051	8	66528.0	0.0
74051.0	8	66548.0	6.14716528715
74122	8	66568.0	2.06691127372
74122.0	8	66588.0	1.57849075415
74123	8	66608.0	2.1138084835
74058.0	8	59488.0	13.1348997296
74059.0	8	59488.0	13.1348997296
74060.0	8	59488.0	13.1348997296
74061	8	59503.0	13.025730884
74061.0	8	59511.0	11.3965135568
74052.0	8	59511.0	11.3965135568
74053.0	8	59511.0	11.3965135568
74054.0	8	59526.0	15.65326866
74055.0	8	59526.0	15.65326866
74047	8	34001.0	12.8266718614
74047.0	8	34003.0	12.8487057485
74048.0	8	34003.0	12.8487057485
74049.0	8	34009.0	10.0467499137
74050.0	8	34017.0	11.797903219
74051.0	8	34027.0	14.454134572
74122.0	8	34037.0	14.0862178798
74058.0	8	23562.0	16.7191747583
74059.0	8	23572.0	17.5418534806
74060.0	8	23572.0	17.5418534806
74061.0	8	23582.0	15.8247673642
74052.0	8	23582.0	15.8247673642
74053.0	8	23582.0	15.8247673642
74054.0	8	23582.0	15.8247673642
74058.0	8	75306.0	12.0666606372
74059	8	75314.0	5.57508946141
74059	8	75324.0	1.54063126768
74059	8	75334.0	0.0
74050	8	56446.0	3.15929614598
74050.0	8	56461.0	7.35443927235
74051.0	8	56476.0	7.08911813474
74058.0	8	55864.0	11.1625939776
74059.0	8	55864.0	11.1625939776
74060.0	8	55864.0	11.1625939776
74061.0	8	55879.0	11.367194848
74096.0	8	55894.0	6.00323801921
74090	8	56284.0	0.0
74090	8	56299.0	0.0
74090	8	56329.0	0.0
74090	8	56344.0	0.0
74090	8	56374.0	0.0
74090	8	56389.0	0.0
74090	8	56404.0	0.575671586422
74061	8	63698.0	0.0
74061	8	63713.0	7.41461740029
74061	8	63728.0	0.0
74061.0	8	63743.0	5.37113500198
74052	8	63758.0	2.50883861888
74052.0	8	63773.0	2.54217542207
74053.0	8	63773.0	2.54217542207
74054.0	8	63773.0	2.54217542207
74055.0	8	63803.0	2.75886980926
74047.0	8	73593.0	16.6152199018
74048.0	8	73599.0	16.6587192747
74049.0	8	73599.0	16.6587192747
74050	8	73605.0	15.9648632259
74050.0	8	73611.0	14.4065319262
74051.0	8	73617.0	14.399036941
74122	8	73623.0	11.9027825283
74122.0	8	73629.0	10.3648399695
74123	8	73635.0	9.58726345994
74047	8	58015.0	1.04565543554
74047	8	58035.0	3.64739421615
74047.0	8	58055.0	2.90699625432
74048.0	8	58055.0	2.90699625432
74049.0	8	58055.0	2.90699625432
74050	8	58095.0	1.23523076836
74048.0	8	69494.0	20.1207412508
74049.0	8	69494.0	20.1207412508
74050.0	8	69502.0	10.0150722484
74051.0	8	69517.0	5.67840345205
74122	8	69532.0	8.21225792452
74122.0	8	69562.0	7.66561418853
74049.0	8	37091.0	11.524657358
74050.0	8	37091.0	11.524657358
74051.0	8	37106.0	10.232172586
74122.0	8	37121.0	10.3035622344
74059.0	8	58441.0	7.16125328195
74060.0	8	58456.0	9.61155346414
74061.0	8	58471.0	6.90079392512
74047	8	58686.0	4.84088679303
74047.0	8	58696.0	3.77460203983
74048	8	58706.0	2.2317232929
74048	8	58716.0	1.68092431097
74048.0	8	58726.0	1.95391806134
74049	8	58736.0	2.30289973289
74049	8	58746.0	0.356222370531
74049.0	8	58756.0	2.39689055115
74050	8	58766.0	3.93582421394
74050	8	58776.0	1.88974799478
74050	8	58786.0	2.8810357592
74050	8	58796.0	2.63698098032
74050.0	8	58806.0	1.67304765882
74051	8	58816.0	3.91077436212
74051	8	58826.0	4.65497086123
74051.0	8	58836.0	7.3082709684
74122.0	8	58846.0	11.27168072
74123	8	58856.0	11.6021271282
74047	8	68253.0	1.75834017033
74047	8	68269.0	0.0
74047	8	68283.0	0.69641836308
74047	8	68299.0	3.45276240472
74047	8	68313.0	0.397703362893
74047.0	8	68329.0	2.43067439432
74048	8	68343.0	1.67893151511
74048.0	8	68359.0	1.56269041363
74049	8	68373.0	0.0
74049	8	68389.0	0.0
74049.0	8	68403.0	2.59463621562
74050	8	68419.0	0.0
74050	8	68433.0	0.0
74050	8	68449.0	1.62892537836
74050	8	68463.0	0.526216239733
74050	8	68479.0	0.0
74050	8	68493.0	1.74203488551
74050	8	68509.0	1.84846024955
74050.0	8	68523.0	4.23444749977
74051	8	68539.0	0.0
74051	8	68553.0	1.38140884519
74051	8	68569.0	2.59495722164
74051.0	8	68583.0	2.7989207837
74122	8	68599.0	1.74161083733
74122	8	68613.0	1.05922561416
74122	8	68629.0	2.4326495906
74122.0	8	68643.0	3.23417821241
74123	8	68659.0	1.74259563944
74123	8	68673.0	5.64873060478
74058.0	8	70578.0	16.8997815871
74059.0	8	70584.0	15.2108262673
74060.0	8	70584.0	15.2108262673
74061	8	70590.0	15.7388426882
74061.0	8	70596.0	15.972728792
74052.0	8	70602.0	18.3622606171
74053.0	8	70602.0	18.3622606171
74054.0	8	70602.0	18.3622606171
74055.0	8	70608.0	17.6406385233
74047.0	8	58953.0	6.47131731369
74048.0	8	58973.0	1.23394716592
74049.0	8	58993.0	4.4183497028
74047	8	60719.0	3.27376874564
74047.0	8	60739.0	4.10460148479
74048.0	8	60739.0	4.10460148479
74049.0	8	60739.0	4.10460148479
74050.0	8	60779.0	3.95458971276
74051	8	60819.0	1.48811372956
74051	8	60839.0	0.0
74051.0	8	60859.0	4.33776831024
74122.0	8	60879.0	2.52637068513
74123	8	60919.0	2.16413944544
74123	8	60939.0	1.48611520207
74057.0	8	66791.0	4.75780753884
74058	8	66806.0	3.74894262747
74058.0	8	66821.0	3.84114608458
74059.0	8	66851.0	11.359366241
74060.0	8	66851.0	11.359366241
74061.0	8	66859.0	13.263547835
74052.0	8	66859.0	13.263547835
74053.0	8	66874.0	9.40294673492
74054.0	8	66874.0	9.40294673492
74055.0	8	66874.0	9.40294673492
74058.0	8	61675.0	14.8981294657
74059.0	8	61675.0	14.8981294657
74060.0	8	61675.0	14.8981294657
74061.0	8	61695.0	11.8194353055
74052.0	8	61695.0	11.8194353055
74053.0	8	61695.0	11.8194353055
74054.0	8	61695.0	11.8194353055
74055.0	8	61695.0	11.8194353055
74056	8	61715.0	1.68998821402
74056	8	61755.0	0.0
74056	8	61795.0	0.0
74056	8	61815.0	0.0
74056	8	61835.0	0.0
74047.0	8	51116.0	15.9585322164
74048.0	8	51116.0	15.9585322164
74049.0	8	51124.0	12.8616259369
74050.0	8	51124.0	12.8616259369
74051.0	8	51139.0	9.27144289331
74059.0	8	35849.0	16.9180983002
74060.0	8	35849.0	16.9180983002
74061.0	8	35859.0	17.8420104888
74052	8	35867.0	14.9409349165
74052.0	8	35869.0	12.4403609076
74053.0	8	35869.0	12.4403609076
74054.0	8	35869.0	12.4403609076
74057.0	8	70556.0	7.28579067969
74058.0	8	70571.0	17.0571529734
74059.0	8	70571.0	17.0571529734
74060.0	8	70571.0	17.0571529734
74061.0	8	70586.0	14.7586050489
74052.0	8	70586.0	14.7586050489
74053.0	8	70586.0	14.7586050489
74054.0	8	70586.0	14.7586050489
74047.0	8	38644.0	15.719018898
74048.0	8	38644.0	15.719018898
74049.0	8	38644.0	15.719018898
74050.0	8	38654.0	15.043253058
74051.0	8	38664.0	12.7813409259
74122.0	8	38674.0	13.7599738654
74050	8	57365.0	1.5496650764
74050	8	57395.0	0.0
74050	8	57425.0	0.0
74050	8	57455.0	0.0
74050	8	57485.0	0.0
74050.0	8	57515.0	6.23897521675
74058.0	8	66999.0	16.8718720544
74059.0	8	66999.0	16.8718720544
74060.0	8	67009.0	15.6120929071
74061.0	8	67019.0	15.4879474407
74052.0	8	67019.0	15.4879474407
74053.0	8	67019.0	15.4879474407
74054.0	8	67019.0	15.4879474407
74055.0	8	67029.0	6.63392508561
74056	8	67039.0	0.0
74056	8	67049.0	2.03970782767
74056	8	67059.0	0.750715834484
74056	8	67069.0	0.0
74056	8	67079.0	0.0
74056	8	67089.0	0.0
74056	8	67099.0	2.75484326538
74047.0	8	71094.0	15.6744759513
74048.0	8	71094.0	15.6744759513
74049.0	8	71094.0	15.6744759513
74050.0	8	71104.0	13.1900944946
74051.0	8	71114.0	9.25826585658
74063	8	71124.0	7.08404537425
74070.0	8	71414.0	10.514405108
74068.0	8	71414.0	10.514405108
74066.0	8	71414.0	10.514405108
74064.0	8	71414.0	10.514405108
74062.0	8	71424.0	11.6001149937
74122.0	8	71434.0	16.0897765714
74049.0	8	66423.0	5.75021024969
74050.0	8	66423.0	5.75021024969
74051	8	66453.0	0.72768276521
74051	8	66483.0	0.973516151725
74051	8	66513.0	0.0
74051.0	8	66516.0	1.50191268964
74122	8	66543.0	1.25007378189
74122	8	66573.0	2.23485887924
74122.0	8	66603.0	1.25739968856
74123	8	66633.0	2.63087924554
74047	8	55028.0	18.6997803387
74047	8	55029.0	8.408291171
74047.0	8	55036.0	11.8698652678
74048.0	8	55036.0	11.8698652678
74049.0	8	55044.0	26.5395012883
74050.0	8	55045.0	13.9513462485
74051.0	8	55059.0	12.1141414032
74122.0	8	55068.0	13.5929955684
74047.0	8	55872.0	7.17604779102
74048.0	8	55872.0	7.17604779102
74049.0	8	55887.0	9.80658918144
74050.0	8	55887.0	9.80658918144
74051.0	8	55902.0	16.9156353648
74122.0	8	55902.0	16.9156353648
74072	8	57378.0	0.0
74072	8	57394.0	0.0
74072	8	57408.0	0.0
74072	8	57422.0	0.0
74072.0	8	57438.0	1.64584431318
74070.0	8	57468.0	2.94682469573
74068.0	8	57482.0	1.96493452117
74066.0	8	57498.0	2.16502242924
74057.0	8	60572.0	9.7162236796
74058.0	8	60572.0	9.7162236796
74059	8	60588.0	5.8509950715
74059.0	8	60596.0	5.85572461698
74060.0	8	60596.0	5.85572461698
74061	8	60610.0	0.459192899523
74061	8	65306.0	3.62609193041
74061.0	8	65346.0	1.87595439031
74052.0	8	65366.0	4.51640979206
74053.0	8	65366.0	4.51640979206
74054.0	8	65366.0	4.51640979206
74055.0	8	65386.0	2.75966053703
74056	8	65406.0	2.06476716648
74048.0	8	52612.0	14.0979499403
74049.0	8	52612.0	14.0979499403
74050.0	8	52622.0	13.8303205049
74051.0	8	52632.0	11.990132788
74122.0	8	52642.0	10.6855619918
74047	8	58150.0	3.56731477904
74047	8	58160.0	3.89838870311
74047.0	8	58170.0	3.80588130787
74048	8	58180.0	0.877652079389
74048.0	8	58190.0	3.94360849148
74049.0	8	58200.0	4.39284976655
74050	8	58208.0	4.44770331934
74050	8	58218.0	4.50754028941
74050	8	58226.0	3.16342075277
74050	8	58236.0	1.30047994055
74050.0	8	58246.0	1.98197828886
74051	8	58256.0	3.34794375209
74051	8	58266.0	6.95669607898
74051.0	8	58276.0	8.32107121302
74122.0	8	58286.0	11.7801860268
74049.0	8	66320.0	10.5885491965
74050.0	8	66334.0	7.68023718316
74051.0	8	66350.0	1.22470379671
74122	8	66364.0	1.87029165573
74122	8	66380.0	1.20066022212
74122	8	66394.0	0.945203831534
74122	8	66410.0	1.17980748111
74122	8	66424.0	0.271283206789
74122	8	66440.0	0.13517366737
74122	8	66454.0	0.0
74122	8	66470.0	0.0
74122	8	66484.0	2.34861008105
74122.0	8	66500.0	1.15920361442
74123	8	66514.0	0.102796124397
74123	8	66530.0	0.53274327735
74123	8	66544.0	2.09651165008
74123	8	66560.0	2.31433071811
74123	8	66574.0	0.0
74123	8	66590.0	0.936809735754
74056	8	61572.0	0.0
74056	8	61587.0	1.52434398447
74047.0	8	70882.0	13.3832116048
74048.0	8	70888.0	12.600471146
74049.0	8	70888.0	12.600471146
74050.0	8	70888.0	12.600471146
74051.0	8	70903.0	12.8438319367
74047.0	8	71987.0	11.4748042381
74048.0	8	71987.0	11.4748042381
74049.0	8	71987.0	11.4748042381
74050.0	8	72002.0	12.982741053
74051.0	8	72017.0	12.0989209029
74122.0	8	72017.0	12.0989209029
74061	8	36533.0	15.7206048692
74061.0	8	36539.0	6.85020388679
74096.0	8	36539.0	6.85020388679
74094	8	36555.0	3.23815110024
74094	8	36563.0	0.0
74048	8	61583.0	0.0
74048.0	8	61603.0	2.57509968734
74049	8	61623.0	0.0
74049.0	8	61643.0	4.27778623361
74050	8	61663.0	0.0
74050.0	8	61683.0	5.17496739969
74051	8	61703.0	3.02943637953
74051.0	8	61723.0	3.00546382262
74122.0	8	61743.0	3.42345858834
74123	8	61783.0	1.03096012772
74123	8	61803.0	0.0
74123	8	61823.0	0.0
74047	8	59836.0	2.69324495158
74047.0	8	59856.0	4.88516046692
74048.0	8	59856.0	4.88516046692
74049.0	8	59876.0	0.504603757612
74050	8	59916.0	3.25670425239
74050.0	8	59936.0	3.80185513873
74051	8	59956.0	0.0
74051	8	59976.0	4.4472136572
74051	8	59996.0	0.0
74051	8	60016.0	0.0
74051.0	8	60036.0	4.35192833942
74122	8	60056.0	0.0
74122	8	60076.0	0.0
74122	8	60096.0	0.0
74122.0	8	60116.0	4.55659473458
74123	8	60136.0	0.0
74123	8	60156.0	0.0
74059.0	8	66830.0	14.2471715594
74060.0	8	66830.0	14.2471715594
74061.0	8	66845.0	10.3846659139
74052.0	8	66845.0	10.3846659139
74053.0	8	66860.0	4.40962146461
74054.0	8	66860.0	4.40962146461
74055.0	8	66860.0	4.40962146461
74056	8	66875.0	2.89717316414
74056	8	66890.0	0.0
74056	8	66905.0	0.0
74056	8	66920.0	0.0
74056	8	66936.0	0.0
74056	8	66951.0	0.0
74050	8	39141.0	10.4392117279
74050.0	8	39149.0	12.9600093409
74051.0	8	39149.0	12.9600093409
74122.0	8	39163.0	12.3816706048
74047.0	8	75015.0	17.0732808117
74048.0	8	75015.0	17.0732808117
74049.0	8	75023.0	14.2206158379
74050.0	8	75023.0	14.2206158379
74051.0	8	75023.0	14.2206158379
74122.0	8	75047.0	16.0631793273
74047.0	8	38614.0	16.9065269482
74048.0	8	38614.0	16.9065269482
74049.0	8	38614.0	16.9065269482
74050.0	8	38624.0	16.6244402522
74051.0	8	38634.0	11.9265302364
74049.0	8	50625.0	16.0493937142
74050.0	8	50635.0	17.5243391869
74051.0	8	50635.0	17.5243391869
74122.0	8	50643.0	18.8038820951
74047	8	57995.0	3.14163947533
74047	8	58005.0	0.367354319583
74047	8	58015.0	1.7825634004
74047.0	8	58023.0	4.91719804747
74048.0	8	58033.0	3.80636881109
74049.0	8	58043.0	4.7115840506
74050	8	58053.0	1.46077073703
74050	8	58061.0	3.59739720146
74050	8	58071.0	3.70403775234
74050.0	8	58079.0	6.47108053836
74051	8	58089.0	7.74661512843
74051.0	8	58097.0	8.41413262588
74122.0	8	58107.0	12.3771432655
74057.0	8	58377.0	13.0122509678
74058.0	8	58385.0	7.61209272483
74059	8	58395.0	0.699017535187
74059	8	58405.0	0.0
74047.0	8	59491.0	7.60771229718
74048.0	8	59491.0	7.60771229718
74049.0	8	59505.0	3.39674878037
74050	8	59521.0	1.8398690262
74050	8	59535.0	1.31796586295
74050	8	59551.0	0.558870966709
74050	8	59565.0	1.77618756375
74050.0	8	59581.0	3.23287000084
74051	8	59595.0	2.20791176962
74051	8	59611.0	3.44471405711
74051.0	8	59625.0	5.26083524923
74122	8	59641.0	3.23200266981
74122.0	8	59655.0	7.08102702723
74047	8	52499.0	9.12227344937
74047.0	8	52501.0	12.1821681488
74048.0	8	52501.0	12.1821681488
74049.0	8	52509.0	15.906287865
74050.0	8	52509.0	15.906287865
74051.0	8	52519.0	15.8602292966
74122.0	8	52529.0	15.514990402
74047	8	66639.0	0.0
74047.0	8	66659.0	4.42717175405
74048	8	66679.0	0.183677159792
74048.0	8	66699.0	2.32340028149
74049.0	8	66719.0	3.02477434944
74050	8	66739.0	0.0
74050	8	66759.0	1.8212348691
74050.0	8	66799.0	3.51466961071
74051	8	66819.0	1.81423374611
74051.0	8	66858.0	1.22788875372
74122	8	66878.0	4.10583443426
74047.0	8	57454.0	1.34836721866
74048.0	8	57474.0	3.73453287565
74049.0	8	57474.0	3.73453287565
74050	8	57495.0	0.0
74050.0	8	57512.0	4.09523826596
74051.0	8	57554.0	5.45532241281
74058.0	8	59869.0	14.3843327219
74059.0	8	59875.0	12.7863753739
74060.0	8	59880.0	13.3734780538
74061.0	8	59882.0	13.6238636567
74052.0	8	59882.0	13.6238636567
74053.0	8	59882.0	13.6238636567
74054.0	8	59882.0	13.6238636567
74055.0	8	59882.0	13.6238636567
74047.0	8	36838.0	17.2504402248
74048.0	8	36838.0	17.2504402248
74049.0	8	36838.0	17.2504402248
74050.0	8	36853.0	12.701212269
74051.0	8	36853.0	12.701212269
74122.0	8	36868.0	13.9418853089
74059.0	8	28356.0	10.6975410558
74060.0	8	28356.0	10.6975410558
74061	8	28364.0	12.7773193493
74061.0	8	28374.0	12.0599167234
74052.0	8	28374.0	12.0599167234
74053.0	8	28384.0	10.9509057516
74054.0	8	28384.0	10.9509057516
74055.0	8	28384.0	10.9509057516
74056	8	28392.0	4.58288707196
74047.0	8	24970.0	19.7424129017
74048.0	8	24970.0	19.7424129017
74049.0	8	24970.0	19.7424129017
74050.0	8	24976.0	18.3188723939
74051.0	8	24984.0	19.6359169259
74122.0	8	24984.0	19.6359169259
74047.0	8	65380.0	11.2252575725
74048.0	8	65380.0	11.2252575725
74049.0	8	65380.0	11.2252575725
74050.0	8	65395.0	6.63320711129
74051.0	8	65410.0	15.9898527156
74122.0	8	65410.0	15.9898527156
74047	8	68777.0	2.43944664065
74047	8	68782.0	3.49085276236
74047.0	8	68797.0	4.47819203533
74048.0	8	68797.0	4.47819203533
74049	8	68812.0	1.1179313517
74049.0	8	68827.0	2.4196394073
74050	8	68842.0	2.41210618757
74050	8	68857.0	2.40402147875
74050	8	68872.0	2.84503465076
74050.0	8	68887.0	3.18626805302
74051.0	8	68902.0	6.05274938611
74122.0	8	68932.0	10.9269386218
74047	8	60394.0	4.2952631812
74047	8	60404.0	1.25390054279
74047	8	60414.0	0.0
74047	8	60424.0	1.3004802321
74047	8	60434.0	2.69637936063
74047	8	60442.0	0.244111215608
74047.0	8	60452.0	2.99285190591
74048	8	60460.0	2.77590007127
74048.0	8	60470.0	2.51904976168
74049	8	60478.0	2.65248178832
74049.0	8	60488.0	5.03060752717
74050	8	60498.0	2.08237349739
74050	8	60508.0	1.85432583996
74050	8	60518.0	3.0951238617
74050.0	8	60528.0	4.04738244269
74051	8	60538.0	4.45277963171
74051	8	60548.0	2.98818658721
74051.0	8	60558.0	4.03407458997
74122	8	60568.0	5.03164586393
74122	8	60578.0	2.8102681903
74122	8	60588.0	1.4185637721
74122.0	8	60596.0	6.31488048711
74123	8	60606.0	8.66690340054
74059.0	8	71870.0	19.4662596353
74060.0	8	71870.0	19.4662596353
74061.0	8	71877.0	14.2911543137
74052.0	8	71877.0	14.2911543137
74053.0	8	71892.0	14.7726416565
74054.0	8	71892.0	14.7726416565
74055.0	8	71892.0	14.7726416565
74047.0	8	75542.0	17.9045124632
74048.0	8	75542.0	17.9045124632
74049.0	8	75542.0	17.9045124632
74050.0	8	75557.0	17.2929539305
74051.0	8	75557.0	17.2929539305
74122.0	8	75572.0	17.1329055317
74047.0	8	64470.0	10.6874515224
74048.0	8	64470.0	10.6874515224
74049.0	8	64480.0	8.45016320908
74050.0	8	64490.0	8.40080438273
74051	8	64500.0	7.60979657791
74051.0	8	64510.0	12.9928012787
74122.0	8	64520.0	13.7859715865
74047.0	8	74006.0	21.1618614734
74048.0	8	74009.0	12.9376812773
74049.0	8	74009.0	12.9376812773
74050.0	8	74018.0	16.3346223622
74051.0	8	74028.0	20.6975522798
74122.0	8	74028.0	20.6975522798
74047.0	8	72367.0	12.2660810782
74048.0	8	72367.0	12.2660810782
74049.0	8	72367.0	12.2660810782
74050.0	8	72377.0	11.5602460071
74051.0	8	72387.0	16.9283585422
74122.0	8	72394.0	13.0265883866
74047.0	8	64048.0	12.2330770065
74048.0	8	64048.0	12.2330770065
74049.0	8	64048.0	12.2330770065
74050.0	8	64068.0	9.50355378869
74051.0	8	64068.0	9.50355378869
74122.0	8	64088.0	10.2665911806
74047	8	58988.0	5.7699335246
74047.0	8	58998.0	4.52845966727
74048.0	8	59008.0	3.58930425531
74049	8	59018.0	2.47631305186
74049.0	8	59028.0	2.66862761501
74050	8	59038.0	0.471171148365
74050	8	59048.0	1.16861664253
74050	8	59058.0	3.17686612635
74050	8	59068.0	5.1469800314
74050.0	8	59078.0	4.13557499109
74051	8	59088.0	2.39833107194
74051	8	59098.0	1.04784825382
74051	8	59108.0	1.49168117665
74051	8	59118.0	2.24908050257
74051	8	59128.0	1.86769367885
74051	8	59137.0	5.45465504919
74051.0	8	59138.0	3.0338030497
74122	8	59148.0	2.73166763716
74122	8	59158.0	8.36137602751
74122.0	8	59168.0	11.8591228648
74047	8	68809.0	2.38798536299
74047	8	68819.0	2.34417497765
74047	8	68829.0	2.47415443007
74047.0	8	68839.0	2.40332476483
74048	8	68849.0	2.38798351301
74048.0	8	68859.0	1.91099168601
74049	8	68869.0	2.51474217442
74049.0	8	68879.0	2.11714743396
74050	8	68889.0	3.05569529487
74050	8	68899.0	3.74862724279
74050	8	68909.0	3.20807641279
74050.0	8	68919.0	4.80861146152
74051	8	68929.0	4.50773963818
74051	8	68939.0	2.4205493008
[truncated: 207,442 more rows]
