# Supplementary material for: Framework for fusing traffic information from social and physical transportation data
Source: PLoS One. 2018 Aug 2;13(8):e0201531. doi: 10.1371/journal.pone.0201531 (PMC6072031; doi:10.1371/journal.pone.0201531)
Supplement: S1 Dataset — (ZIP) [file pone.0201531.s001.zip › Data/North Wenjin Road/1/grid_travel_time.csv]

1	8	74246.0	30.0
2	8	75342.0	30.0
3	8	38712.0	30.0
4	8	70707.0	23.0
5	8	60058.0	401.0
5	8	37624.0	46.0
5	8	60329.0	330.0
5	8	58974.0	120.0
5	8	67133.0	301.0
5	8	69175.0	220.0
5	8	69061.0	180.0
6	8	28078.0	34.0
7	8	38948.0	44.0
8	8	50532.0	38.0
9	8	54016.0	30.0
5	8	68881.0	190.0
5	8	65795.0	60.0
10	8	69103.0	206.0
8	8	58342.0	38.0
11	8	58770.0	100.0
5	8	68940.0	180.0
5	8	56501.0	69.0
2	8	65261.0	45.0
12	8	30002.0	135.0
2	8	71805.0	38.0
1	8	73547.0	26.0
12	8	53065.0	40.0
12	8	68052.0	30.0
5	8	73258.0	50.0
5	8	56471.0	74.0
5	8	67208.0	332.0
13	8	67115.0	101.0
14	8	63991.0	180.0
12	8	51510.0	42.0
15	8	68195.0	120.0
16	8	68375.0	210.0
1	8	61341.0	38.0
5	8	56030.0	60.0
15	8	61878.0	45.0
5	8	68534.0	338.0
3	8	29480.0	90.0
5	8	31872.0	40.0
4	8	66134.0	60.0
8	8	56148.0	38.0
4	8	59279.0	260.0
17	8	62927.0	156.0
1	8	59205.0	30.0
5	8	54124.0	45.0
4	8	61598.0	165.0
3	8	57783.0	150.0
12	8	66454.0	150.0
12	8	28664.0	226.0
5	8	38647.0	52.0
4	8	69300.0	73.0
18	8	62993.0	78.0
1	8	73427.0	40.0
2	8	35012.0	30.0
5	8	56072.0	78.0
12	8	58853.0	37.0
5	8	53386.0	48.0
12	8	25328.0	40.0
8	8	57969.0	40.0
19	8	59450.0	160.0
12	8	70494.0	30.0
2	8	59995.0	301.0
8	8	64116.0	269.0
20	8	69479.0	59.0
13	8	63484.0	210.0
12	8	65379.0	255.0
7	8	35366.0	45.0
5	8	54819.0	46.0
12	8	67290.0	45.0
17	8	71287.0	30.0
12	8	35421.0	46.0
5	8	64879.0	40.0
5	8	62199.0	100.0
2	8	69221.0	120.0
13	8	65480.0	186.0
5	8	70382.0	30.0
12	8	72992.0	30.0
12	8	28524.0	60.0
12	8	28561.0	150.0
5	8	59477.0	240.0
1	8	27723.0	45.0
12	8	63129.0	458.0
5	8	58332.0	140.0
21	8	59750.0	46.0
12	8	69832.0	35.0
12	8	34589.0	38.0
5	8	66044.0	60.0
12	8	60292.0	45.0
22	8	59198.0	52.0
12	8	74002.0	39.0
3	8	74729.0	37.0
8	8	60764.0	30.0
5	8	71888.0	30.0
12	8	52924.0	128.0
12	8	56707.0	45.0
8	8	55193.0	28.0
5	8	66031.0	56.0
5	8	29458.0	105.0
5	8	55806.0	67.0
5	8	66809.0	330.0
5	8	31666.0	45.0
2	8	66560.0	300.0
23	8	56290.0	154.0
5	8	30966.0	40.0
15	8	59915.0	95.0
5	8	72157.0	36.0
12	8	66735.0	45.0
2	8	64981.0	45.0
2	8	38255.0	60.0
12	8	31398.0	45.0
11	8	58274.0	113.0
5	8	59166.0	180.0
4	8	71925.0	38.0
11	8	57991.0	150.0
3	8	61940.0	140.0
2	8	56442.0	76.0
12	8	64523.0	300.0
3	8	58920.0	136.0
24	8	74032.0	38.0
25	8	52631.0	31.0
3	8	70465.0	45.0
4	8	52458.0	45.0
26	8	27821.0	60.0
4	8	35441.0	45.0
12	8	54691.0	42.0
2	8	56956.0	60.0
11	8	73259.0	24.0
5	8	69168.0	110.0
12	8	63831.0	300.0
3	8	37134.0	30.0
5	8	63018.0	60.0
12	8	31402.0	49.0
12	8	35446.0	40.0
25	8	38486.0	30.0
15	8	63609.0	30.0
5	8	60987.0	330.0
5	8	70455.0	45.0
12	8	74113.0	45.0
5	8	66368.0	280.0
12	8	59488.0	46.0
5	8	34001.0	46.0
1	8	23562.0	30.0
16	8	56446.0	45.0
14	8	55864.0	45.0
13	8	63698.0	135.0
5	8	73593.0	48.0
15	8	58015.0	100.0
2	8	69494.0	83.0
4	8	37091.0	45.0
27	8	58441.0	45.0
5	8	58686.0	180.0
5	8	68253.0	436.0
12	8	70578.0	36.0
15	8	58953.0	60.0
5	8	60719.0	240.0
12	8	66791.0	98.0
12	8	61675.0	181.0
3	8	51116.0	38.0
28	8	35849.0	28.0
1	8	70556.0	45.0
5	8	38644.0	40.0
12	8	66999.0	110.0
19	8	71094.0	40.0
18	8	71414.0	30.0
4	8	66423.0	240.0
5	8	55028.0	46.0
5	8	55872.0	45.0
29	8	60572.0	54.0
13	8	65306.0	120.0
2	8	52612.0	40.0
5	8	58150.0	146.0
4	8	66320.0	284.0
3	8	70882.0	36.0
5	8	71987.0	45.0
2	8	61583.0	260.0
5	8	59836.0	340.0
8	8	66830.0	136.0
4	8	39141.0	38.0
5	8	75015.0	38.0
4	8	50625.0	28.0
5	8	57995.0	122.0
5	8	59491.0	180.0
5	8	52499.0	40.0
3	8	66639.0	259.0
3	8	57454.0	120.0
12	8	59869.0	39.0
5	8	36838.0	45.0
8	8	28356.0	46.0
5	8	24970.0	29.0
5	8	65380.0	45.0
5	8	68777.0	185.0
5	8	60394.0	220.0
8	8	71870.0	31.0
5	8	75542.0	38.0
5	8	64470.0	60.0
5	8	74006.0	32.0
5	8	72367.0	37.0
5	8	64048.0	60.0
5	8	58988.0	190.0
19	8	68809.0	200.0
3	8	70126.0	58.0
12	8	24616.0	28.0
2	8	55715.0	45.0
8	8	23127.0	28.0
12	8	62108.0	87.0
12	8	39242.0	38.0
3	8	57458.0	120.0
30	8	25292.0	50.0
12	8	25416.0	48.0
2	8	36188.0	40.0
5	8	53057.0	28.0
5	8	75251.0	38.0
5	8	63421.0	40.0
2	8	56382.0	60.0
30	8	67847.0	58.0
12	8	66681.0	120.0
29	8	63802.0	140.0
31	8	64002.0	80.0
12	8	39097.0	50.0
4	8	57713.0	81.0
5	8	38171.0	40.0
5	8	74007.0	40.0
5	8	73262.0	38.0
8	8	29938.0	113.0
12	8	30351.0	110.0
13	8	64288.0	100.0
12	8	25930.0	38.0
8	8	29602.0	114.0
3	8	56365.0	74.0
12	8	62025.0	90.0
14	8	72764.0	90.0
28	8	54244.0	40.0
5	8	61510.0	264.0
12	8	64204.0	330.0
5	8	38394.0	50.0
18	8	38805.0	40.0
12	8	65868.0	376.0
3	8	58560.0	120.0
18	8	58948.0	165.0
3	8	58007.0	180.0
17	8	54784.0	100.0
5	8	66559.0	300.0
2	8	59933.0	440.0
12	8	35056.0	40.0
5	8	34669.0	38.0
6	8	37279.0	27.0
12	8	37506.0	38.0
15	8	58556.0	66.0
16	8	60193.0	150.0
6	8	36747.0	28.0
15	8	73565.0	19.0
5	8	38332.0	38.0
12	8	63382.0	409.0
5	8	69577.0	128.0
5	8	74595.0	46.0
1	8	25534.0	28.0
7	8	39510.0	38.0
23	8	55250.0	58.0
8	8	61704.0	48.0
18	8	36725.0	61.0
5	8	25100.0	29.0
3	8	58194.0	120.0
32	8	38931.0	31.0
5	8	59362.0	320.0
4	8	38984.0	50.0
6	8	63070.0	450.0
17	8	52600.0	40.0
17	8	27619.0	45.0
33	8	30129.0	45.0
5	8	71173.0	45.0
5	8	74133.0	45.0
5	8	70730.0	46.0
12	8	29930.0	130.0
1	8	56214.0	30.0
19	8	71094.0	220.0
30	8	75038.0	75.0
34	8	66018.0	91.0
12	8	57723.0	45.0
10	8	67784.0	420.0
5	8	55413.0	50.0
5	8	70038.0	30.0
5	8	69115.0	161.0
5	8	38446.0	30.0
5	8	53316.0	40.0
2	8	55158.0	30.0
8	8	57006.0	30.0
5	8	34328.0	36.0
5	8	57494.0	135.0
5	8	59303.0	248.0
2	8	74230.0	40.0
12	8	56207.0	44.0
5	8	34997.0	38.0
5	8	37887.0	40.0
4	8	58968.0	60.0
35	8	75403.0	35.0
4	8	58549.0	104.0
19	8	71661.0	40.0
12	8	63437.0	270.0
15	8	67931.0	150.0
27	8	53770.0	79.0
5	8	70808.0	69.0
11	8	57211.0	135.0
21	8	30464.0	113.0
12	8	63458.0	555.0
12	8	36124.0	28.0
12	8	66874.0	78.0
23	8	52569.0	75.0
12	8	56704.0	45.0
5	8	56016.0	59.0
12	8	58097.0	40.0
3	8	71622.0	39.0
28	8	50814.0	30.0
1	8	64061.0	240.0
13	8	66931.0	60.0
8	8	57186.0	60.0
12	8	39199.0	38.0
4	8	56719.0	46.0
5	8	61325.0	263.0
5	8	59765.0	200.0
5	8	68428.0	390.0
5	8	53735.0	46.0
12	8	57321.0	44.0
5	8	54309.0	45.0
12	8	54988.0	38.0
12	8	57586.0	45.0
29	8	64645.0	220.0
4	8	64985.0	460.0
12	8	25382.0	45.0
5	8	31540.0	45.0
1	8	53709.0	45.0
5	8	67403.0	299.0
12	8	57701.0	45.0
3	8	58847.0	120.0
5	8	59846.0	160.0
5	8	60291.0	321.0
15	8	57252.0	120.0
5	8	66565.0	300.0
8	8	65368.0	195.0
5	8	60292.0	210.0
8	8	28471.0	44.0
4	8	66438.0	285.0
5	8	30121.0	36.0
17	8	37342.0	18.0
5	8	69303.0	240.0
34	8	61400.0	60.0
8	8	31323.0	53.0
8	8	35376.0	38.0
12	8	74206.0	30.0
23	8	66862.0	150.0
5	8	56030.0	76.0
12	8	63154.0	450.0
10	8	59887.0	420.0
5	8	37980.0	40.0
4	8	72703.0	38.0
5	8	74797.0	30.0
36	8	61327.0	180.0
2	8	68995.0	90.0
23	8	38321.0	60.0
12	8	31870.0	45.0
23	8	31646.0	68.0
5	8	58591.0	100.0
12	8	66539.0	220.0
12	8	29326.0	220.0
2	8	71955.0	40.0
8	8	73356.0	30.0
3	8	74135.0	40.0
37	8	74244.0	53.0
13	8	65520.0	150.0
12	8	38638.0	39.0
1	8	36689.0	45.0
6	8	58531.0	38.0
12	8	67502.0	180.0
2	8	39542.0	40.0
12	8	74115.0	53.0
12	8	74107.0	50.0
5	8	38427.0	39.0
12	8	39210.0	37.0
12	8	34078.0	40.0
15	8	68547.0	160.0
5	8	60673.0	256.0
27	8	65934.0	90.0
3	8	52708.0	30.0
12	8	67157.0	143.0
11	8	58358.0	121.0
5	8	69316.0	196.0
12	8	70835.0	38.0
5	8	70058.0	44.0
5	8	38647.0	38.0
12	8	31898.0	40.0
3	8	22139.0	28.0
12	8	66827.0	50.0
3	8	70877.0	30.0
1	8	54956.0	45.0
3	8	55434.0	45.0
5	8	58689.0	135.0
12	8	38249.0	40.0
12	8	53595.0	40.0
3	8	63551.0	50.0
14	8	67063.0	80.0
36	8	27511.0	20.0
5	8	52366.0	44.0
5	8	69860.0	38.0
4	8	38421.0	28.0
5	8	72178.0	30.0
5	8	54179.0	45.0
12	8	69838.0	45.0
2	8	35238.0	28.0
5	8	58412.0	118.0
5	8	66478.0	330.0
5	8	57422.0	128.0
17	8	61296.0	38.0
5	8	57070.0	78.0
5	8	64085.0	39.0
12	8	69791.0	38.0
28	8	71716.0	30.0
8	8	67441.0	80.0
22	8	28748.0	126.0
4	8	69659.0	130.0
5	8	57470.0	140.0
7	8	34511.0	38.0
1	8	50954.0	40.0
5	8	61198.0	180.0
8	8	63270.0	420.0
31	8	66486.0	44.0
5	8	50953.0	36.0
2	8	61236.0	260.0
5	8	74200.0	46.0
15	8	60337.0	120.0
15	8	66640.0	80.0
13	8	23476.0	28.0
33	8	71881.0	90.0
18	8	59419.0	121.0
12	8	38002.0	48.0
5	8	59292.0	135.0
3	8	72628.0	38.0
5	8	54094.0	61.0
1	8	27458.0	45.0
8	8	30737.0	54.0
5	8	58689.0	150.0
38	8	35289.0	45.0
1	8	36869.0	45.0
29	8	63945.0	120.0
3	8	57915.0	119.0
5	8	50852.0	38.0
5	8	61728.0	194.0
5	8	61267.0	342.0
12	8	63153.0	517.0
13	8	66272.0	80.0
5	8	68804.0	150.0
3	8	57113.0	77.0
5	8	68777.0	180.0
4	8	56758.0	45.0
12	8	29301.0	168.0
14	8	65526.0	60.0
5	8	25084.0	30.0
12	8	26457.0	30.0
12	8	53680.0	38.0
5	8	60253.0	358.0
12	8	62126.0	78.0
4	8	57035.0	61.0
13	8	30145.0	36.0
25	8	59277.0	141.0
29	8	51037.0	30.0
5	8	72944.0	60.0
12	8	36951.0	40.0
5	8	62258.0	120.0
8	8	66682.0	90.0
25	8	69362.0	90.0
15	8	58466.0	75.0
12	8	37314.0	45.0
12	8	25995.0	40.0
4	8	66199.0	225.0
5	8	57848.0	200.0
5	8	53107.0	44.0
5	8	69042.0	136.0
30	8	65223.0	90.0
5	8	58365.0	150.0
5	8	61203.0	300.0
13	8	62902.0	210.0
25	8	57178.0	80.0
5	8	71315.0	44.0
5	8	69460.0	135.0
39	8	51359.0	18.0
5	8	54647.0	38.0
5	8	69006.0	150.0
12	8	70879.0	45.0
12	8	65049.0	270.0
23	8	68956.0	140.0
7	8	54938.0	40.0
5	8	55078.0	40.0
5	8	56899.0	60.0
29	8	23977.0	23.0
13	8	63070.0	541.0
36	8	57339.0	177.0
5	8	67194.0	400.0
12	8	75277.0	30.0
8	8	65116.0	150.0
5	8	71184.0	40.0
17	8	59429.0	45.0
18	8	64386.0	60.0
4	8	69893.0	60.0
4	8	39313.0	36.0
1	8	24348.0	28.0
12	8	26101.0	45.0
5	8	55823.0	60.0
1	8	22662.0	30.0
5	8	53412.0	48.0
30	8	72089.0	73.0
12	8	63624.0	360.0
5	8	27495.0	46.0
5	8	58972.0	127.0
17	8	31710.0	135.0
2	8	52371.0	45.0
5	8	30042.0	40.0
5	8	38642.0	48.0
12	8	38958.0	37.0
5	8	63756.0	64.0
5	8	73919.0	41.0
5	8	39482.0	38.0
15	8	60422.0	109.0
17	8	60690.0	45.0
12	8	65410.0	105.0
5	8	70476.0	45.0
5	8	58051.0	125.0
8	8	65316.0	87.0
12	8	59565.0	40.0
25	8	59108.0	90.0
2	8	68922.0	140.0
2	8	72047.0	36.0
5	8	64672.0	38.0
8	8	67909.0	40.0
15	8	58369.0	70.0
8	8	71852.0	38.0
5	8	61346.0	269.0
5	8	50706.0	38.0
3	8	52527.0	45.0
9	8	54456.0	38.0
5	8	56197.0	45.0
5	8	61582.0	240.0
3	8	58482.0	134.0
12	8	28999.0	194.0
5	8	59274.0	260.0
1	8	63738.0	331.0
5	8	72245.0	46.0
5	8	59828.0	540.0
2	8	72533.0	38.0
4	8	53509.0	30.0
8	8	25382.0	45.0
2	8	74848.0	22.0
12	8	30166.0	114.0
12	8	38686.0	38.0
23	8	72763.0	55.0
4	8	58559.0	76.0
19	8	29150.0	248.0
12	8	72951.0	40.0
12	8	65576.0	204.0
5	8	75148.0	39.0
8	8	64387.0	109.0
5	8	58916.0	120.0
15	8	58075.0	105.0
37	8	25301.0	38.0
8	8	63770.0	301.0
12	8	24121.0	30.0
12	8	54006.0	40.0
12	8	65434.0	380.0
5	8	60012.0	309.0
12	8	31801.0	39.0
3	8	57382.0	200.0
5	8	61156.0	150.0
12	8	65041.0	400.0
5	8	74558.0	54.0
23	8	67492.0	200.0
3	8	55835.0	60.0
14	8	56616.0	60.0
9	8	56857.0	45.0
26	8	64725.0	225.0
4	8	69789.0	75.0
3	8	57226.0	150.0
12	8	52385.0	45.0
4	8	69489.0	60.0
2	8	39519.0	35.0
3	8	54633.0	29.0
25	8	57034.0	60.0
5	8	59104.0	128.0
5	8	61777.0	180.0
2	8	74379.0	30.0
5	8	28790.0	40.0
5	8	36001.0	46.0
5	8	67668.0	426.0
12	8	69477.0	45.0
5	8	73776.0	45.0
5	8	33871.0	45.0
5	8	65778.0	54.0
18	8	67818.0	219.0
12	8	65893.0	160.0
5	8	73477.0	40.0
3	8	55504.0	30.0
12	8	67354.0	60.0
25	8	51270.0	30.0
12	8	53749.0	40.0
16	8	58536.0	89.0
5	8	67372.0	240.0
12	8	30906.0	50.0
5	8	51484.0	50.0
12	8	56965.0	30.0
11	8	57260.0	165.0
2	8	73330.0	30.0
1	8	51015.0	50.0
5	8	63050.0	75.0
8	8	29928.0	120.0
3	8	57607.0	135.0
40	8	72266.0	38.0
5	8	39406.0	42.0
3	8	57997.0	180.0
5	8	66353.0	220.0
6	8	63192.0	381.0
27	8	34751.0	38.0
5	8	73156.0	38.0
41	8	66421.0	160.0
5	8	67117.0	301.0
2	8	61035.0	121.0
13	8	62870.0	221.0
6	8	66657.0	100.0
5	8	68381.0	380.0
5	8	68951.0	160.0
11	8	57786.0	120.0
5	8	60406.0	240.0
12	8	66553.0	135.0
5	8	60435.0	390.0
16	8	56377.0	60.0
15	8	59699.0	100.0
3	8	58199.0	140.0
5	8	58029.0	140.0
4	8	68904.0	80.0
42	8	55473.0	60.0
11	8	58199.0	140.0
2	8	66653.0	341.0
11	8	61042.0	140.0
1	8	65133.0	183.0
12	8	51355.0	42.0
12	8	67217.0	161.0
27	8	65996.0	140.0
13	8	65149.0	120.0
6	8	64978.0	210.0
12	8	65552.0	520.0
12	8	54232.0	42.0
5	8	69031.0	180.0
5	8	58180.0	141.0
15	8	58314.0	120.0
2	8	54356.0	52.0
19	8	69172.0	120.0
15	8	57930.0	90.0
6	8	65572.0	80.0
5	8	61940.0	150.0
1	8	27568.0	38.0
4	8	69418.0	80.0
12	8	28710.0	150.0
8	8	29940.0	120.0
2	8	66561.0	300.0
5	8	57749.0	150.0
5	8	59477.0	286.0
12	8	68896.0	36.0
13	8	62324.0	60.0
3	8	57273.0	100.0
12	8	52527.0	42.0
3	8	57209.0	120.0
5	8	60702.0	260.0
5	8	58729.0	150.0
8	8	60893.0	45.0
8	8	66129.0	119.0
12	8	58242.0	44.0
5	8	56415.0	83.0
15	8	56322.0	30.0
5	8	38507.0	40.0
8	8	30944.0	45.0
8	8	28894.0	106.0
12	8	63462.0	258.0
5	8	22258.0	38.0
5	8	57945.0	140.0
12	8	67643.0	60.0
5	8	61937.0	164.0
13	8	63022.0	360.0
13	8	64650.0	270.0
12	8	66503.0	120.0
5	8	34052.0	38.0
5	8	31530.0	47.0
5	8	60829.0	300.0
6	8	64452.0	320.0
5	8	58277.0	120.0
2	8	64387.0	45.0
12	8	29289.0	181.0
17	8	31497.0	53.0
17	8	57636.0	31.0
3	8	65849.0	38.0
2	8	27634.0	45.0
23	8	69102.0	105.0
5	8	64172.0	60.0
8	8	66947.0	46.0
4	8	65265.0	45.0
3	8	39488.0	38.0
8	8	54120.0	31.0
43	8	57082.0	340.0
28	8	37413.0	38.0
12	8	72088.0	30.0
4	8	29820.0	30.0
12	8	28386.0	80.0
19	8	29128.0	210.0
12	8	60603.0	45.0
2	8	30413.0	30.0
5	8	56113.0	48.0
11	8	62093.0	105.0
5	8	57256.0	130.0
5	8	57371.0	135.0
2	8	72255.0	46.0
8	8	23653.0	28.0
12	8	39182.0	40.0
5	8	75456.0	40.0
2	8	52435.0	46.0
3	8	58700.0	120.0
5	8	68824.0	180.0
11	8	57561.0	90.0
17	8	23989.0	30.0
2	8	55311.0	40.0
5	8	74573.0	50.0
5	8	65190.0	43.0
12	8	73565.0	42.0
5	8	56150.0	42.0
15	8	34480.0	17.0
8	8	36228.0	30.0
5	8	60305.0	180.0
5	8	57448.0	140.0
2	8	25977.0	30.0
5	8	71706.0	40.0
5	8	67170.0	344.0
2	8	54904.0	28.0
5	8	71278.0	40.0
5	8	69243.0	88.0
5	8	23998.0	30.0
5	8	34659.0	40.0
9	8	60863.0	30.0
12	8	63033.0	481.0
5	8	68934.0	140.0
10	8	55043.0	220.0
8	8	64142.0	192.0
5	8	61483.0	225.0
12	8	63634.0	375.0
4	8	61579.0	160.0
5	8	56988.0	50.0
2	8	72629.0	30.0
23	8	56270.0	171.0
12	8	63748.0	390.0
15	8	57206.0	45.0
8	8	64147.0	240.0
10	8	66494.0	240.0
10	8	66780.0	390.0
5	8	31824.0	38.0
5	8	70461.0	39.0
36	8	59436.0	160.0
2	8	69812.0	140.0
3	8	57860.0	135.0
5	8	61859.0	200.0
5	8	53535.0	70.0
2	8	74184.0	30.0
1	8	75204.0	30.0
22	8	75535.0	40.0
5	8	28448.0	45.0
5	8	55224.0	45.0
28	8	30789.0	45.0
9	8	26520.0	38.0
22	8	28346.0	46.0
5	8	71672.0	44.0
2	8	28084.0	45.0
5	8	38974.0	60.0
5	8	75165.0	38.0
23	8	64165.0	86.0
12	8	52625.0	46.0
5	8	56381.0	80.0
39	8	36251.0	44.0
5	8	56446.0	76.0
5	8	69973.0	52.0
12	8	70117.0	38.0
12	8	50843.0	54.0
5	8	61881.0	180.0
8	8	28369.0	60.0
19	8	73693.0	30.0
12	8	65254.0	200.0
37	8	29730.0	113.0
15	8	74183.0	18.0
5	8	73381.0	36.0
3	8	74449.0	30.0
28	8	36828.0	32.0
1	8	24754.0	30.0
5	8	37018.0	50.0
15	8	62975.0	30.0
12	8	74369.0	30.0
2	8	52681.0	40.0
8	8	58429.0	40.0
12	8	30416.0	120.0
5	8	62272.0	105.0
4	8	66084.0	60.0
12	8	63028.0	390.0
25	8	71378.0	30.0
4	8	29739.0	28.0
3	8	65840.0	45.0
2	8	56463.0	60.0
5	8	56558.0	45.0
12	8	70064.0	30.0
5	8	59164.0	135.0
5	8	57991.0	130.0
27	8	63282.0	222.0
2	8	65203.0	40.0
23	8	74976.0	51.0
6	8	28753.0	195.0
15	8	62937.0	53.0
4	8	60058.0	321.0
5	8	50609.0	38.0
5	8	57647.0	247.0
2	8	73049.0	41.0
2	8	65217.0	52.0
5	8	58020.0	135.0
4	8	70722.0	30.0
2	8	73679.0	38.0
31	8	52661.0	30.0
5	8	73595.0	40.0
5	8	75306.0	45.0
2	8	63813.0	50.0
5	8	70982.0	37.0
5	8	21874.0	26.0
8	8	24777.0	28.0
4	8	70219.0	28.0
5	8	27508.0	42.0
13	8	57027.0	30.0
33	8	71425.0	40.0
5	8	74243.0	30.0
3	8	51457.0	31.0
5	8	50842.0	46.0
5	8	60060.0	224.0
3	8	55191.0	38.0
12	8	56214.0	51.0
5	8	57463.0	140.0
12	8	50402.0	40.0
5	8	70293.0	40.0
1	8	26319.0	40.0
5	8	59101.0	120.0
5	8	51251.0	40.0
7	8	25599.0	40.0
3	8	30861.0	30.0
5	8	38897.0	40.0
7	8	36612.0	39.0
16	8	23786.0	18.0
3	8	53481.0	30.0
8	8	61322.0	38.0
34	8	66507.0	90.0
2	8	75195.0	30.0
5	8	67776.0	510.0
5	8	61841.0	163.0
5	8	58661.0	120.0
5	8	58601.0	180.0
3	8	57651.0	273.0
2	8	34956.0	30.0
7	8	58848.0	40.0
5	8	74773.0	40.0
12	8	23388.0	30.0
44	8	58151.0	60.0
12	8	65002.0	210.0
5	8	53040.0	41.0
13	8	65718.0	120.0
29	8	63531.0	240.0
5	8	66599.0	380.0
4	8	66387.0	239.0
2	8	75457.0	39.0
8	8	54543.0	30.0
2	8	53073.0	38.0
8	8	57334.0	44.0
2	8	60883.0	220.0
1	8	50760.0	30.0
14	8	65574.0	75.0
31	8	64996.0	120.0
25	8	36709.0	30.0
2	8	52688.0	60.0
15	8	60625.0	80.0
12	8	65309.0	120.0
12	8	22453.0	30.0
5	8	61162.0	202.0
5	8	26288.0	38.0
19	8	28079.0	45.0
15	8	59517.0	82.0
5	8	60187.0	220.0
1	8	73505.0	38.0
12	8	69576.0	29.0
3	8	57257.0	120.0
11	8	58591.0	100.0
5	8	58893.0	120.0
12	8	30414.0	110.0
5	8	75360.0	38.0
3	8	53560.0	30.0
5	8	57893.0	150.0
5	8	69698.0	60.0
12	8	59873.0	50.0
5	8	63343.0	40.0
24	8	65522.0	60.0
5	8	62873.0	78.0
4	8	64483.0	36.0
5	8	72017.0	42.0
3	8	59047.0	121.0
30	8	75394.0	60.0
13	8	64449.0	195.0
5	8	58688.0	135.0
8	8	61800.0	54.0
5	8	66431.0	285.0
4	8	35235.0	38.0
15	8	66574.0	75.0
13	8	27138.0	23.0
8	8	28548.0	45.0
25	8	71666.0	45.0
5	8	71884.0	36.0
4	8	68893.0	120.0
4	8	59829.0	140.0
3	8	64061.0	45.0
2	8	55410.0	44.0
15	8	57239.0	44.0
12	8	37525.0	45.0
12	8	31229.0	45.0
2	8	73450.0	38.0
3	8	66641.0	240.0
5	8	74175.0	38.0
8	8	57982.0	38.0
19	8	57211.0	150.0
1	8	31865.0	40.0
2	8	37180.0	35.0
16	8	65153.0	30.0
3	8	57500.0	150.0
12	8	53697.0	44.0
1	8	67743.0	61.0
5	8	60960.0	165.0
5	8	71533.0	45.0
5	8	61880.0	180.0
8	8	54097.0	45.0
18	8	51018.0	53.0
19	8	57048.0	128.0
5	8	63945.0	40.0
5	8	74091.0	45.0
3	8	58065.0	100.0
5	8	68628.0	270.0
2	8	62919.0	74.0
5	8	55909.0	68.0
30	8	37494.0	68.0
5	8	73716.0	48.0
3	8	55814.0	45.0
4	8	69905.0	60.0
12	8	29624.0	195.0
19	8	58425.0	105.0
19	8	57500.0	150.0
3	8	65628.0	44.0
5	8	64270.0	50.0
4	8	62875.0	60.0
5	8	63157.0	40.0
5	8	68596.0	280.0
5	8	67636.0	380.0
5	8	55012.0	30.0
12	8	56596.0	30.0
19	8	56290.0	100.0
19	8	66396.0	210.0
44	8	31625.0	45.0
30	8	57884.0	61.0
12	8	70816.0	30.0
29	8	66072.0	140.0
5	8	58394.0	112.0
5	8	38780.0	60.0
4	8	69270.0	161.0
1	8	74945.0	30.0
13	8	65627.0	210.0
5	8	69806.0	93.0
4	8	74654.0	25.0
5	8	59443.0	300.0
37	8	56815.0	180.0
8	8	65551.0	270.0
2	8	30535.0	38.0
12	8	35367.0	40.0
12	8	59984.0	48.0
5	8	64998.0	45.0
15	8	57345.0	90.0
15	8	58127.0	118.0
5	8	62300.0	90.0
12	8	66625.0	90.0
5	8	55719.0	50.0
5	8	60072.0	220.0
12	8	54524.0	45.0
5	8	55397.0	49.0
5	8	66029.0	50.0
12	8	68081.0	27.0
4	8	37381.0	45.0
3	8	63944.0	38.0
5	8	60754.0	160.0
5	8	67112.0	401.0
5	8	56113.0	66.0
15	8	58099.0	120.0
12	8	59136.0	38.0
2	8	22854.0	30.0
4	8	23164.0	30.0
5	8	62960.0	57.0
6	8	64373.0	218.0
13	8	56209.0	21.0
3	8	70969.0	60.0
5	8	58768.0	170.0
8	8	75308.0	30.0
12	8	30615.0	70.0
10	8	67898.0	540.0
7	8	72440.0	44.0
5	8	72764.0	39.0
18	8	38670.0	50.0
2	8	25436.0	29.0
12	8	31024.0	58.0
8	8	59759.0	98.0
25	8	29877.0	28.0
12	8	57490.0	45.0
12	8	65157.0	220.0
23	8	66110.0	91.0
8	8	66139.0	134.0
12	8	60206.0	46.0
3	8	55429.0	44.0
44	8	55564.0	44.0
4	8	70503.0	28.0
2	8	68839.0	180.0
12	8	61550.0	68.0
4	8	74631.0	38.0
2	8	69916.0	58.0
8	8	54306.0	40.0
30	8	64152.0	190.0
2	8	37886.0	30.0
23	8	55517.0	80.0
2	8	50478.0	32.0
3	8	55128.0	30.0
12	8	63803.0	366.0
12	8	65931.0	218.0
15	8	67052.0	118.0
5	8	51554.0	31.0
12	8	63941.0	359.0
3	8	57837.0	149.0
5	8	58598.0	100.0
2	8	31131.0	30.0
2	8	28554.0	38.0
2	8	53494.0	30.0
3	8	58332.0	120.0
5	8	58985.0	121.0
5	8	29763.0	51.0
15	8	59682.0	59.0
5	8	35153.0	45.0
27	8	38559.0	16.0
3	8	38434.0	45.0
12	8	54875.0	45.0
23	8	50713.0	128.0
13	8	35123.0	23.0
5	8	54186.0	45.0
10	8	67480.0	255.0
5	8	37469.0	37.0
2	8	66171.0	120.0
2	8	53324.0	38.0
4	8	59092.0	120.0
5	8	57433.0	121.0
12	8	28885.0	110.0
5	8	75426.0	38.0
18	8	67168.0	218.0
5	8	52273.0	45.0
15	8	68467.0	226.0
13	8	67168.0	78.0
12	8	65176.0	210.0
5	8	50722.0	40.0
2	8	75450.0	30.0
8	8	66814.0	130.0
5	8	55235.0	48.0
23	8	67340.0	220.0
5	8	58001.0	134.0
3	8	58833.0	150.0
15	8	66603.0	105.0
18	8	66910.0	249.0
4	8	59428.0	180.0
1	8	52736.0	30.0
5	8	58697.0	106.0
5	8	64890.0	38.0
18	8	65163.0	58.0
5	8	73394.0	30.0
2	8	59911.0	210.0
23	8	70343.0	58.0
18	8	51466.0	40.0
5	8	54080.0	48.0
12	8	61700.0	68.0
15	8	67213.0	60.0
45	8	60163.0	160.0
29	8	66081.0	30.0
13	8	66194.0	67.0
8	8	31024.0	45.0
5	8	63983.0	45.0
2	8	35142.0	30.0
8	8	35427.0	36.0
12	8	38600.0	44.0
5	8	67351.0	270.0
12	8	50526.0	38.0
5	8	64963.0	46.0
5	8	38589.0	45.0
12	8	28510.0	75.0
12	8	67509.0	60.0
12	8	52575.0	45.0
5	8	57702.0	180.0
5	8	65423.0	60.0
5	8	66052.0	69.0
5	8	69826.0	100.0
12	8	58462.0	39.0
4	8	29075.0	38.0
12	8	31476.0	38.0
18	8	34063.0	45.0
13	8	67106.0	135.0
12	9	32038.0	60.0
16	9	56736.0	60.0
12	9	32454.0	57.0
1	9	51113.0	46.0
2	9	69970.0	140.0
8	9	75135.0	30.0
5	9	54093.0	40.0
17	9	31157.0	61.0
12	9	55863.0	50.0
12	9	60300.0	130.0
4	9	67930.0	300.0
12	9	30732.0	60.0
5	9	61468.0	60.0
17	9	26068.0	38.0
12	9	37027.0	76.0
3	9	62271.0	60.0
5	9	50629.0	45.0
12	9	72998.0	45.0
5	9	73853.0	45.0
16	9	57625.0	80.0
2	9	52104.0	72.0
12	9	26701.0	46.0
20	9	53250.0	60.0
5	9	68886.0	200.0
25	9	28532.0	60.0
12	9	64075.0	505.0
3	9	57646.0	80.0
12	9	62620.0	270.0
5	9	68764.0	203.0
12	9	55911.0	90.0
5	9	74172.0	30.0
2	9	52380.0	30.0
5	9	50614.0	44.0
5	9	51574.0	42.0
8	9	27551.0	60.0
31	9	28120.0	135.0
19	9	27570.0	80.0
12	9	38456.0	30.0
5	9	57405.0	70.0
12	9	65078.0	220.0
2	9	74256.0	30.0
17	9	35718.0	44.0
12	9	69776.0	36.0
2	9	73069.0	38.0
5	9	28133.0	60.0
12	9	58304.0	46.0
5	9	66243.0	320.0
46	9	65256.0	150.0
5	9	62045.0	40.0
12	9	26375.0	40.0
12	9	75287.0	30.0
12	9	34551.0	50.0
2	9	62610.0	60.0
32	9	29730.0	90.0
12	9	68008.0	56.0
29	9	64372.0	265.0
2	9	61003.0	45.0
12	9	63470.0	300.0
4	9	28492.0	60.0
12	9	59879.0	240.0
2	9	66624.0	300.0
5	9	71865.0	30.0
8	9	28273.0	225.0
5	9	65853.0	303.0
3	9	54563.0	45.0
2	9	56889.0	45.0
12	9	39076.0	38.0
3	9	54649.0	45.0
2	9	62636.0	58.0
15	9	69314.0	60.0
9	9	31995.0	40.0
5	9	68200.0	310.0
5	9	73489.0	38.0
5	9	75416.0	60.0
14	9	58611.0	105.0
5	9	74670.0	89.0
5	9	54639.0	60.0
5	9	56589.0	45.0
5	9	26671.0	44.0
5	9	63534.0	44.0
3	9	58274.0	150.0
5	9	55163.0	46.0
37	9	55428.0	45.0
47	9	50582.0	53.0
12	9	62264.0	165.0
4	9	68682.0	100.0
1	9	60542.0	120.0
8	9	60769.0	140.0
5	9	57092.0	45.0
5	9	59203.0	96.0
48	9	60471.0	79.0
7	9	36302.0	48.0
6	9	59257.0	28.0
5	9	68540.0	208.0
28	9	30346.0	60.0
14	9	53197.0	60.0
5	9	33449.0	40.0
8	9	65577.0	79.0
5	9	29299.0	39.0
16	9	68835.0	140.0
12	9	27443.0	66.0
5	9	57257.0	100.0
5	9	29296.0	48.0
5	9	53402.0	46.0
5	9	55682.0	46.0
2	9	62815.0	40.0
5	9	71139.0	40.0
31	9	31341.0	41.0
29	9	51462.0	30.0
18	9	61978.0	80.0
12	9	54042.0	60.0
5	9	54925.0	45.0
15	9	67729.0	90.0
2	9	64186.0	60.0
5	9	55018.0	45.0
8	9	55360.0	45.0
9	9	53421.0	30.0
5	9	27217.0	40.0
5	9	72732.0	50.0
2	9	30135.0	30.0
5	9	57818.0	140.0
4	9	62663.0	60.0
3	9	72845.0	30.0
3	9	75549.0	50.0
2	9	26021.0	30.0
1	9	29708.0	106.0
8	9	34125.0	44.0
5	9	71557.0	38.0
8	9	28062.0	90.0
12	9	54760.0	38.0
34	9	65220.0	128.0
5	9	63453.0	40.0
12	9	31981.0	42.0
5	9	61003.0	61.0
8	9	62997.0	180.0
1	9	70689.0	30.0
8	9	29499.0	120.0
4	9	56250.0	38.0
12	9	74506.0	45.0
2	9	57305.0	100.0
5	9	71024.0	45.0
12	9	65413.0	196.0
6	9	50776.0	36.0
8	9	65110.0	140.0
25	9	57641.0	90.0
12	9	61841.0	233.0
29	9	61867.0	300.0
5	9	60078.0	40.0
11	9	71910.0	24.0
3	9	57361.0	80.0
2	9	64084.0	60.0
12	9	53026.0	46.0
4	9	55596.0	30.0
15	9	67627.0	181.0
17	9	29377.0	180.0
5	9	61812.0	61.0
4	9	62436.0	60.0
12	9	71405.0	36.0
4	9	64378.0	40.0
16	9	62486.0	45.0
5	9	63215.0	60.0
21	9	53670.0	48.0
12	9	61666.0	504.0
12	9	60022.0	96.0
25	9	74554.0	38.0
5	9	53453.0	46.0
8	9	54859.0	38.0
5	9	74269.0	44.0
1	9	58369.0	30.0
42	9	22187.0	30.0
2	9	55777.0	60.0
15	9	57955.0	200.0
12	9	54470.0	44.0
12	9	60116.0	210.0
5	9	30077.0	46.0
12	9	63092.0	202.0
9	9	75293.0	29.0
5	9	51948.0	40.0
5	9	59713.0	60.0
5	9	71557.0	38.0
5	9	73288.0	38.0
11	9	58368.0	120.0
12	9	31738.0	50.0
11	9	58287.0	170.0
1	9	36250.0	30.0
49	9	64774.0	60.0
3	9	55162.0	45.0
4	9	57035.0	37.0
19	9	72599.0	38.0
5	9	51642.0	38.0
3	9	72040.0	29.0
50	9	29501.0	60.0
2	9	53077.0	40.0
36	9	68534.0	150.0
4	9	67877.0	195.0
5	9	69576.0	150.0
5	9	74264.0	45.0
12	9	61005.0	170.0
5	9	72322.0	30.0
2	9	63235.0	60.0
13	9	65408.0	140.0
5	9	29729.0	47.0
5	9	23133.0	28.0
2	9	58334.0	120.0
5	9	69912.0	240.0
2	9	58947.0	90.0
15	9	53276.0	20.0
4	9	53435.0	28.0
5	9	64353.0	68.0
38	9	72798.0	48.0
5	9	65230.0	48.0
5	9	73504.0	40.0
8	9	64674.0	225.0
5	9	32369.0	40.0
3	9	35717.0	36.0
5	9	34715.0	45.0
8	9	28894.0	320.0
5	9	61478.0	50.0
12	9	62085.0	290.0
10	9	69487.0	156.0
12	9	61727.0	301.0
3	9	58018.0	241.0
5	9	25415.0	40.0
20	9	59767.0	140.0
12	9	22921.0	30.0
5	9	63104.0	60.0
5	9	22600.0	30.0
5	9	30750.0	42.0
2	9	62546.0	60.0
2	9	56948.0	48.0
5	9	70722.0	34.0
5	9	66027.0	433.0
5	9	58023.0	139.0
12	9	37914.0	40.0
17	9	52632.0	30.0
2	9	53592.0	30.0
23	9	53354.0	80.0
8	9	29741.0	130.0
1	9	72411.0	40.0
8	9	67996.0	30.0
12	9	37466.0	36.0
17	9	29382.0	158.0
13	9	30826.0	79.0
12	9	61534.0	440.0
22	9	54916.0	100.0
5	9	53862.0	40.0
12	9	60546.0	220.0
32	9	30881.0	46.0
5	9	50775.0	44.0
3	9	51765.0	38.0
4	9	69944.0	60.0
16	9	61077.0	44.0
12	9	54961.0	38.0
28	9	29092.0	221.0
5	9	66211.0	340.0
23	9	66394.0	201.0
5	9	59555.0	61.0
8	9	63559.0	364.0
28	9	36015.0	30.0
12	9	31469.0	40.0
17	9	33690.0	28.0
40	9	35365.0	28.0
12	9	57450.0	40.0
6	9	69357.0	28.0
5	9	55134.0	48.0
5	9	60837.0	45.0
8	9	60657.0	330.0
12	9	25019.0	30.0
5	9	61169.0	40.0
25	9	58962.0	90.0
5	9	66339.0	330.0
12	9	38134.0	45.0
2	9	57551.0	66.0
3	9	62249.0	54.0
12	9	65191.0	181.0
2	9	28945.0	60.0
25	9	53756.0	28.0
12	9	56357.0	40.0
12	9	69961.0	36.0
1	9	75290.0	28.0
3	9	55440.0	38.0
13	9	61468.0	105.0
10	9	69892.0	91.0
8	9	27790.0	60.0
11	9	68965.0	161.0
5	9	50605.0	40.0
5	9	51275.0	40.0
12	9	52782.0	40.0
1	9	69238.0	30.0
12	9	27834.0	90.0
2	9	61662.0	46.0
5	9	52835.0	45.0
5	9	55156.0	46.0
2	9	38971.0	38.0
8	9	27539.0	60.0
12	9	27946.0	68.0
3	9	25532.0	24.0
12	9	28454.0	234.0
12	9	51466.0	45.0
1	9	30025.0	75.0
19	9	53364.0	45.0
5	9	26832.0	50.0
12	9	28013.0	110.0
3	9	57378.0	60.0
15	9	63122.0	30.0
2	9	54864.0	30.0
15	9	68482.0	135.0
5	9	61840.0	60.0
5	9	74773.0	38.0
12	9	65815.0	37.0
3	9	64078.0	59.0
23	9	61146.0	62.0
21	9	64102.0	420.0
4	9	50819.0	29.0
18	9	27896.0	60.0
15	9	64349.0	18.0
5	9	55258.0	38.0
1	9	57295.0	30.0
12	9	71833.0	30.0
12	9	69068.0	40.0
17	9	74990.0	25.0
12	9	26600.0	44.0
22	9	27331.0	48.0
12	9	29659.0	100.0
3	9	57651.0	75.0
12	9	30270.0	60.0
12	9	51362.0	44.0
12	9	56289.0	46.0
8	9	65123.0	150.0
12	9	59490.0	45.0
2	9	74299.0	45.0
8	9	26528.0	30.0
4	9	67933.0	406.0
12	9	74767.0	44.0
4	9	37863.0	34.0
20	9	29345.0	80.0
5	9	66493.0	390.0
12	9	25917.0	30.0
12	9	38021.0	50.0
5	9	63413.0	50.0
23	9	68035.0	210.0
2	9	61844.0	60.0
51	9	26141.0	180.0
3	9	57777.0	120.0
23	9	27330.0	170.0
8	9	38528.0	30.0
5	9	38958.0	40.0
17	9	39559.0	40.0
12	9	52654.0	39.0
12	9	29270.0	220.0
5	9	54040.0	61.0
12	9	38179.0	60.0
16	9	69825.0	100.0
29	9	69461.0	140.0
3	9	58143.0	120.0
5	9	60644.0	45.0
11	9	66353.0	180.0
3	9	57605.0	75.0
12	9	53975.0	45.0
5	9	69477.0	180.0
12	9	32346.0	55.0
31	9	63139.0	140.0
39	9	66625.0	200.0
5	9	69411.0	241.0
5	9	64816.0	46.0
4	9	70110.0	81.0
2	9	56178.0	30.0
4	9	58414.0	105.0
8	9	27997.0	60.0
5	9	69278.0	285.0
3	9	57750.0	143.0
3	9	61591.0	48.0
5	9	65589.0	222.0
2	9	37171.0	30.0
2	9	70568.0	30.0
5	9	29141.0	60.0
12	9	64053.0	461.0
5	9	57838.0	181.0
25	9	56911.0	51.0
12	9	58133.0	30.0
1	9	37811.0	30.0
2	9	28147.0	60.0
3	9	53309.0	60.0
18	9	35951.0	42.0
6	9	30626.0	45.0
2	9	31914.0	31.0
3	9	64160.0	60.0
5	9	54532.0	66.0
5	9	55317.0	45.0
5	9	69037.0	380.0
5	9	51410.0	42.0
17	9	37059.0	60.0
12	9	68430.0	38.0
5	9	71086.0	39.0
5	9	69833.0	280.0
22	9	53879.0	45.0
5	9	74540.0	50.0
30	9	37647.0	60.0
12	9	75021.0	40.0
16	9	57622.0	80.0
5	9	22345.0	24.0
18	9	27188.0	53.0
5	9	38684.0	45.0
5	9	50888.0	37.0
3	9	75540.0	45.0
5	9	68332.0	260.0
12	9	52868.0	46.0
2	9	70803.0	30.0
12	9	24355.0	28.0
11	9	61799.0	30.0
12	9	24189.0	30.0
5	9	69590.0	120.0
8	9	32363.0	52.0
12	9	58941.0	44.0
4	9	57082.0	31.0
1	9	37413.0	30.0
5	9	52507.0	48.0
18	9	52966.0	49.0
5	9	74415.0	60.0
5	9	68846.0	140.0
1	9	57989.0	38.0
5	9	34128.0	48.0
25	9	62602.0	45.0
5	9	66091.0	451.0
12	9	65480.0	90.0
4	9	66100.0	180.0
3	9	27424.0	50.0
22	9	28367.0	71.0
17	9	38398.0	30.0
8	9	65062.0	150.0
1	9	53425.0	45.0
17	9	57060.0	38.0
5	9	50835.0	40.0
12	9	67979.0	30.0
5	9	69560.0	120.0
15	9	67615.0	75.0
5	9	34872.0	44.0
29	9	23856.0	38.0
22	9	24986.0	22.0
15	9	67014.0	200.0
2	9	56375.0	38.0
4	9	60695.0	44.0
5	9	66980.0	440.0
12	9	62082.0	200.0
5	9	54010.0	50.0
5	9	36877.0	38.0
5	9	71278.0	38.0
9	9	69862.0	28.0
2	9	65910.0	329.0
15	9	68257.0	210.0
52	9	51029.0	90.0
4	9	74697.0	60.0
4	9	75295.0	38.0
5	9	50873.0	45.0
5	9	59234.0	90.0
15	9	66929.0	60.0
8	9	27365.0	60.0
15	9	68224.0	60.0
5	9	67381.0	440.0
25	9	59023.0	80.0
12	9	50573.0	38.0
5	9	63829.0	38.0
29	9	61201.0	46.0
5	9	36549.0	50.0
5	9	36396.0	38.0
12	9	36800.0	36.0
7	9	52861.0	52.0
5	9	62202.0	62.0
8	9	33991.0	30.0
8	9	34890.0	38.0
8	9	38767.0	38.0
5	9	54612.0	38.0
1	9	55777.0	28.0
15	9	57765.0	45.0
5	9	38501.0	30.0
5	9	62611.0	82.0
8	9	27353.0	60.0
12	9	31852.0	50.0
16	9	32223.0	30.0
5	9	65848.0	344.0
12	9	64697.0	300.0
5	9	71737.0	40.0
4	9	63309.0	60.0
4	9	63923.0	46.0
12	9	56759.0	45.0
3	9	52593.0	40.0
8	9	31077.0	75.0
5	9	61455.0	60.0
4	9	67960.0	200.0
5	9	34203.0	40.0
15	9	69719.0	24.0
12	9	56410.0	40.0
2	9	70733.0	30.0
1	9	66136.0	35.0
5	9	38202.0	68.0
12	9	54858.0	45.0
5	9	58942.0	127.0
3	9	50916.0	38.0
12	9	27805.0	75.0
15	9	67026.0	240.0
2	9	52815.0	38.0
5	9	70477.0	38.0
5	9	55756.0	48.0
8	9	56380.0	38.0
5	9	62163.0	50.0
2	9	30046.0	30.0
16	9	34180.0	30.0
4	9	62424.0	60.0
17	9	50455.0	45.0
5	9	55021.0	45.0
2	9	53979.0	40.0
12	9	55364.0	38.0
8	9	63113.0	280.0
12	9	31396.0	45.0
1	9	53885.0	42.0
5	9	56780.0	72.0
12	9	71131.0	40.0
2	9	34991.0	40.0
5	9	38857.0	39.0
15	9	69196.0	50.0
4	9	25920.0	30.0
12	9	51714.0	38.0
5	9	75261.0	40.0
5	9	63182.0	45.0
5	9	56953.0	50.0
5	9	30582.0	36.0
12	9	71838.0	36.0
44	9	61235.0	80.0
12	9	56268.0	45.0
5	9	31098.0	40.0
12	9	28488.0	332.0
3	9	57696.0	105.0
12	9	59158.0	45.0
12	9	71541.0	41.0
5	9	70055.0	105.0
12	9	29117.0	280.0
12	9	29351.0	254.0
33	9	60893.0	60.0
12	9	28436.0	290.0
3	9	70971.0	30.0
3	9	36220.0	44.0
29	9	53463.0	60.0
3	9	54019.0	44.0
12	9	53255.0	44.0
12	9	74476.0	30.0
12	9	64670.0	170.0
12	9	71411.0	30.0
30	9	61039.0	120.0
12	9	65361.0	170.0
12	9	66022.0	45.0
12	9	61473.0	461.0
12	9	74688.0	45.0
17	9	61175.0	220.0
5	9	30849.0	36.0
6	9	62611.0	200.0
5	9	57098.0	60.0
12	9	55043.0	60.0
12	9	26875.0	42.0
11	9	57728.0	78.0
33	9	62373.0	108.0
12	9	67217.0	42.0
5	9	70975.0	48.0
3	9	56184.0	45.0
5	9	59289.0	76.0
13	9	61953.0	158.0
19	9	66799.0	240.0
17	9	29313.0	280.0
5	9	31685.0	49.0
8	9	39040.0	48.0
23	9	30137.0	60.0
8	9	36462.0	30.0
3	9	38569.0	40.0
12	9	59205.0	40.0
8	9	52091.0	27.0
3	9	58901.0	140.0
18	9	59460.0	75.0
12	9	65370.0	120.0
12	9	33555.0	45.0
5	9	56278.0	53.0
12	9	63608.0	641.0
2	9	61019.0	44.0
27	9	67627.0	38.0
3	9	34878.0	50.0
5	9	27957.0	45.0
4	9	52091.0	46.0
5	9	74177.0	38.0
2	9	35916.0	30.0
5	9	59821.0	60.0
15	9	66540.0	101.0
9	9	74804.0	30.0
12	9	64128.0	380.0
12	9	55349.0	68.0
12	9	66773.0	36.0
2	9	38828.0	30.0
12	9	74215.0	40.0
28	9	70082.0	30.0
12	9	62359.0	360.0
15	9	51342.0	38.0
5	9	52080.0	53.0
4	9	59476.0	60.0
16	9	57508.0	60.0
18	9	32488.0	60.0
5	9	66403.0	260.0
23	9	66461.0	240.0
12	9	62212.0	480.0
12	9	33037.0	45.0
5	9	52601.0	40.0
15	9	60582.0	38.0
3	9	65766.0	140.0
19	9	66212.0	210.0
12	9	62469.0	330.0
19	9	56860.0	75.0
5	9	68200.0	257.0
5	9	73950.0	38.0
12	9	60228.0	173.0
17	9	66700.0	61.0
8	9	52779.0	38.0
4	9	29430.0	30.0
12	9	64756.0	251.0
5	9	25735.0	40.0
12	9	27533.0	70.0
2	9	57628.0	100.0
1	9	58198.0	30.0
12	9	61170.0	240.0
8	9	73732.0	30.0
8	9	64576.0	280.0
5	9	58883.0	130.0
8	9	65034.0	250.0
14	9	53819.0	58.0
2	9	25022.0	30.0
11	9	58879.0	90.0
6	9	59920.0	120.0
5	9	64163.0	60.0
12	9	56625.0	45.0
5	9	69300.0	160.0
5	9	66097.0	379.0
12	9	51605.0	41.0
5	9	52650.0	55.0
13	9	31209.0	50.0
5	9	39300.0	40.0
12	9	56914.0	39.0
5	9	50904.0	40.0
1	9	52222.0	40.0
12	9	62272.0	452.0
17	9	36002.0	32.0
12	9	31934.0	48.0
5	9	56127.0	40.0
11	9	57207.0	60.0
6	9	28258.0	340.0
5	9	58020.0	201.0
2	9	64446.0	40.0
5	9	38632.0	59.0
12	9	29526.0	120.0
13	9	31202.0	75.0
5	9	70153.0	80.0
8	9	27882.0	115.0
5	9	73810.0	38.0
3	9	69051.0	340.0
1	9	31236.0	60.0
12	9	22722.0	30.0
13	9	62879.0	134.0
5	9	66008.0	360.0
12	9	56138.0	44.0
5	9	39451.0	45.0
4	9	59728.0	45.0
2	9	31198.0	40.0
5	9	75403.0	60.0
25	9	59134.0	80.0
13	9	57875.0	38.0
1	9	55436.0	31.0
8	9	64851.0	180.0
8	9	63464.0	200.0
5	9	57882.0	160.0
52	9	29713.0	60.0
3	9	57662.0	83.0
2	9	69038.0	360.0
29	9	28189.0	80.0
15	9	58678.0	80.0
11	9	58538.0	90.0
8	9	64964.0	150.0
8	9	63338.0	270.0
12	9	28389.0	210.0
13	9	60941.0	90.0
11	9	58237.0	120.0
12	9	68575.0	45.0
5	9	71656.0	42.0
5	9	63695.0	60.0
13	9	64575.0	140.0
23	9	33656.0	80.0
18	9	61475.0	60.0
29	9	63253.0	140.0
3	9	58233.0	140.0
25	9	69645.0	90.0
5	9	59267.0	80.0
5	9	57903.0	210.0
12	9	61756.0	270.0
12	9	69842.0	36.0
12	9	62194.0	210.0
5	9	63084.0	68.0
37	9	63519.0	54.0
12	9	65038.0	105.0
4	9	57632.0	60.0
12	9	61782.0	320.0
7	9	39008.0	45.0
33	9	51018.0	75.0
40	9	51478.0	38.0
8	9	56638.0	60.0
5	9	63913.0	70.0
9	9	29073.0	360.0
12	9	28476.0	270.0
25	9	57091.0	38.0
5	9	52828.0	45.0
3	9	53711.0	30.0
12	9	37082.0	60.0
12	9	64653.0	254.0
5	9	69597.0	134.0
5	9	69011.0	240.0
19	9	68299.0	330.0
12	9	53595.0	38.0
12	9	53125.0	45.0
3	9	65376.0	53.0
5	9	70524.0	45.0
5	9	61768.0	61.0
12	9	63396.0	278.0
3	9	58614.0	150.0
1	9	28640.0	314.0
17	9	38927.0	30.0
5	9	65264.0	50.0
5	9	70139.0	58.0
1	9	52139.0	30.0
5	9	54105.0	37.0
12	9	65551.0	86.0
5	9	59570.0	60.0
5	9	37836.0	30.0
12	9	55706.0	50.0
28	9	70017.0	47.0
2	9	35129.0	30.0
23	9	52798.0	90.0
7	9	31869.0	46.0
13	9	65036.0	100.0
3	9	54023.0	45.0
12	9	61617.0	450.0
12	9	60281.0	151.0
12	9	74624.0	46.0
27	9	63268.0	420.0
5	9	74488.0	53.0
8	9	54406.0	38.0
4	9	34154.0	60.0
2	9	65765.0	260.0
11	9	59306.0	60.0
15	9	68874.0	60.0
2	9	29338.0	45.0
12	9	51847.0	38.0
5	9	61191.0	38.0
29	9	55867.0	15.0
3	9	58519.0	140.0
2	9	24681.0	28.0
8	9	30056.0	80.0
18	9	62810.0	76.0
7	9	60722.0	165.0
5	9	63475.0	45.0
8	9	61647.0	460.0
8	9	62991.0	210.0
5	9	38163.0	50.0
5	9	65536.0	120.0
47	9	29723.0	44.0
5	9	39357.0	48.0
12	9	59742.0	40.0
3	9	59285.0	90.0
17	9	33028.0	30.0
5	9	61398.0	70.0
12	9	51868.0	45.0
2	9	30790.0	28.0
5	9	59609.0	60.0
12	9	70409.0	41.0
3	9	57505.0	60.0
12	9	27342.0	60.0
12	9	33159.0	38.0
12	9	55514.0	40.0
5	9	73389.0	40.0
5	9	57572.0	100.0
28	9	36020.0	30.0
5	9	37079.0	38.0
5	9	56727.0	76.0
12	9	36148.0	40.0
3	9	57318.0	60.0
27	9	39102.0	30.0
11	9	54179.0	18.0
5	9	56207.0	54.0
22	9	30831.0	30.0
38	9	64194.0	60.0
5	9	54800.0	44.0
7	9	75068.0	44.0
12	9	70003.0	53.0
5	9	63149.0	75.0
4	9	75152.0	81.0
12	9	25738.0	46.0
1	9	37353.0	45.0
27	9	30000.0	71.0
3	9	58496.0	180.0
5	9	56037.0	40.0
14	9	74731.0	60.0
5	9	56743.0	90.0
2	9	61678.0	45.0
2	9	54737.0	30.0
3	9	38973.0	38.0
5	9	60949.0	46.0
8	9	64964.0	120.0
8	9	31414.0	44.0
18	9	69913.0	90.0
5	9	63711.0	60.0
29	9	63839.0	180.0
30	9	74213.0	60.0
12	9	60089.0	89.0
12	9	60058.0	128.0
41	9	65107.0	60.0
5	9	57876.0	140.0
25	9	31818.0	30.0
5	9	73787.0	50.0
12	9	69214.0	38.0
12	9	71756.0	39.0
2	9	26283.0	45.0
5	9	23575.0	28.0
5	9	57161.0	64.0
12	9	58156.0	29.0
5	9	66415.0	360.0
3	9	58055.0	105.0
5	9	66336.0	330.0
5	9	34868.0	50.0
22	9	37129.0	40.0
2	9	53949.0	50.0
2	9	56531.0	50.0
4	9	56526.0	60.0
25	9	73703.0	30.0
10	9	66713.0	300.0
18	9	67388.0	173.0
5	9	37128.0	38.0
12	9	53570.0	42.0
1	9	68313.0	30.0
5	9	73748.0	30.0
5	9	66842.0	526.0
3	9	70495.0	42.0
3	9	73825.0	30.0
5	9	74578.0	68.0
12	9	29811.0	75.0
29	9	28627.0	225.0
4	9	63163.0	45.0
2	9	52245.0	29.0
12	9	53920.0	30.0
5	9	65205.0	40.0
12	9	75060.0	50.0
3	9	62849.0	45.0
5	9	29141.0	60.0
12	9	69849.0	30.0
5	9	70270.0	40.0
9	9	31720.0	45.0
23	9	33271.0	60.0
3	9	74170.0	30.0
12	9	74735.0	50.0
2	9	51897.0	38.0
5	9	37191.0	40.0
5	9	65561.0	107.0
12	9	30557.0	60.0
12	9	62967.0	345.0
8	9	66785.0	45.0
5	9	31676.0	40.0
34	9	59312.0	38.0
12	9	56498.0	40.0
5	9	69127.0	285.0
1	9	33890.0	30.0
5	9	58261.0	150.0
12	9	56202.0	44.0
12	9	35346.0	40.0
12	9	33777.0	45.0
1	9	72661.0	30.0
12	9	72728.0	40.0
2	9	36187.0	38.0
3	9	54627.0	40.0
12	9	57894.0	36.0
5	9	57409.0	128.0
5	9	50665.0	37.0
12	9	26787.0	40.0
5	9	27648.0	40.0
5	9	59485.0	74.0
5	9	64407.0	45.0
[truncated: 20,577 more rows]
