# Supplementary material for: Framework for fusing traffic information from social and physical transportation data
Source: PLoS One. 2018 Aug 2;13(8):e0201531. doi: 10.1371/journal.pone.0201531 (PMC6072031; doi:10.1371/journal.pone.0201531)
Supplement: S1 Dataset — (ZIP) [file pone.0201531.s001.zip › Data/North Wenjin Road/1/threshold.csv]

pid	window	real_thresh	Naver	th_window	thresh
1	36	99999.0	30.0	12	99999.0
1	37	99999.0	30.0	12	99999.0
1	38	99999.0	30.0	12	99999.0
1	39	99999.0	29.333333333333332	13	99999.0
1	40	99999.0	29.333333333333332	13	99999.0
1	41	99999.0	29.333333333333332	13	99999.0
1	42	99999.0	32.0	14	99999.0
1	43	99999.0	32.0	14	99999.0
1	44	99999.0	32.0	14	99999.0
1	45	32.129822128134705	29.6	15	30.0
1	46	32.129822128134705	29.6	15	30.0
1	47	32.129822128134705	29.6	15	30.0
1	48	297.5897085438994	66.0	16	99999.0
1	49	297.5897085438994	66.0	16	99999.0
1	50	297.5897085438994	66.0	16	99999.0
1	51	72.85890278972737	43.578947368421055	17	68.0
1	52	72.85890278972737	43.578947368421055	17	68.0
1	53	72.85890278972737	43.578947368421055	17	68.0
1	54	56.009274398734746	41.67857142857143	18	48.0
1	55	56.009274398734746	41.67857142857143	18	48.0
1	56	56.009274398734746	41.67857142857143	18	48.0
1	57	61.60012315237083	39.2	19	50.0
1	58	61.60012315237083	39.2	19	50.0
1	59	61.60012315237083	39.2	19	50.0
1	60	48.508034221051936	36.22222222222222	20	40.0
1	61	48.508034221051936	36.22222222222222	20	40.0
1	62	48.508034221051936	36.22222222222222	20	40.0
1	63	53.59844163597258	35.76	21	45.0
1	64	53.59844163597258	35.76	21	45.0
1	65	53.59844163597258	35.76	21	45.0
1	66	32.213602101199875	29.5	22	30.0
1	67	32.213602101199875	29.5	22	30.0
1	68	32.213602101199875	29.5	22	30.0
1	87	277.35815121313027	52.15555555555556	29	99999.0
1	88	277.35815121313027	52.15555555555556	29	99999.0
1	89	277.35815121313027	52.15555555555556	29	99999.0
1	90	361.4894279041191	65.96551724137932	30	99999.0
1	91	361.4894279041191	65.96551724137932	30	99999.0
1	92	361.4894279041191	65.96551724137932	30	99999.0
1	93	32.92290523659996	29.833333333333332	31	31.0
1	94	32.92290523659996	29.833333333333332	31	31.0
1	95	32.92290523659996	29.833333333333332	31	31.0
1	96	48.985558083468305	34.72727272727273	32	40.0
1	97	48.985558083468305	34.72727272727273	32	40.0
1	98	48.985558083468305	34.72727272727273	32	40.0
1	99	55.221216831264684	36.592592592592595	33	46.0
1	100	55.221216831264684	36.592592592592595	33	46.0
1	101	55.221216831264684	36.592592592592595	33	46.0
1	102	71.69351583667996	39.2	34	66.0
1	103	71.69351583667996	39.2	34	66.0
1	104	71.69351583667996	39.2	34	66.0
1	105	82.77947550249044	39.666666666666664	35	76.0
1	106	82.77947550249044	39.666666666666664	35	76.0
1	107	82.77947550249044	39.666666666666664	35	76.0
1	108	92.52892569045949	43.588235294117645	36	100.0
1	109	92.52892569045949	43.588235294117645	36	100.0
1	110	92.52892569045949	43.588235294117645	36	100.0
1	111	60.411535618152	37.0	37	60.00000000000001
1	112	60.411535618152	37.0	37	60.00000000000001
1	113	60.411535618152	37.0	37	60.00000000000001
1	114	31.697366596101027	29.8	38	30.0
1	115	31.697366596101027	29.8	38	30.0
1	116	31.697366596101027	29.8	38	30.0
1	117	30.99544312464238	30.09090909090909	39	31.0
1	118	30.99544312464238	30.09090909090909	39	31.0
1	119	30.99544312464238	30.09090909090909	39	31.0
1	120	32.854799048806115	29.68421052631579	40	31.0
1	121	32.854799048806115	29.68421052631579	40	31.0
1	122	32.854799048806115	29.68421052631579	40	31.0
1	123	32.917659979865746	29.434782608695652	41	30.999999999999996
1	124	32.917659979865746	29.434782608695652	41	30.999999999999996
1	125	32.917659979865746	29.434782608695652	41	30.999999999999996
1	126	31.781385865284783	29.625	42	30.0
1	127	31.781385865284783	29.625	42	30.0
1	128	31.781385865284783	29.625	42	30.0
2	36	99999.0	61.0	12	99999.0
2	37	99999.0	61.0	12	99999.0
2	38	99999.0	61.0	12	99999.0
2	39	36.30355154308701	28.285714285714285	13	30.0
2	40	36.30355154308701	28.285714285714285	13	30.0
2	41	36.30355154308701	28.285714285714285	13	30.0
2	42	99999.0	30.545454545454547	14	99999.0
2	43	99999.0	30.545454545454547	14	99999.0
2	44	99999.0	30.545454545454547	14	99999.0
2	45	54.80336143684109	34.84375	15	49.0
2	46	54.80336143684109	34.84375	15	49.0
2	47	54.80336143684109	34.84375	15	49.0
2	48	46.420593830334056	37.875	16	40.0
2	49	46.420593830334056	37.875	16	40.0
2	50	46.420593830334056	37.875	16	40.0
2	51	32.72692011378276	30.23076923076923	17	32.0
2	52	32.72692011378276	30.23076923076923	17	32.0
2	53	32.72692011378276	30.23076923076923	17	32.0
2	54	32.12444101030176	29.59259259259259	18	31.000000000000004
2	55	32.12444101030176	29.59259259259259	18	31.000000000000004
2	56	32.12444101030176	29.59259259259259	18	31.000000000000004
2	57	31.85755689668733	29.666666666666668	19	30.0
2	58	31.85755689668733	29.666666666666668	19	30.0
2	59	31.85755689668733	29.666666666666668	19	30.0
2	60	55.69652183387372	36.75438596491228	20	46.0
2	61	55.69652183387372	36.75438596491228	20	46.0
2	62	55.69652183387372	36.75438596491228	20	46.0
2	63	48.89923423705605	36.0	21	40.0
2	64	48.89923423705605	36.0	21	40.0
2	65	48.89923423705605	36.0	21	40.0
2	66	48.44666181884794	35.4	22	41.0
2	67	48.44666181884794	35.4	22	41.0
2	68	48.44666181884794	35.4	22	41.0
2	84	99999.0	32.0	28	99999.0
2	85	99999.0	32.0	28	99999.0
2	86	99999.0	32.0	28	99999.0
2	87	54.444067825802705	38.9746835443038	29	47.00000000000001
2	88	54.444067825802705	38.9746835443038	29	47.00000000000001
2	89	54.444067825802705	38.9746835443038	29	47.00000000000001
2	90	49.9122883128498	35.58461538461538	30	40.0
2	91	49.9122883128498	35.58461538461538	30	40.0
2	92	49.9122883128498	35.58461538461538	30	40.0
2	93	58.1541331191182	38.73529411764706	31	46.0
2	94	58.1541331191182	38.73529411764706	31	46.0
2	95	58.1541331191182	38.73529411764706	31	46.0
2	96	118.15407077810394	62.232394366197184	32	106.0
2	97	118.15407077810394	62.232394366197184	32	106.0
2	98	118.15407077810394	62.232394366197184	32	106.0
2	99	112.8459597618277	80.5625	33	91.0
2	100	112.8459597618277	80.5625	33	91.0
2	101	112.8459597618277	80.5625	33	91.0
2	102	153.01553054505678	71.67567567567568	34	150.0
2	103	153.01553054505678	71.67567567567568	34	150.0
2	104	153.01553054505678	71.67567567567568	34	150.0
2	105	119.9867128150301	62.81553398058252	35	105.0
2	106	119.9867128150301	62.81553398058252	35	105.0
2	107	119.9867128150301	62.81553398058252	35	105.0
2	108	122.29804551256476	61.36619718309859	36	106.0
2	109	122.29804551256476	61.36619718309859	36	106.0
2	110	122.29804551256476	61.36619718309859	36	106.0
2	111	513.4173227263421	169.04	37	380.0
2	112	513.4173227263421	169.04	37	380.0
2	113	513.4173227263421	169.04	37	380.0
2	114	514.9305309345809	190.8846153846154	38	390.0
2	115	514.9305309345809	190.8846153846154	38	390.0
2	116	514.9305309345809	190.8846153846154	38	390.0
2	117	257.34473665033244	101.10714285714286	39	202.0
2	118	257.34473665033244	101.10714285714286	39	202.0
2	119	257.34473665033244	101.10714285714286	39	202.0
2	120	51.65968544425074	35.85	40	46.0
2	121	51.65968544425074	35.85	40	46.0
2	122	51.65968544425074	35.85	40	46.0
2	123	55.25597021526135	35.87179487179487	41	52.0
2	124	55.25597021526135	35.87179487179487	41	52.0
2	125	55.25597021526135	35.87179487179487	41	52.0
2	126	52.6641020498429	36.06896551724138	42	45.0
2	127	52.6641020498429	36.06896551724138	42	45.0
2	128	52.6641020498429	36.06896551724138	42	45.0
3	39	36.41357448663283	27.0	13	30.0
3	40	36.41357448663283	27.0	13	30.0
3	41	36.41357448663283	27.0	13	30.0
3	42	35.44418157426194	28.466666666666665	14	31.0
3	43	35.44418157426194	28.466666666666665	14	31.0
3	44	35.44418157426194	28.466666666666665	14	31.0
3	45	34.206043905251676	29.5625	15	31.0
3	46	34.206043905251676	29.5625	15	31.0
3	47	34.206043905251676	29.5625	15	31.0
3	48	71.20545916778232	40.61904761904762	16	68.0
3	49	71.20545916778232	40.61904761904762	16	68.0
3	50	71.20545916778232	40.61904761904762	16	68.0
3	51	52.3666358594931	34.333333333333336	17	59.99999999999999
3	52	52.3666358594931	34.333333333333336	17	59.99999999999999
3	53	52.3666358594931	34.333333333333336	17	59.99999999999999
3	54	33.1151348546031	30.153846153846153	18	32.0
3	55	33.1151348546031	30.153846153846153	18	32.0
3	56	33.1151348546031	30.153846153846153	18	32.0
3	57	32.36587289919398	29.666666666666668	19	30.0
3	58	32.36587289919398	29.666666666666668	19	30.0
3	59	32.36587289919398	29.666666666666668	19	30.0
3	60	161.83942919892024	57.75675675675676	20	150.0
3	61	161.83942919892024	57.75675675675676	20	150.0
3	62	161.83942919892024	57.75675675675676	20	150.0
3	63	46.10446574991977	34.035714285714285	21	40.0
3	64	46.10446574991977	34.035714285714285	21	40.0
3	65	46.10446574991977	34.035714285714285	21	40.0
3	66	47.692091910800386	34.36363636363637	22	40.0
3	67	47.692091910800386	34.36363636363637	22	40.0
3	68	47.692091910800386	34.36363636363637	22	40.0
3	84	99999.0	60.0	28	99999.0
3	85	99999.0	60.0	28	99999.0
3	86	99999.0	60.0	28	99999.0
3	87	52.84749800172845	35.964285714285715	29	45.0
3	88	52.84749800172845	35.964285714285715	29	45.0
3	89	52.84749800172845	35.964285714285715	29	45.0
3	90	32.283539724164996	29.45	30	31.000000000000004
3	91	32.283539724164996	29.45	30	31.000000000000004
3	92	32.283539724164996	29.45	30	31.000000000000004
3	93	56.78239763179697	39.98571428571429	31	47.0
3	94	56.78239763179697	39.98571428571429	31	47.0
3	95	56.78239763179697	39.98571428571429	31	47.0
3	96	136.5619885684815	67.57664233576642	32	120.0
3	97	136.5619885684815	67.57664233576642	32	120.0
3	98	136.5619885684815	67.57664233576642	32	120.0
3	99	188.19805262231364	114.70612244897958	33	166.0
3	100	188.19805262231364	114.70612244897958	33	166.0
3	101	188.19805262231364	114.70612244897958	33	166.0
3	102	78.70878417189465	52.689655172413794	34	60.99999999999999
3	103	78.70878417189465	52.689655172413794	34	60.99999999999999
3	104	78.70878417189465	52.689655172413794	34	60.99999999999999
3	105	126.16626620114317	58.59722222222222	35	141.0
3	106	126.16626620114317	58.59722222222222	35	141.0
3	107	126.16626620114317	58.59722222222222	35	141.0
3	108	78.5452692539395	49.2	36	61.0
3	109	78.5452692539395	49.2	36	61.0
3	110	78.5452692539395	49.2	36	61.0
3	111	1040.6995692218397	294.3636363636364	37	99999.0
3	112	1040.6995692218397	294.3636363636364	37	99999.0
3	113	1040.6995692218397	294.3636363636364	37	99999.0
3	114	441.9441986994145	219.47058823529412	38	321.0
3	115	441.9441986994145	219.47058823529412	38	321.0
3	116	441.9441986994145	219.47058823529412	38	321.0
3	117	86.14135608194478	42.333333333333336	39	80.0
3	118	86.14135608194478	42.333333333333336	39	80.0
3	119	86.14135608194478	42.333333333333336	39	80.0
3	120	52.83402933268492	35.72	40	59.99999999999999
3	121	52.83402933268492	35.72	40	59.99999999999999
3	122	52.83402933268492	35.72	40	59.99999999999999
3	123	52.61748737601083	34.34615384615385	41	46.0
3	124	52.61748737601083	34.34615384615385	41	46.0
3	125	52.61748737601083	34.34615384615385	41	46.0
3	126	53.86314020076051	35.5	42	50.0
3	127	53.86314020076051	35.5	42	50.0
3	128	53.86314020076051	35.5	42	50.0
4	39	99999.0	27.0	13	99999.0
4	40	99999.0	27.0	13	99999.0
4	41	99999.0	27.0	13	99999.0
4	42	99999.0	29.625	14	99999.0
4	43	99999.0	29.625	14	99999.0
4	44	99999.0	29.625	14	99999.0
4	45	35.19980515104898	29.11764705882353	15	31.0
4	46	35.19980515104898	29.11764705882353	15	31.0
4	47	35.19980515104898	29.11764705882353	15	31.0
4	48	71.60764383310847	42.48148148148148	16	60.0
4	49	71.60764383310847	42.48148148148148	16	60.0
4	50	71.60764383310847	42.48148148148148	16	60.0
4	51	58.24531908764003	35.72	17	48.0
4	52	58.24531908764003	35.72	17	48.0
4	53	58.24531908764003	35.72	17	48.0
4	54	34.49939809891218	29.48148148148148	18	32.0
4	55	34.49939809891218	29.48148148148148	18	32.0
4	56	34.49939809891218	29.48148148148148	18	32.0
4	57	54.76450201119071	32.76190476190476	19	46.0
4	58	54.76450201119071	32.76190476190476	19	46.0
4	59	54.76450201119071	32.76190476190476	19	46.0
4	60	71.7808263609843	37.0	20	80.0
4	61	71.7808263609843	37.0	20	80.0
4	62	71.7808263609843	37.0	20	80.0
4	63	39.03195337377249	28.526315789473685	21	31.000000000000004
4	64	39.03195337377249	28.526315789473685	21	31.000000000000004
4	65	39.03195337377249	28.526315789473685	21	31.000000000000004
4	66	56.28491867957527	35.20454545454545	22	50.0
4	67	56.28491867957527	35.20454545454545	22	50.0
4	68	56.28491867957527	35.20454545454545	22	50.0
4	84	99999.0	32.333333333333336	28	99999.0
4	85	99999.0	32.333333333333336	28	99999.0
4	86	99999.0	32.333333333333336	28	99999.0
4	87	56.17217194090394	36.36585365853659	29	46.0
4	88	56.17217194090394	36.36585365853659	29	46.0
4	89	56.17217194090394	36.36585365853659	29	46.0
4	90	57.44486024272404	36.43589743589744	30	46.0
4	91	57.44486024272404	36.43589743589744	30	46.0
4	92	57.44486024272404	36.43589743589744	30	46.0
4	93	52.15157558420816	35.65625	31	45.0
4	94	52.15157558420816	35.65625	31	45.0
4	95	52.15157558420816	35.65625	31	45.0
4	96	80.74647370194435	49.66233766233766	32	66.0
4	97	80.74647370194435	49.66233766233766	32	66.0
4	98	80.74647370194435	49.66233766233766	32	66.0
4	99	108.02835658842504	69.125	33	90.0
4	100	108.02835658842504	69.125	33	90.0
4	101	108.02835658842504	69.125	33	90.0
4	102	176.27400569031647	78.45901639344262	34	179.99999999999997
4	103	176.27400569031647	78.45901639344262	34	179.99999999999997
4	104	176.27400569031647	78.45901639344262	34	179.99999999999997
4	105	184.696785906172	74.11688311688312	35	180.0
4	106	184.696785906172	74.11688311688312	35	180.0
4	107	184.696785906172	74.11688311688312	35	180.0
4	108	199.71787562858054	84.75280898876404	36	180.0
4	109	199.71787562858054	84.75280898876404	36	180.0
4	110	199.71787562858054	84.75280898876404	36	180.0
4	111	383.60371439433675	145.34615384615384	37	300.0
4	112	383.60371439433675	145.34615384615384	37	300.0
4	113	383.60371439433675	145.34615384615384	37	300.0
4	114	558.8012385700391	223.48717948717947	38	480.0
4	115	558.8012385700391	223.48717948717947	38	480.0
4	116	558.8012385700391	223.48717948717947	38	480.0
4	117	230.83197039720318	95.15277777777777	39	180.0
4	118	230.83197039720318	95.15277777777777	39	180.0
4	119	230.83197039720318	95.15277777777777	39	180.0
4	120	291.3444716732831	94.59701492537313	40	240.0
4	121	291.3444716732831	94.59701492537313	40	240.0
4	122	291.3444716732831	94.59701492537313	40	240.0
4	123	244.08297561431942	74.05084745762711	41	219.0
4	124	244.08297561431942	74.05084745762711	41	219.0
4	125	244.08297561431942	74.05084745762711	41	219.0
4	126	56.34188247533165	33.5625	42	59.99999999999999
4	127	56.34188247533165	33.5625	42	59.99999999999999
4	128	56.34188247533165	33.5625	42	59.99999999999999
5	36	99999.0	30.0	12	99999.0
5	37	99999.0	30.0	12	99999.0
5	38	99999.0	30.0	12	99999.0
5	39	46.16236393025778	31.102564102564102	13	45.0
5	40	46.16236393025778	31.102564102564102	13	45.0
5	41	46.16236393025778	31.102564102564102	13	45.0
5	42	44.886050556865726	31.654545454545456	14	44.0
5	43	44.886050556865726	31.654545454545456	14	44.0
5	44	44.886050556865726	31.654545454545456	14	44.0
5	45	55.72676702736106	38.69318181818182	15	50.0
5	46	55.72676702736106	38.69318181818182	15	50.0
5	47	55.72676702736106	38.69318181818182	15	50.0
5	48	59.04787099228896	42.50617283950617	16	55.99999999999999
5	49	59.04787099228896	42.50617283950617	16	55.99999999999999
5	50	59.04787099228896	42.50617283950617	16	55.99999999999999
5	51	64.54141866008504	42.40689655172414	17	61.0
5	52	64.54141866008504	42.40689655172414	17	61.0
5	53	64.54141866008504	42.40689655172414	17	61.0
5	54	55.271861103434645	40.25301204819277	18	51.0
5	55	55.271861103434645	40.25301204819277	18	51.0
5	56	55.271861103434645	40.25301204819277	18	51.0
5	57	60.936596701607	41.15492957746479	19	60.0
5	58	60.936596701607	41.15492957746479	19	60.0
5	59	60.936596701607	41.15492957746479	19	60.0
5	60	73.72068889346542	45.22435897435897	20	80.0
5	61	73.72068889346542	45.22435897435897	20	80.0
5	62	73.72068889346542	45.22435897435897	20	80.0
5	63	60.07732639686219	42.359375	21	60.0
5	64	60.07732639686219	42.359375	21	60.0
5	65	60.07732639686219	42.359375	21	60.0
5	66	59.31180917208761	42.21978021978022	22	53.0
5	67	59.31180917208761	42.21978021978022	22	53.0
5	68	59.31180917208761	42.21978021978022	22	53.0
5	84	99999.0	51.90909090909091	28	99999.0
5	85	99999.0	51.90909090909091	28	99999.0
5	86	99999.0	51.90909090909091	28	99999.0
5	87	58.05905876639752	42.143382352941174	29	55.0
5	88	58.05905876639752	42.143382352941174	29	55.0
5	89	58.05905876639752	42.143382352941174	29	55.0
5	90	46.40605837017244	38.41818181818182	30	40.0
5	91	46.40605837017244	38.41818181818182	30	40.0
5	92	46.40605837017244	38.41818181818182	30	40.0
5	93	59.6963122620117	44.39297124600639	31	55.0
5	94	59.6963122620117	44.39297124600639	31	55.0
5	95	59.6963122620117	44.39297124600639	31	55.0
5	96	128.09330057337647	65.4368932038835	32	121.0
5	97	128.09330057337647	65.4368932038835	32	121.0
5	98	128.09330057337647	65.4368932038835	32	121.0
5	99	248.89990936470937	132.70164609053498	33	267.0
5	100	248.89990936470937	132.70164609053498	33	267.0
5	101	248.89990936470937	132.70164609053498	33	267.0
5	102	320.567740939493	120.85046728971963	34	340.0
5	103	320.567740939493	120.85046728971963	34	340.0
5	104	320.567740939493	120.85046728971963	34	340.0
5	105	75.23027476328735	53.43478260869565	35	62.0
5	106	75.23027476328735	53.43478260869565	35	62.0
5	107	75.23027476328735	53.43478260869565	35	62.0
5	108	348.02051610271957	112.70822281167109	36	384.0
5	109	348.02051610271957	112.70822281167109	36	384.0
5	110	348.02051610271957	112.70822281167109	36	384.0
5	111	599.870695334503	200.21645021645023	37	481.0
5	112	599.870695334503	200.21645021645023	37	481.0
5	113	599.870695334503	200.21645021645023	37	481.0
5	114	725.2793464499082	303.05825242718447	38	581.0
5	115	725.2793464499082	303.05825242718447	38	581.0
5	116	725.2793464499082	303.05825242718447	38	581.0
5	117	619.6207109361451	210.10828025477707	39	517.0
5	118	619.6207109361451	210.10828025477707	39	517.0
5	119	619.6207109361451	210.10828025477707	39	517.0
5	120	65.67073944458214	42.121212121212125	40	62.0
5	121	65.67073944458214	42.121212121212125	40	62.0
5	122	65.67073944458214	42.121212121212125	40	62.0
5	123	97.60263433521312	46.957671957671955	41	128.0
5	124	97.60263433521312	46.957671957671955	41	128.0
5	125	97.60263433521312	46.957671957671955	41	128.0
5	126	73.39513093881054	43.54114713216958	42	90.0
5	127	73.39513093881054	43.54114713216958	42	90.0
5	128	73.39513093881054	43.54114713216958	42	90.0
6	39	99999.0	18.0	13	99999.0
6	40	99999.0	18.0	13	99999.0
6	41	99999.0	18.0	13	99999.0
6	42	99999.0	30.0	14	99999.0
6	43	99999.0	30.0	14	99999.0
6	44	99999.0	30.0	14	99999.0
6	45	99999.0	28.666666666666668	15	99999.0
6	46	99999.0	28.666666666666668	15	99999.0
6	47	99999.0	28.666666666666668	15	99999.0
6	48	99999.0	112.0	16	99999.0
6	49	99999.0	112.0	16	99999.0
6	50	99999.0	112.0	16	99999.0
6	51	99999.0	63.0	17	99999.0
6	52	99999.0	63.0	17	99999.0
6	53	99999.0	63.0	17	99999.0
6	54	99999.0	42.0	18	99999.0
6	55	99999.0	42.0	18	99999.0
6	56	99999.0	42.0	18	99999.0
6	57	99999.0	33.5	19	99999.0
6	58	99999.0	33.5	19	99999.0
6	59	99999.0	33.5	19	99999.0
6	63	99999.0	29.5	21	99999.0
6	64	99999.0	29.5	21	99999.0
6	65	99999.0	29.5	21	99999.0
6	66	99999.0	36.0	22	99999.0
6	67	99999.0	36.0	22	99999.0
6	68	99999.0	36.0	22	99999.0
6	84	99999.0	178.5	28	99999.0
6	85	99999.0	178.5	28	99999.0
6	86	99999.0	178.5	28	99999.0
6	87	99999.0	39.4	29	99999.0
6	88	99999.0	39.4	29	99999.0
6	89	99999.0	39.4	29	99999.0
6	90	99999.0	30.0	30	99999.0
6	91	99999.0	30.0	30	99999.0
6	92	99999.0	30.0	30	99999.0
6	93	99999.0	60.0	31	99999.0
6	94	99999.0	60.0	31	99999.0
6	95	99999.0	60.0	31	99999.0
6	96	99999.0	97.5	32	99999.0
6	97	99999.0	97.5	32	99999.0
6	98	99999.0	97.5	32	99999.0
6	99	99999.0	52.0	33	99999.0
6	100	99999.0	52.0	33	99999.0
6	101	99999.0	52.0	33	99999.0
6	102	99999.0	99.22222222222223	34	99999.0
6	103	99999.0	99.22222222222223	34	99999.0
6	104	99999.0	99.22222222222223	34	99999.0
6	105	99999.0	88.72727272727273	35	99999.0
6	106	99999.0	88.72727272727273	35	99999.0
6	107	99999.0	88.72727272727273	35	99999.0
6	108	99999.0	288.25	36	99999.0
6	109	99999.0	288.25	36	99999.0
6	110	99999.0	288.25	36	99999.0
6	111	99999.0	87.5	37	99999.0
6	112	99999.0	87.5	37	99999.0
6	113	99999.0	87.5	37	99999.0
6	114	99999.0	128.33333333333334	38	99999.0
6	115	99999.0	128.33333333333334	38	99999.0
6	116	99999.0	128.33333333333334	38	99999.0
6	117	99999.0	28.0	39	99999.0
6	118	99999.0	28.0	39	99999.0
6	119	99999.0	28.0	39	99999.0
6	120	99999.0	36.0	40	99999.0
6	121	99999.0	36.0	40	99999.0
6	122	99999.0	36.0	40	99999.0
6	123	99999.0	43.0	41	99999.0
6	124	99999.0	43.0	41	99999.0
6	125	99999.0	43.0	41	99999.0
7	39	99999.0	30.0	13	99999.0
7	40	99999.0	30.0	13	99999.0
7	41	99999.0	30.0	13	99999.0
7	42	99999.0	39.0	14	99999.0
7	43	99999.0	39.0	14	99999.0
7	44	99999.0	39.0	14	99999.0
7	45	99999.0	46.875	15	99999.0
7	46	99999.0	46.875	15	99999.0
7	47	99999.0	46.875	15	99999.0
7	48	99999.0	59.8	16	99999.0
7	49	99999.0	59.8	16	99999.0
7	50	99999.0	59.8	16	99999.0
7	51	99999.0	80.66666666666667	17	99999.0
7	52	99999.0	80.66666666666667	17	99999.0
7	53	99999.0	80.66666666666667	17	99999.0
7	54	99999.0	64.33333333333333	18	99999.0
7	55	99999.0	64.33333333333333	18	99999.0
7	56	99999.0	64.33333333333333	18	99999.0
7	57	99999.0	49.111111111111114	19	99999.0
7	58	99999.0	49.111111111111114	19	99999.0
7	59	99999.0	49.111111111111114	19	99999.0
7	60	99999.0	46.0	20	99999.0
7	61	99999.0	46.0	20	99999.0
7	62	99999.0	46.0	20	99999.0
7	63	99999.0	49.42857142857143	21	99999.0
7	64	99999.0	49.42857142857143	21	99999.0
7	65	99999.0	49.42857142857143	21	99999.0
7	66	99999.0	44.285714285714285	22	99999.0
7	67	99999.0	44.285714285714285	22	99999.0
7	68	99999.0	44.285714285714285	22	99999.0
7	84	99999.0	38.0	28	99999.0
7	85	99999.0	38.0	28	99999.0
7	86	99999.0	38.0	28	99999.0
7	87	99999.0	65.25	29	99999.0
7	88	99999.0	65.25	29	99999.0
7	89	99999.0	65.25	29	99999.0
7	90	99999.0	45.666666666666664	30	99999.0
7	91	99999.0	45.666666666666664	30	99999.0
7	92	99999.0	45.666666666666664	30	99999.0
7	93	99999.0	65.0	31	99999.0
7	94	99999.0	65.0	31	99999.0
7	95	99999.0	65.0	31	99999.0
7	96	99999.0	53.666666666666664	32	99999.0
7	97	99999.0	53.666666666666664	32	99999.0
7	98	99999.0	53.666666666666664	32	99999.0
7	99	99999.0	43.666666666666664	33	99999.0
7	100	99999.0	43.666666666666664	33	99999.0
7	101	99999.0	43.666666666666664	33	99999.0
7	102	99999.0	86.85714285714286	34	99999.0
7	103	99999.0	86.85714285714286	34	99999.0
7	104	99999.0	86.85714285714286	34	99999.0
7	105	99999.0	353.6666666666667	35	99999.0
7	106	99999.0	353.6666666666667	35	99999.0
7	107	99999.0	353.6666666666667	35	99999.0
7	108	99999.0	140.0	36	99999.0
7	109	99999.0	140.0	36	99999.0
7	110	99999.0	140.0	36	99999.0
7	111	99999.0	108.0	37	99999.0
7	112	99999.0	108.0	37	99999.0
7	113	99999.0	108.0	37	99999.0
7	114	99999.0	38.0	38	99999.0
7	115	99999.0	38.0	38	99999.0
7	116	99999.0	38.0	38	99999.0
7	117	99999.0	41.2	39	99999.0
7	118	99999.0	41.2	39	99999.0
7	119	99999.0	41.2	39	99999.0
7	120	99999.0	42.5	40	99999.0
7	121	99999.0	42.5	40	99999.0
7	122	99999.0	42.5	40	99999.0
7	123	99999.0	44.0	41	99999.0
7	124	99999.0	44.0	41	99999.0
7	125	99999.0	44.0	41	99999.0
7	126	99999.0	42.857142857142854	42	99999.0
7	127	99999.0	42.857142857142854	42	99999.0
7	128	99999.0	42.857142857142854	42	99999.0
8	39	99999.0	33.888888888888886	13	99999.0
8	40	99999.0	33.888888888888886	13	99999.0
8	41	99999.0	33.888888888888886	13	99999.0
8	42	34.97453701939497	28.9	14	31.0
8	43	34.97453701939497	28.9	14	31.0
8	44	34.97453701939497	28.9	14	31.0
8	45	57.39923958680078	36.743589743589745	15	51.99999999999999
8	46	57.39923958680078	36.743589743589745	15	51.99999999999999
8	47	57.39923958680078	36.743589743589745	15	51.99999999999999
8	48	182.39010254820988	71.68867924528301	16	180.0
8	49	182.39010254820988	71.68867924528301	16	180.0
8	50	182.39010254820988	71.68867924528301	16	180.0
8	51	263.06294359176246	103.44274809160305	17	216.0
8	52	263.06294359176246	103.44274809160305	17	216.0
8	53	263.06294359176246	103.44274809160305	17	216.0
8	54	62.16715799223236	43.78688524590164	18	54.0
8	55	62.16715799223236	43.78688524590164	18	54.0
8	56	62.16715799223236	43.78688524590164	18	54.0
8	57	85.90879727401187	45.40909090909091	19	77.0
8	58	85.90879727401187	45.40909090909091	19	77.0
8	59	85.90879727401187	45.40909090909091	19	77.0
8	60	55.63770464819668	38.4	20	46.0
8	61	55.63770464819668	38.4	20	46.0
8	62	55.63770464819668	38.4	20	46.0
8	63	55.753700893708036	36.325581395348834	21	51.0
8	64	55.753700893708036	36.325581395348834	21	51.0
8	65	55.753700893708036	36.325581395348834	21	51.0
8	66	58.848424528251606	38.282051282051285	22	53.0
8	67	58.848424528251606	38.282051282051285	22	53.0
8	68	58.848424528251606	38.282051282051285	22	53.0
8	84	99999.0	146.625	28	99999.0
8	85	99999.0	146.625	28	99999.0
8	86	99999.0	146.625	28	99999.0
8	87	69.48761592685099	42.09090909090909	29	60.0
8	88	69.48761592685099	42.09090909090909	29	60.0
8	89	69.48761592685099	42.09090909090909	29	60.0
8	90	64.69049007069583	40.10204081632653	30	71.0
8	91	64.69049007069583	40.10204081632653	30	71.0
8	92	64.69049007069583	40.10204081632653	30	71.0
8	93	59.92377429692665	37.6271186440678	31	51.99999999999999
8	94	59.92377429692665	37.6271186440678	31	51.99999999999999
8	95	59.92377429692665	37.6271186440678	31	51.99999999999999
8	96	83.12363739596387	45.01449275362319	32	80.0
8	97	83.12363739596387	45.01449275362319	32	80.0
8	98	83.12363739596387	45.01449275362319	32	80.0
8	99	68.2533889306949	42.08620689655172	33	60.0
8	100	68.2533889306949	42.08620689655172	33	60.0
8	101	68.2533889306949	42.08620689655172	33	60.0
8	102	271.99566906559335	87.4368932038835	34	270.0
8	103	271.99566906559335	87.4368932038835	34	270.0
8	104	271.99566906559335	87.4368932038835	34	270.0
8	105	62.11222602308973	39.38095238095238	35	58.0
8	106	62.11222602308973	39.38095238095238	35	58.0
8	107	62.11222602308973	39.38095238095238	35	58.0
8	108	350.58453611184126	101.6027397260274	36	301.0
8	109	350.58453611184126	101.6027397260274	36	301.0
8	110	350.58453611184126	101.6027397260274	36	301.0
8	111	65.16757323574953	41.48275862068966	37	60.0
8	112	65.16757323574953	41.48275862068966	37	60.0
8	113	65.16757323574953	41.48275862068966	37	60.0
8	114	103.47715051702636	48.19230769230769	38	102.0
8	115	103.47715051702636	48.19230769230769	38	102.0
8	116	103.47715051702636	48.19230769230769	38	102.0
8	117	68.69105734134934	36.96	39	99999.0
8	118	68.69105734134934	36.96	39	99999.0
8	119	68.69105734134934	36.96	39	99999.0
8	120	50.01921479282419	33.833333333333336	40	45.0
8	121	50.01921479282419	33.833333333333336	40	45.0
8	122	50.01921479282419	33.833333333333336	40	45.0
8	123	57.77969654442303	36.25806451612903	41	52.0
8	124	57.77969654442303	36.25806451612903	41	52.0
8	125	57.77969654442303	36.25806451612903	41	52.0
8	126	61.713483133401816	36.285714285714285	42	60.0
8	127	61.713483133401816	36.285714285714285	42	60.0
8	128	61.713483133401816	36.285714285714285	42	60.0
9	36	99999.0	31.0	12	99999.0
9	37	99999.0	31.0	12	99999.0
9	38	99999.0	31.0	12	99999.0
9	39	99999.0	30.0	13	99999.0
9	40	99999.0	30.0	13	99999.0
9	41	99999.0	30.0	13	99999.0
9	42	99999.0	32.0	14	99999.0
9	43	99999.0	32.0	14	99999.0
9	44	99999.0	32.0	14	99999.0
9	45	99999.0	37.666666666666664	15	99999.0
9	46	99999.0	37.666666666666664	15	99999.0
9	47	99999.0	37.666666666666664	15	99999.0
9	48	99999.0	81.58333333333333	16	99999.0
9	49	99999.0	81.58333333333333	16	99999.0
9	50	99999.0	81.58333333333333	16	99999.0
9	51	99999.0	82.5	17	99999.0
9	52	99999.0	82.5	17	99999.0
9	53	99999.0	82.5	17	99999.0
9	54	99999.0	46.916666666666664	18	99999.0
9	55	99999.0	46.916666666666664	18	99999.0
9	56	99999.0	46.916666666666664	18	99999.0
9	57	31.510254434829534	29.846153846153847	19	30.0
9	58	31.510254434829534	29.846153846153847	19	30.0
9	59	31.510254434829534	29.846153846153847	19	30.0
9	60	99999.0	33.45454545454545	20	99999.0
9	61	99999.0	33.45454545454545	20	99999.0
9	62	99999.0	33.45454545454545	20	99999.0
9	63	58.94420931977401	36.875	21	50.0
9	64	58.94420931977401	36.875	21	50.0
9	65	58.94420931977401	36.875	21	50.0
9	66	99999.0	33.833333333333336	22	99999.0
9	67	99999.0	33.833333333333336	22	99999.0
9	68	99999.0	33.833333333333336	22	99999.0
9	87	54.4707533004934	38.0	29	46.0
9	88	54.4707533004934	38.0	29	46.0
9	89	54.4707533004934	38.0	29	46.0
9	90	57.454428533025244	36.05555555555556	30	45.0
9	91	57.454428533025244	36.05555555555556	30	45.0
9	92	57.454428533025244	36.05555555555556	30	45.0
9	93	53.29788279883954	35.214285714285715	31	45.0
9	94	53.29788279883954	35.214285714285715	31	45.0
9	95	53.29788279883954	35.214285714285715	31	45.0
9	96	99999.0	38.5	32	99999.0
9	97	99999.0	38.5	32	99999.0
9	98	99999.0	38.5	32	99999.0
9	99	99999.0	84.375	33	99999.0
9	100	99999.0	84.375	33	99999.0
9	101	99999.0	84.375	33	99999.0
9	102	99999.0	32.625	34	99999.0
9	103	99999.0	32.625	34	99999.0
9	104	99999.0	32.625	34	99999.0
9	105	99999.0	42.125	35	99999.0
9	106	99999.0	42.125	35	99999.0
9	107	99999.0	42.125	35	99999.0
9	108	99999.0	43.0	36	99999.0
9	109	99999.0	43.0	36	99999.0
9	110	99999.0	43.0	36	99999.0
9	111	99999.0	30.0	37	99999.0
9	112	99999.0	30.0	37	99999.0
9	113	99999.0	30.0	37	99999.0
9	114	36.434283176858166	30.0	38	36.0
9	115	36.434283176858166	30.0	38	36.0
9	116	36.434283176858166	30.0	38	36.0
9	117	99999.0	33.785714285714285	39	99999.0
9	118	99999.0	33.785714285714285	39	99999.0
9	119	99999.0	33.785714285714285	39	99999.0
9	120	99999.0	49.714285714285715	40	99999.0
9	121	99999.0	49.714285714285715	40	99999.0
9	122	99999.0	49.714285714285715	40	99999.0
9	123	53.033212267543995	35.333333333333336	41	45.0
9	124	53.033212267543995	35.333333333333336	41	45.0
9	125	53.033212267543995	35.333333333333336	41	45.0
9	126	99999.0	33.61538461538461	42	99999.0
9	127	99999.0	33.61538461538461	42	99999.0
9	128	99999.0	33.61538461538461	42	99999.0
10	96	99999.0	73.66666666666667	32	99999.0
10	97	99999.0	73.66666666666667	32	99999.0
10	98	99999.0	73.66666666666667	32	99999.0
10	99	99999.0	125.0	33	99999.0
10	100	99999.0	125.0	33	99999.0
10	101	99999.0	125.0	33	99999.0
10	102	99999.0	163.71428571428572	34	99999.0
10	103	99999.0	163.71428571428572	34	99999.0
10	104	99999.0	163.71428571428572	34	99999.0
10	105	99999.0	137.2	35	99999.0
10	106	99999.0	137.2	35	99999.0
10	107	99999.0	137.2	35	99999.0
10	108	99999.0	173.42857142857142	36	99999.0
10	109	99999.0	173.42857142857142	36	99999.0
10	110	99999.0	173.42857142857142	36	99999.0
10	111	798.5698328780838	353.46666666666664	37	99999.0
10	112	798.5698328780838	353.46666666666664	37	99999.0
10	113	798.5698328780838	353.46666666666664	37	99999.0
10	114	99999.0	367.8333333333333	38	99999.0
10	115	99999.0	367.8333333333333	38	99999.0
10	116	99999.0	367.8333333333333	38	99999.0
10	117	99999.0	252.16666666666666	39	99999.0
10	118	99999.0	252.16666666666666	39	99999.0
10	119	99999.0	252.16666666666666	39	99999.0
10	120	99999.0	308.4	40	99999.0
10	121	99999.0	308.4	40	99999.0
10	122	99999.0	308.4	40	99999.0
10	123	99999.0	348.3333333333333	41	99999.0
10	124	99999.0	348.3333333333333	41	99999.0
10	125	99999.0	348.3333333333333	41	99999.0
10	126	99999.0	90.0	42	99999.0
10	127	99999.0	90.0	42	99999.0
10	128	99999.0	90.0	42	99999.0
10	51	99999.0	44.0	17	99999.0
10	52	99999.0	44.0	17	99999.0
10	53	99999.0	44.0	17	99999.0
10	66	99999.0	52.0	22	99999.0
10	67	99999.0	52.0	22	99999.0
10	68	99999.0	52.0	22	99999.0
10	93	99999.0	130.0	31	99999.0
10	94	99999.0	130.0	31	99999.0
10	95	99999.0	130.0	31	99999.0
11	42	99999.0	40.0	14	99999.0
11	43	99999.0	40.0	14	99999.0
11	44	99999.0	40.0	14	99999.0
11	48	99999.0	71.71428571428571	16	99999.0
11	49	99999.0	71.71428571428571	16	99999.0
11	50	99999.0	71.71428571428571	16	99999.0
11	51	99999.0	36.666666666666664	17	99999.0
11	52	99999.0	36.666666666666664	17	99999.0
11	53	99999.0	36.666666666666664	17	99999.0
11	54	99999.0	40.4	18	99999.0
11	55	99999.0	40.4	18	99999.0
11	56	99999.0	40.4	18	99999.0
11	57	99999.0	44.5	19	99999.0
11	58	99999.0	44.5	19	99999.0
11	59	99999.0	44.5	19	99999.0
11	60	99999.0	52.666666666666664	20	99999.0
11	61	99999.0	52.666666666666664	20	99999.0
11	62	99999.0	52.666666666666664	20	99999.0
11	63	99999.0	29.5	21	99999.0
11	64	99999.0	29.5	21	99999.0
11	65	99999.0	29.5	21	99999.0
11	66	99999.0	60.0	22	99999.0
11	67	99999.0	60.0	22	99999.0
11	68	99999.0	60.0	22	99999.0
11	87	99999.0	52.333333333333336	29	99999.0
11	88	99999.0	52.333333333333336	29	99999.0
11	89	99999.0	52.333333333333336	29	99999.0
11	90	99999.0	20.0	30	99999.0
11	91	99999.0	20.0	30	99999.0
11	92	99999.0	20.0	30	99999.0
11	93	99999.0	32.0	31	99999.0
11	94	99999.0	32.0	31	99999.0
11	95	99999.0	32.0	31	99999.0
11	96	194.1834920078721	84.56	32	165.0
11	97	194.1834920078721	84.56	32	165.0
11	98	194.1834920078721	84.56	32	165.0
11	99	147.39371893808735	96.44444444444444	33	121.0
11	100	147.39371893808735	96.44444444444444	33	121.0
11	101	147.39371893808735	96.44444444444444	33	121.0
11	102	248.6967644538409	107.53333333333333	34	220.0
11	103	248.6967644538409	107.53333333333333	34	220.0
11	104	248.6967644538409	107.53333333333333	34	220.0
11	105	99999.0	85.25	35	99999.0
11	106	99999.0	85.25	35	99999.0
11	107	99999.0	85.25	35	99999.0
11	108	99999.0	60.0	36	99999.0
11	109	99999.0	60.0	36	99999.0
11	110	99999.0	60.0	36	99999.0
11	111	532.4973769189805	220.8125	37	360.0
11	112	532.4973769189805	220.8125	37	360.0
11	113	532.4973769189805	220.8125	37	360.0
11	114	300.52866996635873	155.66666666666666	38	240.0
11	115	300.52866996635873	155.66666666666666	38	240.0
11	116	300.52866996635873	155.66666666666666	38	240.0
11	117	99999.0	184.54545454545453	39	99999.0
11	118	99999.0	184.54545454545453	39	99999.0
11	119	99999.0	184.54545454545453	39	99999.0
11	120	99999.0	104.6	40	99999.0
11	121	99999.0	104.6	40	99999.0
11	122	99999.0	104.6	40	99999.0
11	123	99999.0	55.166666666666664	41	99999.0
11	124	99999.0	55.166666666666664	41	99999.0
11	125	99999.0	55.166666666666664	41	99999.0
11	126	99999.0	47.75	42	99999.0
11	127	99999.0	47.75	42	99999.0
11	128	99999.0	47.75	42	99999.0
12	36	99999.0	38.0	12	99999.0
12	37	99999.0	38.0	12	99999.0
12	38	99999.0	38.0	12	99999.0
12	39	30.0	30.0	13	30.0
12	40	30.0	30.0	13	30.0
12	41	30.0	30.0	13	30.0
12	42	32.99835031648512	29.56756756756757	14	30.0
12	43	32.99835031648512	29.56756756756757	14	30.0
12	44	32.99835031648512	29.56756756756757	14	30.0
12	45	55.47178135090351	40.054263565891475	15	49.99999999999999
12	46	55.47178135090351	40.054263565891475	15	49.99999999999999
12	47	55.47178135090351	40.054263565891475	15	49.99999999999999
12	48	171.99063749235538	69.035	16	190.0
12	49	171.99063749235538	69.035	16	190.0
12	50	171.99063749235538	69.035	16	190.0
12	51	74.23357276833254	49.283185840707965	17	61.99999999999999
12	52	74.23357276833254	49.283185840707965	17	61.99999999999999
12	53	74.23357276833254	49.283185840707965	17	61.99999999999999
12	54	72.09674498469225	47.92820512820513	18	63.0
12	55	72.09674498469225	47.92820512820513	18	63.0
12	56	72.09674498469225	47.92820512820513	18	63.0
12	57	57.922437099149164	42.26027397260274	19	50.0
12	58	57.922437099149164	42.26027397260274	19	50.0
12	59	57.922437099149164	42.26027397260274	19	50.0
12	60	56.91382718201737	41.97560975609756	20	50.0
12	61	56.91382718201737	41.97560975609756	20	50.0
12	62	56.91382718201737	41.97560975609756	20	50.0
12	63	64.34252201974999	43.088050314465406	21	70.0
12	64	64.34252201974999	43.088050314465406	21	70.0
12	65	64.34252201974999	43.088050314465406	21	70.0
12	66	48.09934762536922	37.82022471910113	22	42.00000000000001
12	67	48.09934762536922	37.82022471910113	22	42.00000000000001
12	68	48.09934762536922	37.82022471910113	22	42.00000000000001
12	84	99999.0	59.46153846153846	28	99999.0
12	85	99999.0	59.46153846153846	28	99999.0
12	86	99999.0	59.46153846153846	28	99999.0
12	87	63.72316987599636	43.63414634146341	29	68.0
12	88	63.72316987599636	43.63414634146341	29	68.0
12	89	63.72316987599636	43.63414634146341	29	68.0
12	90	62.36020598581709	42.984455958549226	30	60.0
12	91	62.36020598581709	42.984455958549226	30	60.0
12	92	62.36020598581709	42.984455958549226	30	60.0
12	93	63.25881703372646	44.06024096385542	31	61.0
12	94	63.25881703372646	44.06024096385542	31	61.0
12	95	63.25881703372646	44.06024096385542	31	61.0
12	96	75.03684995595289	45.90155440414508	32	80.0
12	97	75.03684995595289	45.90155440414508	32	80.0
12	98	75.03684995595289	45.90155440414508	32	80.0
12	99	68.58844380932109	44.76288659793814	33	61.0
12	100	68.58844380932109	44.76288659793814	33	61.0
12	101	68.58844380932109	44.76288659793814	33	61.0
12	102	193.11045563878315	69.6029411764706	34	196.0
12	103	193.11045563878315	69.6029411764706	34	196.0
12	104	193.11045563878315	69.6029411764706	34	196.0
12	105	632.1730209528312	150.71495327102804	35	580.0
12	106	632.1730209528312	150.71495327102804	35	580.0
12	107	632.1730209528312	150.71495327102804	35	580.0
12	108	472.6452473709264	118.53260869565217	36	450.0
12	109	472.6452473709264	118.53260869565217	36	450.0
12	110	472.6452473709264	118.53260869565217	36	450.0
12	111	297.40854004773206	87.92941176470588	37	290.0
12	112	297.40854004773206	87.92941176470588	37	290.0
12	113	297.40854004773206	87.92941176470588	37	290.0
12	114	67.50683051518102	43.5546875	38	60.0
12	115	67.50683051518102	43.5546875	38	60.0
12	116	67.50683051518102	43.5546875	38	60.0
12	117	60.086433831582	39.28225806451613	39	60.0
12	118	60.086433831582	39.28225806451613	39	60.0
12	119	60.086433831582	39.28225806451613	39	60.0
12	120	53.09311798614725	36.71111111111111	40	46.0
12	121	53.09311798614725	36.71111111111111	40	46.0
12	122	53.09311798614725	36.71111111111111	40	46.0
12	123	45.36218888476173	33.91139240506329	41	39.99999999999999
12	124	45.36218888476173	33.91139240506329	41	39.99999999999999
12	125	45.36218888476173	33.91139240506329	41	39.99999999999999
12	126	61.04199766799594	39.61046511627907	42	60.0
12	127	61.04199766799594	39.61046511627907	42	60.0
12	128	61.04199766799594	39.61046511627907	42	60.0
13	39	99999.0	23.0	13	99999.0
13	40	99999.0	23.0	13	99999.0
13	41	99999.0	23.0	13	99999.0
13	42	99999.0	34.333333333333336	14	99999.0
13	43	99999.0	34.333333333333336	14	99999.0
13	44	99999.0	34.333333333333336	14	99999.0
13	45	99999.0	29.8	15	99999.0
13	46	99999.0	29.8	15	99999.0
13	47	99999.0	29.8	15	99999.0
13	48	203.0613864664736	81.23809523809524	16	150.0
13	49	203.0613864664736	81.23809523809524	16	150.0
13	50	203.0613864664736	81.23809523809524	16	150.0
13	51	89.93557570272245	44.1	17	60.0
13	52	89.93557570272245	44.1	17	60.0
13	53	89.93557570272245	44.1	17	60.0
13	54	99999.0	42.23076923076923	18	99999.0
13	55	99999.0	42.23076923076923	18	99999.0
13	56	99999.0	42.23076923076923	18	99999.0
13	57	99999.0	32.333333333333336	19	99999.0
13	58	99999.0	32.333333333333336	19	99999.0
13	59	99999.0	32.333333333333336	19	99999.0
13	60	99999.0	31.8	20	99999.0
13	61	99999.0	31.8	20	99999.0
13	62	99999.0	31.8	20	99999.0
13	63	99999.0	44.666666666666664	21	99999.0
13	64	99999.0	44.666666666666664	21	99999.0
13	65	99999.0	44.666666666666664	21	99999.0
13	66	99999.0	30.666666666666668	22	99999.0
13	67	99999.0	30.666666666666668	22	99999.0
13	68	99999.0	30.666666666666668	22	99999.0
13	84	99999.0	173.33333333333334	28	99999.0
13	85	99999.0	173.33333333333334	28	99999.0
13	86	99999.0	173.33333333333334	28	99999.0
13	87	99999.0	53.8	29	99999.0
13	88	99999.0	53.8	29	99999.0
13	89	99999.0	53.8	29	99999.0
13	90	99999.0	60.111111111111114	30	99999.0
13	91	99999.0	60.111111111111114	30	99999.0
13	92	99999.0	60.111111111111114	30	99999.0
13	93	99999.0	40.833333333333336	31	99999.0
13	94	99999.0	40.833333333333336	31	99999.0
13	95	99999.0	40.833333333333336	31	99999.0
13	96	99999.0	56.333333333333336	32	99999.0
13	97	99999.0	56.333333333333336	32	99999.0
13	98	99999.0	56.333333333333336	32	99999.0
13	99	99999.0	41.75	33	99999.0
13	100	99999.0	41.75	33	99999.0
13	101	99999.0	41.75	33	99999.0
13	102	226.95836312208064	87.91428571428571	34	191.0
13	103	226.95836312208064	87.91428571428571	34	191.0
13	104	226.95836312208064	87.91428571428571	34	191.0
13	105	441.27764092494516	127.23529411764706	35	360.0
13	106	441.27764092494516	127.23529411764706	35	360.0
13	107	441.27764092494516	127.23529411764706	35	360.0
13	108	351.4628530112112	115.9047619047619	36	270.0
13	109	351.4628530112112	115.9047619047619	36	270.0
13	110	351.4628530112112	115.9047619047619	36	270.0
13	111	279.3661512117327	112.0	37	99999.0
13	112	279.3661512117327	112.0	37	99999.0
13	113	279.3661512117327	112.0	37	99999.0
13	114	99999.0	89.41666666666667	38	99999.0
13	115	99999.0	89.41666666666667	38	99999.0
13	116	99999.0	89.41666666666667	38	99999.0
13	117	99999.0	19.5	39	99999.0
13	118	99999.0	19.5	39	99999.0
13	119	99999.0	19.5	39	99999.0
13	120	99999.0	45.0	40	99999.0
13	121	99999.0	45.0	40	99999.0
13	122	99999.0	45.0	40	99999.0
13	123	99999.0	22.0	41	99999.0
13	124	99999.0	22.0	41	99999.0
13	125	99999.0	22.0	41	99999.0
13	126	99999.0	68.0	42	99999.0
13	127	99999.0	68.0	42	99999.0
13	128	99999.0	68.0	42	99999.0
14	39	99999.0	75.0	13	99999.0
14	40	99999.0	75.0	13	99999.0
14	41	99999.0	75.0	13	99999.0
14	45	99999.0	101.0	15	99999.0
14	46	99999.0	101.0	15	99999.0
14	47	99999.0	101.0	15	99999.0
14	48	99999.0	60.0	16	99999.0
14	49	99999.0	60.0	16	99999.0
14	50	99999.0	60.0	16	99999.0
14	51	99999.0	70.25	17	99999.0
14	52	99999.0	70.25	17	99999.0
14	53	99999.0	70.25	17	99999.0
14	54	99999.0	75.0	18	99999.0
14	55	99999.0	75.0	18	99999.0
14	56	99999.0	75.0	18	99999.0
14	57	99999.0	79.0	19	99999.0
14	58	99999.0	79.0	19	99999.0
14	59	99999.0	79.0	19	99999.0
14	60	99999.0	75.2	20	99999.0
14	61	99999.0	75.2	20	99999.0
14	62	99999.0	75.2	20	99999.0
14	63	99999.0	60.142857142857146	21	99999.0
14	64	99999.0	60.142857142857146	21	99999.0
14	65	99999.0	60.142857142857146	21	99999.0
14	66	99999.0	51.75	22	99999.0
14	67	99999.0	51.75	22	99999.0
14	68	99999.0	51.75	22	99999.0
14	84	99999.0	55.0	28	99999.0
14	85	99999.0	55.0	28	99999.0
14	86	99999.0	55.0	28	99999.0
14	87	99999.0	123.0	29	99999.0
14	88	99999.0	123.0	29	99999.0
14	89	99999.0	123.0	29	99999.0
14	90	99999.0	79.0	30	99999.0
14	91	99999.0	79.0	30	99999.0
14	92	99999.0	79.0	30	99999.0
14	93	99999.0	54.333333333333336	31	99999.0
14	94	99999.0	54.333333333333336	31	99999.0
14	95	99999.0	54.333333333333336	31	99999.0
14	96	99999.0	61.0	32	99999.0
14	97	99999.0	61.0	32	99999.0
14	98	99999.0	61.0	32	99999.0
14	99	99999.0	87.0	33	99999.0
14	100	99999.0	87.0	33	99999.0
14	101	99999.0	87.0	33	99999.0
14	102	99999.0	64.66666666666667	34	99999.0
14	103	99999.0	64.66666666666667	34	99999.0
14	104	99999.0	64.66666666666667	34	99999.0
14	105	99999.0	111.3	35	99999.0
14	106	99999.0	111.3	35	99999.0
14	107	99999.0	111.3	35	99999.0
14	108	99999.0	138.625	36	99999.0
14	109	99999.0	138.625	36	99999.0
14	110	99999.0	138.625	36	99999.0
14	111	99999.0	76.3	37	99999.0
14	112	99999.0	76.3	37	99999.0
14	113	99999.0	76.3	37	99999.0
14	114	99999.0	67.85714285714286	38	99999.0
14	115	99999.0	67.85714285714286	38	99999.0
14	116	99999.0	67.85714285714286	38	99999.0
14	117	99999.0	56.333333333333336	39	99999.0
14	118	99999.0	56.333333333333336	39	99999.0
14	119	99999.0	56.333333333333336	39	99999.0
14	120	99999.0	68.6	40	99999.0
14	121	99999.0	68.6	40	99999.0
14	122	99999.0	68.6	40	99999.0
14	123	99999.0	65.0	41	99999.0
14	124	99999.0	65.0	41	99999.0
14	125	99999.0	65.0	41	99999.0
14	126	99999.0	105.0	42	99999.0
14	127	99999.0	105.0	42	99999.0
14	128	99999.0	105.0	42	99999.0
15	42	99999.0	31.0	14	99999.0
15	43	99999.0	31.0	14	99999.0
15	44	99999.0	31.0	14	99999.0
15	45	99999.0	23.714285714285715	15	99999.0
15	46	99999.0	23.714285714285715	15	99999.0
15	47	99999.0	23.714285714285715	15	99999.0
15	51	99999.0	30.818181818181817	17	99999.0
15	52	99999.0	30.818181818181817	17	99999.0
15	53	99999.0	30.818181818181817	17	99999.0
15	54	99999.0	27.25	18	99999.0
15	55	99999.0	27.25	18	99999.0
15	56	99999.0	27.25	18	99999.0
15	57	99999.0	44.75	19	99999.0
15	58	99999.0	44.75	19	99999.0
15	59	99999.0	44.75	19	99999.0
15	60	99999.0	48.357142857142854	20	99999.0
15	61	99999.0	48.357142857142854	20	99999.0
15	62	99999.0	48.357142857142854	20	99999.0
15	63	99999.0	23.333333333333332	21	99999.0
15	64	99999.0	23.333333333333332	21	99999.0
15	65	99999.0	23.333333333333332	21	99999.0
15	66	99999.0	22.8	22	99999.0
15	67	99999.0	22.8	22	99999.0
15	68	99999.0	22.8	22	99999.0
15	84	99999.0	45.0	28	99999.0
15	85	99999.0	45.0	28	99999.0
15	86	99999.0	45.0	28	99999.0
15	87	41.666193663619865	23.642857142857142	29	36.0
15	88	41.666193663619865	23.642857142857142	29	36.0
15	89	41.666193663619865	23.642857142857142	29	36.0
15	90	99999.0	23.25	30	99999.0
15	91	99999.0	23.25	30	99999.0
15	92	99999.0	23.25	30	99999.0
15	93	99999.0	31.4	31	99999.0
15	94	99999.0	31.4	31	99999.0
15	95	99999.0	31.4	31	99999.0
15	96	72.07493381761968	36.04545454545455	32	60.0
15	97	72.07493381761968	36.04545454545455	32	60.0
15	98	72.07493381761968	36.04545454545455	32	60.0
15	99	155.11989487103995	81.02830188679245	33	120.0
15	100	155.11989487103995	81.02830188679245	33	120.0
15	101	155.11989487103995	81.02830188679245	33	120.0
15	102	356.8767415998129	71.7936507936508	34	99999.0
15	103	356.8767415998129	71.7936507936508	34	99999.0
15	104	356.8767415998129	71.7936507936508	34	99999.0
15	105	93.19131244761135	40.96	35	80.0
15	106	93.19131244761135	40.96	35	80.0
15	107	93.19131244761135	40.96	35	80.0
15	108	98.0824749095859	43.916666666666664	36	75.0
15	109	98.0824749095859	43.916666666666664	36	75.0
15	110	98.0824749095859	43.916666666666664	36	75.0
15	111	158.88763321575158	66.97916666666667	37	121.0
15	112	158.88763321575158	66.97916666666667	37	121.0
15	113	158.88763321575158	66.97916666666667	37	121.0
15	114	252.24815648560485	106.15384615384616	38	240.0
15	115	252.24815648560485	106.15384615384616	38	240.0
15	116	252.24815648560485	106.15384615384616	38	240.0
15	117	201.8610709396924	81.71428571428571	39	160.0
15	118	201.8610709396924	81.71428571428571	39	160.0
15	119	201.8610709396924	81.71428571428571	39	160.0
15	120	157.27277671806314	56.388888888888886	40	110.00000000000001
15	121	157.27277671806314	56.388888888888886	40	110.00000000000001
15	122	157.27277671806314	56.388888888888886	40	110.00000000000001
15	123	99999.0	77.23076923076923	41	99999.0
15	124	99999.0	77.23076923076923	41	99999.0
15	125	99999.0	77.23076923076923	41	99999.0
15	126	32.62328129847231	20.714285714285715	42	29.0
15	127	32.62328129847231	20.714285714285715	42	29.0
15	128	32.62328129847231	20.714285714285715	42	29.0
16	39	99999.0	38.5	13	99999.0
16	40	99999.0	38.5	13	99999.0
16	41	99999.0	38.5	13	99999.0
16	42	99999.0	18.0	14	99999.0
16	43	99999.0	18.0	14	99999.0
16	44	99999.0	18.0	14	99999.0
16	48	99999.0	52.166666666666664	16	99999.0
16	49	99999.0	52.166666666666664	16	99999.0
16	50	99999.0	52.166666666666664	16	99999.0
16	51	99999.0	57.833333333333336	17	99999.0
16	52	99999.0	57.833333333333336	17	99999.0
16	53	99999.0	57.833333333333336	17	99999.0
16	54	99999.0	26.5	18	99999.0
16	55	99999.0	26.5	18	99999.0
16	56	99999.0	26.5	18	99999.0
16	57	99999.0	39.25	19	99999.0
16	58	99999.0	39.25	19	99999.0
16	59	99999.0	39.25	19	99999.0
16	60	99999.0	153.33333333333334	20	99999.0
16	61	99999.0	153.33333333333334	20	99999.0
16	62	99999.0	153.33333333333334	20	99999.0
16	63	99999.0	41.5	21	99999.0
16	64	99999.0	41.5	21	99999.0
16	65	99999.0	41.5	21	99999.0
16	66	99999.0	79.0	22	99999.0
16	67	99999.0	79.0	22	99999.0
16	68	99999.0	79.0	22	99999.0
16	84	99999.0	16.0	28	99999.0
16	85	99999.0	16.0	28	99999.0
16	86	99999.0	16.0	28	99999.0
16	87	99999.0	46.333333333333336	29	99999.0
16	88	99999.0	46.333333333333336	29	99999.0
16	89	99999.0	46.333333333333336	29	99999.0
16	90	99999.0	30.25	30	99999.0
16	91	99999.0	30.25	30	99999.0
16	92	99999.0	30.25	30	99999.0
16	93	99999.0	38.27272727272727	31	99999.0
16	94	99999.0	38.27272727272727	31	99999.0
16	95	99999.0	38.27272727272727	31	99999.0
16	96	125.99480869906085	67.97058823529412	32	120.0
16	97	125.99480869906085	67.97058823529412	32	120.0
16	98	125.99480869906085	67.97058823529412	32	120.0
16	99	144.21179032267355	76.73529411764706	33	142.0
16	100	144.21179032267355	76.73529411764706	33	142.0
16	101	144.21179032267355	76.73529411764706	33	142.0
16	102	61.47563735997806	36.75	34	45.0
16	103	61.47563735997806	36.75	34	45.0
16	104	61.47563735997806	36.75	34	45.0
16	105	99999.0	62.875	35	99999.0
16	106	99999.0	62.875	35	99999.0
16	107	99999.0	62.875	35	99999.0
16	108	99999.0	87.5	36	99999.0
16	109	99999.0	87.5	36	99999.0
16	110	99999.0	87.5	36	99999.0
16	111	99999.0	138.25	37	99999.0
16	112	99999.0	138.25	37	99999.0
16	113	99999.0	138.25	37	99999.0
16	114	99999.0	279.6	38	99999.0
16	115	99999.0	279.6	38	99999.0
16	116	99999.0	279.6	38	99999.0
16	117	99999.0	191.33333333333334	39	99999.0
16	118	99999.0	191.33333333333334	39	99999.0
16	119	99999.0	191.33333333333334	39	99999.0
16	120	99999.0	97.625	40	99999.0
16	121	99999.0	97.625	40	99999.0
16	122	99999.0	97.625	40	99999.0
16	123	99999.0	42.77777777777778	41	99999.0
16	124	99999.0	42.77777777777778	41	99999.0
16	125	99999.0	42.77777777777778	41	99999.0
16	126	99999.0	51.0	42	99999.0
16	127	99999.0	51.0	42	99999.0
16	128	99999.0	51.0	42	99999.0
17	39	99999.0	30.0	13	99999.0
17	40	99999.0	30.0	13	99999.0
17	41	99999.0	30.0	13	99999.0
17	42	99999.0	33.3	14	99999.0
17	43	99999.0	33.3	14	99999.0
17	44	99999.0	33.3	14	99999.0
17	45	99999.0	43.3	15	99999.0
17	46	99999.0	43.3	15	99999.0
17	47	99999.0	43.3	15	99999.0
17	48	54.573186611612805	44.25	16	52.0
17	49	54.573186611612805	44.25	16	52.0
17	50	54.573186611612805	44.25	16	52.0
17	51	72.25562506517316	45.46153846153846	17	60.0
17	52	72.25562506517316	45.46153846153846	17	60.0
17	53	72.25562506517316	45.46153846153846	17	60.0
17	54	78.26144981540116	43.2	18	74.0
17	55	78.26144981540116	43.2	18	74.0
17	56	78.26144981540116	43.2	18	74.0
17	57	99999.0	37.38461538461539	19	99999.0
17	58	99999.0	37.38461538461539	19	99999.0
17	59	99999.0	37.38461538461539	19	99999.0
17	60	99999.0	36.916666666666664	20	99999.0
17	61	99999.0	36.916666666666664	20	99999.0
17	62	99999.0	36.916666666666664	20	99999.0
17	63	42.67040549902211	28.22222222222222	21	32.0
17	64	42.67040549902211	28.22222222222222	21	32.0
17	65	42.67040549902211	28.22222222222222	21	32.0
17	66	31.98655502102915	29.833333333333332	22	31.000000000000004
17	67	31.98655502102915	29.833333333333332	22	31.000000000000004
17	68	31.98655502102915	29.833333333333332	22	31.000000000000004
17	84	99999.0	37.5	28	99999.0
17	85	99999.0	37.5	28	99999.0
17	86	99999.0	37.5	28	99999.0
17	87	58.338358464919935	35.46666666666667	29	46.0
17	88	58.338358464919935	35.46666666666667	29	46.0
17	89	58.338358464919935	35.46666666666667	29	46.0
17	90	443.4035537211254	80.0	30	99999.0
17	91	443.4035537211254	80.0	30	99999.0
17	92	443.4035537211254	80.0	30	99999.0
17	93	57.567562642269706	37.8125	31	50.0
17	94	57.567562642269706	37.8125	31	50.0
17	95	57.567562642269706	37.8125	31	50.0
17	96	99999.0	39.714285714285715	32	99999.0
17	97	99999.0	39.714285714285715	32	99999.0
17	98	99999.0	39.714285714285715	32	99999.0
17	99	763.7402693902061	95.75	33	99999.0
17	100	763.7402693902061	95.75	33	99999.0
17	101	763.7402693902061	95.75	33	99999.0
17	102	99999.0	177.76923076923077	34	99999.0
17	103	99999.0	177.76923076923077	34	99999.0
17	104	99999.0	177.76923076923077	34	99999.0
17	105	115.75713464771782	45.07692307692308	35	110.0
17	106	115.75713464771782	45.07692307692308	35	110.0
17	107	115.75713464771782	45.07692307692308	35	110.0
17	108	99999.0	54.833333333333336	36	99999.0
17	109	99999.0	54.833333333333336	36	99999.0
17	110	99999.0	54.833333333333336	36	99999.0
17	111	99999.0	75.44444444444444	37	99999.0
17	112	99999.0	75.44444444444444	37	99999.0
17	113	99999.0	75.44444444444444	37	99999.0
17	114	99999.0	43.3	38	99999.0
17	115	99999.0	43.3	38	99999.0
17	116	99999.0	43.3	38	99999.0
17	117	99999.0	36.18181818181818	39	99999.0
17	118	99999.0	36.18181818181818	39	99999.0
17	119	99999.0	36.18181818181818	39	99999.0
17	120	99999.0	33.7	40	99999.0
17	121	99999.0	33.7	40	99999.0
17	122	99999.0	33.7	40	99999.0
17	123	43.734523752990604	31.2	41	40.0
17	124	43.734523752990604	31.2	41	40.0
17	125	43.734523752990604	31.2	41	40.0
17	126	34.30331979540328	29.23076923076923	42	30.0
17	127	34.30331979540328	29.23076923076923	42	30.0
17	128	34.30331979540328	29.23076923076923	42	30.0
18	39	99999.0	39.75	13	99999.0
18	40	99999.0	39.75	13	99999.0
18	41	99999.0	39.75	13	99999.0
18	42	99999.0	37.666666666666664	14	99999.0
18	43	99999.0	37.666666666666664	14	99999.0
18	44	99999.0	37.666666666666664	14	99999.0
18	45	71.93332781822133	46.75	15	60.0
18	46	71.93332781822133	46.75	15	60.0
18	47	71.93332781822133	46.75	15	60.0
18	48	166.43686365896986	83.18181818181819	16	150.0
18	49	166.43686365896986	83.18181818181819	16	150.0
18	50	166.43686365896986	83.18181818181819	16	150.0
18	51	61.002936848522815	45.416666666666664	17	54.0
18	52	61.002936848522815	45.416666666666664	17	54.0
18	53	61.002936848522815	45.416666666666664	17	54.0
18	54	99999.0	49.142857142857146	18	99999.0
18	55	99999.0	49.142857142857146	18	99999.0
18	56	99999.0	49.142857142857146	18	99999.0
18	57	67.37540193227184	44.95454545454545	19	99999.0
18	58	67.37540193227184	44.95454545454545	19	99999.0
18	59	67.37540193227184	44.95454545454545	19	99999.0
18	60	54.511807764795606	41.642857142857146	20	48.0
18	61	54.511807764795606	41.642857142857146	20	48.0
18	62	54.511807764795606	41.642857142857146	20	48.0
18	63	99999.0	55.0	21	99999.0
18	64	99999.0	55.0	21	99999.0
18	65	99999.0	55.0	21	99999.0
18	66	99999.0	64.21428571428571	22	99999.0
18	67	99999.0	64.21428571428571	22	99999.0
18	68	99999.0	64.21428571428571	22	99999.0
18	87	99999.0	47.833333333333336	29	99999.0
18	88	99999.0	47.833333333333336	29	99999.0
18	89	99999.0	47.833333333333336	29	99999.0
18	90	74.57704904063739	50.94444444444444	30	68.0
18	91	74.57704904063739	50.94444444444444	30	68.0
18	92	74.57704904063739	50.94444444444444	30	68.0
18	93	72.94455461095906	53.333333333333336	31	60.0
18	94	72.94455461095906	53.333333333333336	31	60.0
18	95	72.94455461095906	53.333333333333336	31	60.0
18	96	192.7100839404126	98.0	32	170.0
18	97	192.7100839404126	98.0	32	170.0
18	98	192.7100839404126	98.0	32	170.0
18	99	268.2935572435603	118.17647058823529	33	210.0
18	100	268.2935572435603	118.17647058823529	33	210.0
18	101	268.2935572435603	118.17647058823529	33	210.0
18	102	153.2789218393218	77.07692307692308	34	137.0
18	103	153.2789218393218	77.07692307692308	34	137.0
18	104	153.2789218393218	77.07692307692308	34	137.0
18	105	183.63087426407253	91.28571428571429	35	174.0
18	106	183.63087426407253	91.28571428571429	35	174.0
18	107	183.63087426407253	91.28571428571429	35	174.0
18	108	101.10846976444923	68.66666666666667	36	83.0
18	109	101.10846976444923	68.66666666666667	36	83.0
18	110	101.10846976444923	68.66666666666667	36	83.0
18	111	298.0679751165232	131.6875	37	247.0
18	112	298.0679751165232	131.6875	37	247.0
18	113	298.0679751165232	131.6875	37	247.0
18	114	99999.0	199.16666666666666	38	99999.0
18	115	99999.0	199.16666666666666	38	99999.0
18	116	99999.0	199.16666666666666	38	99999.0
18	117	99999.0	122.71428571428571	39	99999.0
18	118	99999.0	122.71428571428571	39	99999.0
18	119	99999.0	122.71428571428571	39	99999.0
18	120	99999.0	103.18181818181819	40	99999.0
18	121	99999.0	103.18181818181819	40	99999.0
18	122	99999.0	103.18181818181819	40	99999.0
18	123	99.00072087085445	53.666666666666664	41	90.0
18	124	99.00072087085445	53.666666666666664	41	90.0
18	125	99.00072087085445	53.666666666666664	41	90.0
18	126	99999.0	51.4	42	99999.0
18	127	99999.0	51.4	42	99999.0
18	128	99999.0	51.4	42	99999.0
19	42	99999.0	45.0	14	99999.0
19	43	99999.0	45.0	14	99999.0
19	44	99999.0	45.0	14	99999.0
19	45	99999.0	38.0	15	99999.0
19	46	99999.0	38.0	15	99999.0
19	47	99999.0	38.0	15	99999.0
19	48	99999.0	79.5	16	99999.0
19	49	99999.0	79.5	16	99999.0
19	50	99999.0	79.5	16	99999.0
19	51	99999.0	176.33333333333334	17	99999.0
19	52	99999.0	176.33333333333334	17	99999.0
19	53	99999.0	176.33333333333334	17	99999.0
19	54	99999.0	40.0	18	99999.0
19	55	99999.0	40.0	18	99999.0
19	56	99999.0	40.0	18	99999.0
19	57	99999.0	60.0	19	99999.0
19	58	99999.0	60.0	19	99999.0
19	59	99999.0	60.0	19	99999.0
19	60	99999.0	63.5	20	99999.0
19	61	99999.0	63.5	20	99999.0
19	62	99999.0	63.5	20	99999.0
19	63	99999.0	60.77777777777778	21	99999.0
19	64	99999.0	60.77777777777778	21	99999.0
19	65	99999.0	60.77777777777778	21	99999.0
19	66	99999.0	45.0	22	99999.0
19	67	99999.0	45.0	22	99999.0
19	68	99999.0	45.0	22	99999.0
19	87	99999.0	74.5	29	99999.0
19	88	99999.0	74.5	29	99999.0
19	89	99999.0	74.5	29	99999.0
19	90	99999.0	48.18181818181818	30	99999.0
19	91	99999.0	48.18181818181818	30	99999.0
19	92	99999.0	48.18181818181818	30	99999.0
19	93	99999.0	48.54545454545455	31	99999.0
19	94	99999.0	48.54545454545455	31	99999.0
19	95	99999.0	48.54545454545455	31	99999.0
19	96	244.414589330021	109.92857142857143	32	194.0
19	97	244.414589330021	109.92857142857143	32	194.0
19	98	244.414589330021	109.92857142857143	32	194.0
19	99	213.30557113313722	130.0	33	180.0
19	100	213.30557113313722	130.0	33	180.0
19	101	213.30557113313722	130.0	33	180.0
19	102	99999.0	96.11111111111111	34	99999.0
19	103	99999.0	96.11111111111111	34	99999.0
19	104	99999.0	96.11111111111111	34	99999.0
19	105	99999.0	83.54545454545455	35	99999.0
19	106	99999.0	83.54545454545455	35	99999.0
19	107	99999.0	83.54545454545455	35	99999.0
19	108	99999.0	88.41666666666667	36	99999.0
19	109	99999.0	88.41666666666667	36	99999.0
19	110	99999.0	88.41666666666667	36	99999.0
19	111	99999.0	160.27272727272728	37	99999.0
19	112	99999.0	160.27272727272728	37	99999.0
19	113	99999.0	160.27272727272728	37	99999.0
19	114	509.5905358261231	225.3684210526316	38	360.0
19	115	509.5905358261231	225.3684210526316	38	360.0
19	116	509.5905358261231	225.3684210526316	38	360.0
19	117	99999.0	241.63636363636363	39	99999.0
19	118	99999.0	241.63636363636363	39	99999.0
19	119	99999.0	241.63636363636363	39	99999.0
19	120	99999.0	73.5	40	99999.0
19	121	99999.0	73.5	40	99999.0
19	122	99999.0	73.5	40	99999.0
19	123	99999.0	62.8	41	99999.0
19	124	99999.0	62.8	41	99999.0
19	125	99999.0	62.8	41	99999.0
19	126	99999.0	49.0	42	99999.0
19	127	99999.0	49.0	42	99999.0
19	128	99999.0	49.0	42	99999.0
20	96	99999.0	75.33333333333333	32	99999.0
20	97	99999.0	75.33333333333333	32	99999.0
20	98	99999.0	75.33333333333333	32	99999.0
20	102	99999.0	90.5	34	99999.0
20	103	99999.0	90.5	34	99999.0
20	104	99999.0	90.5	34	99999.0
20	108	99999.0	52.0	36	99999.0
20	109	99999.0	52.0	36	99999.0
20	110	99999.0	52.0	36	99999.0
20	111	99999.0	90.0	37	99999.0
20	112	99999.0	90.0	37	99999.0
20	113	99999.0	90.0	37	99999.0
20	114	99999.0	113.0	38	99999.0
20	115	99999.0	113.0	38	99999.0
20	116	99999.0	113.0	38	99999.0
20	117	99999.0	86.0	39	99999.0
20	118	99999.0	86.0	39	99999.0
20	119	99999.0	86.0	39	99999.0
20	120	99999.0	110.0	40	99999.0
20	121	99999.0	110.0	40	99999.0
20	122	99999.0	110.0	40	99999.0
20	123	99999.0	86.71428571428571	41	99999.0
20	124	99999.0	86.71428571428571	41	99999.0
20	125	99999.0	86.71428571428571	41	99999.0
20	126	99999.0	54.333333333333336	42	99999.0
20	127	99999.0	54.333333333333336	42	99999.0
20	128	99999.0	54.333333333333336	42	99999.0
20	39	99999.0	45.0	13	99999.0
20	40	99999.0	45.0	13	99999.0
20	41	99999.0	45.0	13	99999.0
20	45	99999.0	38.0	15	99999.0
20	46	99999.0	38.0	15	99999.0
20	47	99999.0	38.0	15	99999.0
20	48	99999.0	104.0	16	99999.0
20	49	99999.0	104.0	16	99999.0
20	50	99999.0	104.0	16	99999.0
20	51	99999.0	120.0	17	99999.0
20	52	99999.0	120.0	17	99999.0
20	53	99999.0	120.0	17	99999.0
20	60	99999.0	70.0	20	99999.0
20	61	99999.0	70.0	20	99999.0
20	62	99999.0	70.0	20	99999.0
20	90	99999.0	60.0	30	99999.0
20	91	99999.0	60.0	30	99999.0
20	92	99999.0	60.0	30	99999.0
21	96	99999.0	44.0	32	99999.0
21	97	99999.0	44.0	32	99999.0
21	98	99999.0	44.0	32	99999.0
21	99	99999.0	46.0	33	99999.0
21	100	99999.0	46.0	33	99999.0
21	101	99999.0	46.0	33	99999.0
21	102	99999.0	46.0	34	99999.0
21	103	99999.0	46.0	34	99999.0
21	104	99999.0	46.0	34	99999.0
21	105	99999.0	43.0	35	99999.0
21	106	99999.0	43.0	35	99999.0
21	107	99999.0	43.0	35	99999.0
21	108	99999.0	430.0	36	99999.0
21	109	99999.0	430.0	36	99999.0
21	110	99999.0	430.0	36	99999.0
21	111	99999.0	46.0	37	99999.0
21	112	99999.0	46.0	37	99999.0
21	113	99999.0	46.0	37	99999.0
21	117	99999.0	50.0	39	99999.0
21	118	99999.0	50.0	39	99999.0
21	119	99999.0	50.0	39	99999.0
21	120	99999.0	76.0	40	99999.0
21	121	99999.0	76.0	40	99999.0
21	122	99999.0	76.0	40	99999.0
21	123	99999.0	40.25	41	99999.0
21	124	99999.0	40.25	41	99999.0
21	125	99999.0	40.25	41	99999.0
21	126	99999.0	50.0	42	99999.0
21	127	99999.0	50.0	42	99999.0
21	128	99999.0	50.0	42	99999.0
21	42	99999.0	36.0	14	99999.0
21	43	99999.0	36.0	14	99999.0
21	44	99999.0	36.0	14	99999.0
21	45	99999.0	45.0	15	99999.0
21	46	99999.0	45.0	15	99999.0
21	47	99999.0	45.0	15	99999.0
21	48	99999.0	84.0	16	99999.0
21	49	99999.0	84.0	16	99999.0
21	50	99999.0	84.0	16	99999.0
21	51	99999.0	113.0	17	99999.0
21	52	99999.0	113.0	17	99999.0
21	53	99999.0	113.0	17	99999.0
21	60	99999.0	106.0	20	99999.0
21	61	99999.0	106.0	20	99999.0
21	62	99999.0	106.0	20	99999.0
21	90	99999.0	47.0	30	99999.0
21	91	99999.0	47.0	30	99999.0
21	92	99999.0	47.0	30	99999.0
21	93	99999.0	49.0	31	99999.0
21	94	99999.0	49.0	31	99999.0
21	95	99999.0	49.0	31	99999.0
22	39	99999.0	35.0	13	99999.0
22	40	99999.0	35.0	13	99999.0
22	41	99999.0	35.0	13	99999.0
22	42	99999.0	35.0	14	99999.0
22	43	99999.0	35.0	14	99999.0
22	44	99999.0	35.0	14	99999.0
22	45	99999.0	33.2	15	99999.0
22	46	99999.0	33.2	15	99999.0
22	47	99999.0	33.2	15	99999.0
22	48	62.01858177553478	40.333333333333336	16	48.0
22	49	62.01858177553478	40.333333333333336	16	48.0
22	50	62.01858177553478	40.333333333333336	16	48.0
22	51	99999.0	51.63636363636363	17	99999.0
22	52	99999.0	51.63636363636363	17	99999.0
22	53	99999.0	51.63636363636363	17	99999.0
22	54	99999.0	30.0	18	99999.0
22	55	99999.0	30.0	18	99999.0
22	56	99999.0	30.0	18	99999.0
22	57	99999.0	48.333333333333336	19	99999.0
22	58	99999.0	48.333333333333336	19	99999.0
22	59	99999.0	48.333333333333336	19	99999.0
22	60	99999.0	50.833333333333336	20	99999.0
22	61	99999.0	50.833333333333336	20	99999.0
22	62	99999.0	50.833333333333336	20	99999.0
22	63	99999.0	41.57142857142857	21	99999.0
22	64	99999.0	41.57142857142857	21	99999.0
22	65	99999.0	41.57142857142857	21	99999.0
22	66	99999.0	82.0	22	99999.0
22	67	99999.0	82.0	22	99999.0
22	68	99999.0	82.0	22	99999.0
22	87	99999.0	39.0	29	99999.0
22	88	99999.0	39.0	29	99999.0
22	89	99999.0	39.0	29	99999.0
22	90	99999.0	39.8	30	99999.0
22	91	99999.0	39.8	30	99999.0
22	92	99999.0	39.8	30	99999.0
22	93	99999.0	62.57142857142857	31	99999.0
22	94	99999.0	62.57142857142857	31	99999.0
22	95	99999.0	62.57142857142857	31	99999.0
22	96	99999.0	71.75	32	99999.0
22	97	99999.0	71.75	32	99999.0
22	98	99999.0	71.75	32	99999.0
22	99	99999.0	66.4	33	99999.0
22	100	99999.0	66.4	33	99999.0
22	101	99999.0	66.4	33	99999.0
22	102	99999.0	89.5	34	99999.0
22	103	99999.0	89.5	34	99999.0
22	104	99999.0	89.5	34	99999.0
22	105	99999.0	54.0	35	99999.0
22	106	99999.0	54.0	35	99999.0
22	107	99999.0	54.0	35	99999.0
22	108	99999.0	66.25	36	99999.0
22	109	99999.0	66.25	36	99999.0
22	110	99999.0	66.25	36	99999.0
22	111	99999.0	73.66666666666667	37	99999.0
22	112	99999.0	73.66666666666667	37	99999.0
22	113	99999.0	73.66666666666667	37	99999.0
22	114	99999.0	45.0	38	99999.0
22	115	99999.0	45.0	38	99999.0
22	116	99999.0	45.0	38	99999.0
22	117	99999.0	37.5	39	99999.0
22	118	99999.0	37.5	39	99999.0
22	119	99999.0	37.5	39	99999.0
22	120	99999.0	57.0	40	99999.0
22	121	99999.0	57.0	40	99999.0
22	122	99999.0	57.0	40	99999.0
22	123	99999.0	42.666666666666664	41	99999.0
22	124	99999.0	42.666666666666664	41	99999.0
22	125	99999.0	42.666666666666664	41	99999.0
22	126	99999.0	47.0	42	99999.0
22	127	99999.0	47.0	42	99999.0
22	128	99999.0	47.0	42	99999.0
23	39	99999.0	62.4	13	99999.0
23	40	99999.0	62.4	13	99999.0
23	41	99999.0	62.4	13	99999.0
23	42	99999.0	47.666666666666664	14	99999.0
23	43	99999.0	47.666666666666664	14	99999.0
23	44	99999.0	47.666666666666664	14	99999.0
23	45	99999.0	73.5	15	99999.0
23	46	99999.0	73.5	15	99999.0
23	47	99999.0	73.5	15	99999.0
23	48	99999.0	202.5	16	99999.0
23	49	99999.0	202.5	16	99999.0
23	50	99999.0	202.5	16	99999.0
23	51	99999.0	143.78571428571428	17	99999.0
23	52	99999.0	143.78571428571428	17	99999.0
23	53	99999.0	143.78571428571428	17	99999.0
23	54	99999.0	62.63636363636363	18	99999.0
23	55	99999.0	62.63636363636363	18	99999.0
23	56	99999.0	62.63636363636363	18	99999.0
23	57	99999.0	59.666666666666664	19	99999.0
23	58	99999.0	59.666666666666664	19	99999.0
23	59	99999.0	59.666666666666664	19	99999.0
23	60	99999.0	63.5	20	99999.0
23	61	99999.0	63.5	20	99999.0
23	62	99999.0	63.5	20	99999.0
23	63	99999.0	67.16666666666667	21	99999.0
23	64	99999.0	67.16666666666667	21	99999.0
23	65	99999.0	67.16666666666667	21	99999.0
23	66	99999.0	64.375	22	99999.0
23	67	99999.0	64.375	22	99999.0
23	68	99999.0	64.375	22	99999.0
23	87	161.71335209539825	79.5625	29	99999.0
23	88	161.71335209539825	79.5625	29	99999.0
23	89	161.71335209539825	79.5625	29	99999.0
23	90	103.69953350772863	70.875	30	90.0
23	91	103.69953350772863	70.875	30	90.0
23	92	103.69953350772863	70.875	30	90.0
23	93	97.22412789387478	68.2	31	90.0
23	94	97.22412789387478	68.2	31	90.0
23	95	97.22412789387478	68.2	31	90.0
23	96	188.6032485058795	108.6842105263158	32	170.99999999999997
23	97	188.6032485058795	108.6842105263158	32	170.99999999999997
23	98	188.6032485058795	108.6842105263158	32	170.99999999999997
23	99	99999.0	255.0	33	99999.0
23	100	99999.0	255.0	33	99999.0
23	101	99999.0	255.0	33	99999.0
23	102	95.18095611466504	68.78571428571429	34	80.0
23	103	95.18095611466504	68.78571428571429	34	80.0
23	104	95.18095611466504	68.78571428571429	34	80.0
23	105	99999.0	96.78571428571429	35	99999.0
23	106	99999.0	96.78571428571429	35	99999.0
23	107	99999.0	96.78571428571429	35	99999.0
23	108	197.27257752040188	104.11111111111111	36	160.0
23	109	197.27257752040188	104.11111111111111	36	160.0
23	110	197.27257752040188	104.11111111111111	36	160.0
23	111	99999.0	172.69230769230768	37	99999.0
23	112	99999.0	172.69230769230768	37	99999.0
23	113	99999.0	172.69230769230768	37	99999.0
23	114	99999.0	171.4	38	99999.0
23	115	99999.0	171.4	38	99999.0
23	116	99999.0	171.4	38	99999.0
23	117	99999.0	104.5	39	99999.0
23	118	99999.0	104.5	39	99999.0
23	119	99999.0	104.5	39	99999.0
23	120	99999.0	107.55555555555556	40	99999.0
23	121	99999.0	107.55555555555556	40	99999.0
23	122	99999.0	107.55555555555556	40	99999.0
23	123	99999.0	77.35714285714286	41	99999.0
23	124	99999.0	77.35714285714286	41	99999.0
23	125	99999.0	77.35714285714286	41	99999.0
23	126	99999.0	64.3076923076923	42	99999.0
23	127	99999.0	64.3076923076923	42	99999.0
23	128	99999.0	64.3076923076923	42	99999.0
24	99	99999.0	75.0	33	99999.0
24	100	99999.0	75.0	33	99999.0
24	101	99999.0	75.0	33	99999.0
24	102	99999.0	120.0	34	99999.0
24	103	99999.0	120.0	34	99999.0
24	104	99999.0	120.0	34	99999.0
24	105	99999.0	67.0	35	99999.0
24	106	99999.0	67.0	35	99999.0
24	107	99999.0	67.0	35	99999.0
24	111	99999.0	60.0	37	99999.0
24	112	99999.0	60.0	37	99999.0
24	113	99999.0	60.0	37	99999.0
24	114	99999.0	80.0	38	99999.0
24	115	99999.0	80.0	38	99999.0
24	116	99999.0	80.0	38	99999.0
24	126	99999.0	38.0	42	99999.0
24	127	99999.0	38.0	42	99999.0
24	128	99999.0	38.0	42	99999.0
24	45	99999.0	120.0	15	99999.0
24	46	99999.0	120.0	15	99999.0
24	47	99999.0	120.0	15	99999.0
24	48	99999.0	68.0	16	99999.0
24	49	99999.0	68.0	16	99999.0
24	50	99999.0	68.0	16	99999.0
24	87	99999.0	135.0	29	99999.0
24	88	99999.0	135.0	29	99999.0
24	89	99999.0	135.0	29	99999.0
24	93	99999.0	60.0	31	99999.0
24	94	99999.0	60.0	31	99999.0
24	95	99999.0	60.0	31	99999.0
25	39	99999.0	75.0	13	99999.0
25	40	99999.0	75.0	13	99999.0
25	41	99999.0	75.0	13	99999.0
25	45	99999.0	27.6	15	99999.0
25	46	99999.0	27.6	15	99999.0
25	47	99999.0	27.6	15	99999.0
25	48	101.7448475538101	49.13333333333333	16	90.0
25	49	101.7448475538101	49.13333333333333	16	90.0
25	50	101.7448475538101	49.13333333333333	16	90.0
25	51	99999.0	47.142857142857146	17	99999.0
25	52	99999.0	47.142857142857146	17	99999.0
25	53	99999.0	47.142857142857146	17	99999.0
25	54	99999.0	28.6	18	99999.0
25	55	99999.0	28.6	18	99999.0
25	56	99999.0	28.6	18	99999.0
25	57	99999.0	44.5	19	99999.0
25	58	99999.0	44.5	19	99999.0
25	59	99999.0	44.5	19	99999.0
25	60	99999.0	101.6	20	99999.0
25	61	99999.0	101.6	20	99999.0
25	62	99999.0	101.6	20	99999.0
25	63	99999.0	36.3	21	99999.0
25	64	99999.0	36.3	21	99999.0
25	65	99999.0	36.3	21	99999.0
25	66	99999.0	30.1	22	99999.0
25	67	99999.0	30.1	22	99999.0
25	68	99999.0	30.1	22	99999.0
25	87	47.17437960180824	31.9375	29	45.0
25	88	47.17437960180824	31.9375	29	45.0
25	89	47.17437960180824	31.9375	29	45.0
25	90	99999.0	36.90909090909091	30	99999.0
25	91	99999.0	36.90909090909091	30	99999.0
25	92	99999.0	36.90909090909091	30	99999.0
25	93	99999.0	45.92857142857143	31	99999.0
25	94	99999.0	45.92857142857143	31	99999.0
25	95	99999.0	45.92857142857143	31	99999.0
25	96	107.81491156765341	62.93181818181818	32	90.0
25	97	107.81491156765341	62.93181818181818	32	90.0
25	98	107.81491156765341	62.93181818181818	32	90.0
25	99	97.16256148162805	76.94117647058823	33	81.0
25	100	97.16256148162805	76.94117647058823	33	81.0
25	101	97.16256148162805	76.94117647058823	33	81.0
25	102	152.39918456474683	75.35714285714286	34	142.0
25	103	152.39918456474683	75.35714285714286	34	142.0
25	104	152.39918456474683	75.35714285714286	34	142.0
25	105	93.36898095882151	56.26315789473684	35	80.0
25	106	93.36898095882151	56.26315789473684	35	80.0
25	107	93.36898095882151	56.26315789473684	35	80.0
25	108	99999.0	73.77777777777777	36	99999.0
25	109	99999.0	73.77777777777777	36	99999.0
25	110	99999.0	73.77777777777777	36	99999.0
25	111	99999.0	320.0	37	99999.0
25	112	99999.0	320.0	37	99999.0
25	113	99999.0	320.0	37	99999.0
25	114	99999.0	165.0	38	99999.0
25	115	99999.0	165.0	38	99999.0
25	116	99999.0	165.0	38	99999.0
25	117	99999.0	121.71428571428571	39	99999.0
25	118	99999.0	121.71428571428571	39	99999.0
25	119	99999.0	121.71428571428571	39	99999.0
25	120	99999.0	51.3	40	99999.0
25	121	99999.0	51.3	40	99999.0
25	122	99999.0	51.3	40	99999.0
25	123	99999.0	31.818181818181817	41	99999.0
25	124	99999.0	31.818181818181817	41	99999.0
25	125	99999.0	31.818181818181817	41	99999.0
25	126	47.93270842928716	31.875	42	46.0
25	127	47.93270842928716	31.875	42	46.0
25	128	47.93270842928716	31.875	42	46.0
26	96	99999.0	53.0	32	99999.0
26	97	99999.0	53.0	32	99999.0
26	98	99999.0	53.0	32	99999.0
26	105	99999.0	45.0	35	99999.0
26	106	99999.0	45.0	35	99999.0
26	107	99999.0	45.0	35	99999.0
26	108	99999.0	225.0	36	99999.0
26	109	99999.0	225.0	36	99999.0
26	110	99999.0	225.0	36	99999.0
26	120	99999.0	45.0	40	99999.0
26	121	99999.0	45.0	40	99999.0
26	122	99999.0	45.0	40	99999.0
26	48	99999.0	180.0	16	99999.0
26	49	99999.0	180.0	16	99999.0
26	50	99999.0	180.0	16	99999.0
27	39	99999.0	25.0	13	99999.0
27	40	99999.0	25.0	13	99999.0
27	41	99999.0	25.0	13	99999.0
27	42	99999.0	74.33333333333333	14	99999.0
27	43	99999.0	74.33333333333333	14	99999.0
27	44	99999.0	74.33333333333333	14	99999.0
27	45	99999.0	43.0	15	99999.0
27	46	99999.0	43.0	15	99999.0
27	47	99999.0	43.0	15	99999.0
27	48	99999.0	108.42857142857143	16	99999.0
27	49	99999.0	108.42857142857143	16	99999.0
27	50	99999.0	108.42857142857143	16	99999.0
27	51	99999.0	68.25	17	99999.0
27	52	99999.0	68.25	17	99999.0
27	53	99999.0	68.25	17	99999.0
27	54	99999.0	46.4	18	99999.0
27	55	99999.0	46.4	18	99999.0
27	56	99999.0	46.4	18	99999.0
27	57	99999.0	41.5	19	99999.0
27	58	99999.0	41.5	19	99999.0
27	59	99999.0	41.5	19	99999.0
27	60	99999.0	66.75	20	99999.0
27	61	99999.0	66.75	20	99999.0
27	62	99999.0	66.75	20	99999.0
27	63	99999.0	45.4	21	99999.0
27	64	99999.0	45.4	21	99999.0
27	65	99999.0	45.4	21	99999.0
27	66	99999.0	27.0	22	99999.0
27	67	99999.0	27.0	22	99999.0
27	68	99999.0	27.0	22	99999.0
27	84	99999.0	339.0	28	99999.0
27	85	99999.0	339.0	28	99999.0
27	86	99999.0	339.0	28	99999.0
27	87	99999.0	60.714285714285715	29	99999.0
27	88	99999.0	60.714285714285715	29	99999.0
27	89	99999.0	60.714285714285715	29	99999.0
27	90	99999.0	58.666666666666664	30	99999.0
27	91	99999.0	58.666666666666664	30	99999.0
27	92	99999.0	58.666666666666664	30	99999.0
27	93	99999.0	46.0	31	99999.0
27	94	99999.0	46.0	31	99999.0
27	95	99999.0	46.0	31	99999.0
27	96	99999.0	26.5	32	99999.0
27	97	99999.0	26.5	32	99999.0
27	98	99999.0	26.5	32	99999.0
27	99	99999.0	51.4	33	99999.0
27	100	99999.0	51.4	33	99999.0
27	101	99999.0	51.4	33	99999.0
27	102	99999.0	80.4	34	99999.0
27	103	99999.0	80.4	34	99999.0
27	104	99999.0	80.4	34	99999.0
27	105	99999.0	37.5	35	99999.0
27	106	99999.0	37.5	35	99999.0
27	107	99999.0	37.5	35	99999.0
27	108	99999.0	151.22222222222223	36	99999.0
27	109	99999.0	151.22222222222223	36	99999.0
27	110	99999.0	151.22222222222223	36	99999.0
27	111	99999.0	115.0	37	99999.0
27	112	99999.0	115.0	37	99999.0
27	113	99999.0	115.0	37	99999.0
27	114	99999.0	47.6	38	99999.0
27	115	99999.0	47.6	38	99999.0
27	116	99999.0	47.6	38	99999.0
27	117	99999.0	74.0	39	99999.0
27	118	99999.0	74.0	39	99999.0
27	119	99999.0	74.0	39	99999.0
27	120	99999.0	31.5	40	99999.0
27	121	99999.0	31.5	40	99999.0
27	122	99999.0	31.5	40	99999.0
27	126	99999.0	33.666666666666664	42	99999.0
27	127	99999.0	33.666666666666664	42	99999.0
27	128	99999.0	33.666666666666664	42	99999.0
28	42	99999.0	25.5	14	99999.0
28	43	99999.0	25.5	14	99999.0
28	44	99999.0	25.5	14	99999.0
28	45	99999.0	37.75	15	99999.0
28	46	99999.0	37.75	15	99999.0
28	47	99999.0	37.75	15	99999.0
28	48	99999.0	66.6	16	99999.0
28	49	99999.0	66.6	16	99999.0
28	50	99999.0	66.6	16	99999.0
28	51	99999.0	82.88888888888889	17	99999.0
28	52	99999.0	82.88888888888889	17	99999.0
28	53	99999.0	82.88888888888889	17	99999.0
28	54	71.62873919270086	42.0625	18	60.0
28	55	71.62873919270086	42.0625	18	60.0
28	56	71.62873919270086	42.0625	18	60.0
28	57	99999.0	134.6	19	99999.0
28	58	99999.0	134.6	19	99999.0
28	59	99999.0	134.6	19	99999.0
28	60	99999.0	32.375	20	99999.0
28	61	99999.0	32.375	20	99999.0
28	62	99999.0	32.375	20	99999.0
28	63	99999.0	34.27272727272727	21	99999.0
28	64	99999.0	34.27272727272727	21	99999.0
28	65	99999.0	34.27272727272727	21	99999.0
28	66	99999.0	31.333333333333332	22	99999.0
28	67	99999.0	31.333333333333332	22	99999.0
28	68	99999.0	31.333333333333332	22	99999.0
28	84	99999.0	52.0	28	99999.0
28	85	99999.0	52.0	28	99999.0
28	86	99999.0	52.0	28	99999.0
28	87	99999.0	43.90909090909091	29	99999.0
28	88	99999.0	43.90909090909091	29	99999.0
28	89	99999.0	43.90909090909091	29	99999.0
28	90	99999.0	34.75	30	99999.0
28	91	99999.0	34.75	30	99999.0
28	92	99999.0	34.75	30	99999.0
28	93	99999.0	37.166666666666664	31	99999.0
28	94	99999.0	37.166666666666664	31	99999.0
28	95	99999.0	37.166666666666664	31	99999.0
28	96	99999.0	43.333333333333336	32	99999.0
28	97	99999.0	43.333333333333336	32	99999.0
28	98	99999.0	43.333333333333336	32	99999.0
28	99	99999.0	39.666666666666664	33	99999.0
28	100	99999.0	39.666666666666664	33	99999.0
28	101	99999.0	39.666666666666664	33	99999.0
28	102	99999.0	125.4	34	99999.0
28	103	99999.0	125.4	34	99999.0
28	104	99999.0	125.4	34	99999.0
28	105	99999.0	140.28571428571428	35	99999.0
28	106	99999.0	140.28571428571428	35	99999.0
28	107	99999.0	140.28571428571428	35	99999.0
28	108	99999.0	38.857142857142854	36	99999.0
28	109	99999.0	38.857142857142854	36	99999.0
28	110	99999.0	38.857142857142854	36	99999.0
28	111	99999.0	43.0	37	99999.0
28	112	99999.0	43.0	37	99999.0
28	113	99999.0	43.0	37	99999.0
28	114	99999.0	33.0	38	99999.0
28	115	99999.0	33.0	38	99999.0
28	116	99999.0	33.0	38	99999.0
28	117	99999.0	47.0	39	99999.0
28	118	99999.0	47.0	39	99999.0
28	119	99999.0	47.0	39	99999.0
28	120	99999.0	42.285714285714285	40	99999.0
28	121	99999.0	42.285714285714285	40	99999.0
28	122	99999.0	42.285714285714285	40	99999.0
28	123	99999.0	36.0	41	99999.0
28	124	99999.0	36.0	41	99999.0
28	125	99999.0	36.0	41	99999.0
28	126	99999.0	40.857142857142854	42	99999.0
28	127	99999.0	40.857142857142854	42	99999.0
28	128	99999.0	40.857142857142854	42	99999.0
29	39	99999.0	90.0	13	99999.0
29	40	99999.0	90.0	13	99999.0
29	41	99999.0	90.0	13	99999.0
29	42	99999.0	30.5	14	99999.0
29	43	99999.0	30.5	14	99999.0
29	44	99999.0	30.5	14	99999.0
29	45	99999.0	54.0	15	99999.0
29	46	99999.0	54.0	15	99999.0
29	47	99999.0	54.0	15	99999.0
29	48	99999.0	87.33333333333333	16	99999.0
29	49	99999.0	87.33333333333333	16	99999.0
29	50	99999.0	87.33333333333333	16	99999.0
29	51	99999.0	91.2	17	99999.0
29	52	99999.0	91.2	17	99999.0
29	53	99999.0	91.2	17	99999.0
29	54	99999.0	50.4	18	99999.0
29	55	99999.0	50.4	18	99999.0
29	56	99999.0	50.4	18	99999.0
29	57	99999.0	309.5	19	99999.0
29	58	99999.0	309.5	19	99999.0
29	59	99999.0	309.5	19	99999.0
29	60	99999.0	60.0	20	99999.0
29	61	99999.0	60.0	20	99999.0
29	62	99999.0	60.0	20	99999.0
29	63	99999.0	32.666666666666664	21	99999.0
29	64	99999.0	32.666666666666664	21	99999.0
29	65	99999.0	32.666666666666664	21	99999.0
29	66	99999.0	51.0	22	99999.0
29	67	99999.0	51.0	22	99999.0
29	68	99999.0	51.0	22	99999.0
29	87	99999.0	174.55555555555554	29	99999.0
29	88	99999.0	174.55555555555554	29	99999.0
29	89	99999.0	174.55555555555554	29	99999.0
29	90	99999.0	83.0	30	99999.0
29	91	99999.0	83.0	30	99999.0
29	92	99999.0	83.0	30	99999.0
29	93	99999.0	37.0	31	99999.0
29	94	99999.0	37.0	31	99999.0
29	95	99999.0	37.0	31	99999.0
29	96	99999.0	38.25	32	99999.0
29	97	99999.0	38.25	32	99999.0
29	98	99999.0	38.25	32	99999.0
29	99	99999.0	54.2	33	99999.0
29	100	99999.0	54.2	33	99999.0
29	101	99999.0	54.2	33	99999.0
29	102	99999.0	115.57142857142857	34	99999.0
29	103	99999.0	115.57142857142857	34	99999.0
29	104	99999.0	115.57142857142857	34	99999.0
29	105	99999.0	167.07692307692307	35	99999.0
29	106	99999.0	167.07692307692307	35	99999.0
29	107	99999.0	167.07692307692307	35	99999.0
29	108	455.792547774509	154.53333333333333	36	340.0
29	109	455.792547774509	154.53333333333333	36	340.0
29	110	455.792547774509	154.53333333333333	36	340.0
29	111	99999.0	72.5	37	99999.0
29	112	99999.0	72.5	37	99999.0
29	113	99999.0	72.5	37	99999.0
29	114	99999.0	60.0	38	99999.0
29	115	99999.0	60.0	38	99999.0
29	116	99999.0	60.0	38	99999.0
29	117	99999.0	153.0	39	99999.0
29	118	99999.0	153.0	39	99999.0
29	119	99999.0	153.0	39	99999.0
29	120	99999.0	38.142857142857146	40	99999.0
29	121	99999.0	38.142857142857146	40	99999.0
29	122	99999.0	38.142857142857146	40	99999.0
29	123	99999.0	45.42857142857143	41	99999.0
29	124	99999.0	45.42857142857143	41	99999.0
29	125	99999.0	45.42857142857143	41	99999.0
29	126	99999.0	29.0	42	99999.0
29	127	99999.0	29.0	42	99999.0
29	128	99999.0	29.0	42	99999.0
30	42	99999.0	50.0	14	99999.0
30	43	99999.0	50.0	14	99999.0
30	44	99999.0	50.0	14	99999.0
30	45	99999.0	50.0	15	99999.0
30	46	99999.0	50.0	15	99999.0
30	47	99999.0	50.0	15	99999.0
30	48	99999.0	90.0	16	99999.0
30	49	99999.0	90.0	16	99999.0
30	50	99999.0	90.0	16	99999.0
30	51	99999.0	73.5	17	99999.0
30	52	99999.0	73.5	17	99999.0
30	53	99999.0	73.5	17	99999.0
30	54	99999.0	80.0	18	99999.0
30	55	99999.0	80.0	18	99999.0
30	56	99999.0	80.0	18	99999.0
30	57	99999.0	86.0	19	99999.0
30	58	99999.0	86.0	19	99999.0
30	59	99999.0	86.0	19	99999.0
30	60	99999.0	68.0	20	99999.0
30	61	99999.0	68.0	20	99999.0
30	62	99999.0	68.0	20	99999.0
30	63	99999.0	62.0	21	99999.0
30	64	99999.0	62.0	21	99999.0
30	65	99999.0	62.0	21	99999.0
30	66	99999.0	79.5	22	99999.0
30	67	99999.0	79.5	22	99999.0
30	68	99999.0	79.5	22	99999.0
30	87	99999.0	75.0	29	99999.0
30	88	99999.0	75.0	29	99999.0
30	89	99999.0	75.0	29	99999.0
30	90	99999.0	60.0	30	99999.0
30	91	99999.0	60.0	30	99999.0
30	92	99999.0	60.0	30	99999.0
30	96	99999.0	90.2	32	99999.0
30	97	99999.0	90.2	32	99999.0
30	98	99999.0	90.2	32	99999.0
30	99	99999.0	82.0	33	99999.0
30	100	99999.0	82.0	33	99999.0
30	101	99999.0	82.0	33	99999.0
30	102	99999.0	180.0	34	99999.0
30	103	99999.0	180.0	34	99999.0
30	104	99999.0	180.0	34	99999.0
30	105	99999.0	126.0	35	99999.0
30	106	99999.0	126.0	35	99999.0
30	107	99999.0	126.0	35	99999.0
30	108	99999.0	103.33333333333333	36	99999.0
30	109	99999.0	103.33333333333333	36	99999.0
30	110	99999.0	103.33333333333333	36	99999.0
30	111	99999.0	91.16666666666667	37	99999.0
30	112	99999.0	91.16666666666667	37	99999.0
30	113	99999.0	91.16666666666667	37	99999.0
30	114	99999.0	69.0	38	99999.0
30	115	99999.0	69.0	38	99999.0
30	116	99999.0	69.0	38	99999.0
30	117	99999.0	57.0	39	99999.0
30	118	99999.0	57.0	39	99999.0
30	119	99999.0	57.0	39	99999.0
30	120	99999.0	60.75	40	99999.0
30	121	99999.0	60.75	40	99999.0
30	122	99999.0	60.75	40	99999.0
30	123	99999.0	59.5	41	99999.0
30	124	99999.0	59.5	41	99999.0
30	125	99999.0	59.5	41	99999.0
30	126	99999.0	72.6	42	99999.0
[truncated: 1,247 more rows]
