# Supplementary material for: Framework for fusing traffic information from social and physical transportation data
Source: PLoS One. 2018 Aug 2;13(8):e0201531. doi: 10.1371/journal.pone.0201531 (PMC6072031; doi:10.1371/journal.pone.0201531)
Supplement: S1 Dataset — (ZIP) [file pone.0201531.s001.zip › Data/North Wenjin Road/2/edge_speed.csv]

74148.0	8	70055.0	4.08944903852
74149.0	8	70055.0	4.08944903852
73976.0	8	70055.0	4.08944903852
73977	8	70085.0	1.60671131712
73977.0	8	70115.0	1.84000823246
73978.0	8	70145.0	2.09357752504
74223.0	8	70175.0	2.47738955701
74178.0	8	70205.0	4.85440238523
74179.0	8	70235.0	1.00083661019
74177	8	74206.0	19.4826937183
74177.0	8	74216.0	16.1401991414
74215.0	8	74216.0	16.1401991414
74033.0	8	74226.0	8.88992724221
74147.0	8	75382.0	10.6616428172
74148.0	8	75382.0	10.6616428172
74149.0	8	75382.0	10.6616428172
73976.0	8	75392.0	11.6934627154
73977.0	8	75402.0	13.1477552892
73978.0	8	75402.0	13.1477552892
74223.0	8	75402.0	13.1477552892
74178.0	8	75412.0	14.492747036
74147.0	8	64236.0	12.1781170313
74148.0	8	64236.0	12.1781170313
74149.0	8	64236.0	12.1781170313
73976.0	8	64236.0	12.1781170313
73977.0	8	64236.0	12.1781170313
73978.0	8	64256.0	6.40995086519
74223.0	8	64256.0	6.40995086519
74178	8	64276.0	2.42541223398
74178.0	8	64296.0	1.90749930411
74123.0	8	38752.0	15.7481887943
74147.0	8	38752.0	15.7481887943
74148.0	8	38752.0	15.7481887943
74149.0	8	38752.0	15.7481887943
73976.0	8	38762.0	17.0138145846
73977.0	8	38762.0	17.0138145846
73978.0	8	38772.0	18.6521768098
74223.0	8	38772.0	18.6521768098
74178.0	8	38782.0	11.6994773555
74179.0	8	38782.0	11.6994773555
73977.0	8	70754.0	7.71540096188
73978.0	8	70760.0	4.96611848782
74216.0	8	70760.0	4.96611848782
74217.0	8	70760.0	4.96611848782
74218.0	8	70760.0	4.96611848782
74190.0	8	70775.0	5.65974303183
74147.0	8	75466.0	9.28825153343
74148.0	8	75466.0	9.28825153343
74149.0	8	75466.0	9.28825153343
73976.0	8	75481.0	13.2333554451
73977.0	8	75481.0	13.2333554451
73978.0	8	75481.0	13.2333554451
74223.0	8	75481.0	13.2333554451
74178.0	8	75496.0	12.2738304108
74123.0	8	60479.0	1.26487559316
74147.0	8	60499.0	2.52481980548
74148	8	60519.0	0.0
74148.0	8	60539.0	4.97723170035
74149.0	8	60539.0	4.97723170035
73976	8	60559.0	0.0
73976.0	8	60579.0	2.34094379218
73977	8	60599.0	3.82046719106
73977.0	8	60619.0	1.29177980729
73978	8	60639.0	0.0
73978.0	8	60659.0	4.36965927993
74223.0	8	60659.0	4.36965927993
74178	8	60679.0	0.0
74178	8	60699.0	2.60418868116
74178	8	60719.0	1.66601110542
74178.0	8	60739.0	3.62720380345
74179.0	8	60739.0	3.62720380345
74148.0	8	60171.0	1.49638984078
74149.0	8	60191.0	4.73499448536
73976.0	8	60191.0	4.73499448536
73977.0	8	60191.0	4.73499448536
73978	8	60231.0	2.69659366222
73978.0	8	60251.0	1.50729307781
74223.0	8	60251.0	1.50729307781
74178	8	60291.0	6.23771793715
74178.0	8	60311.0	3.56237045007
74179.0	8	60311.0	3.56237045007
74123	8	60687.0	0.0
74123.0	8	60689.0	0.758789547382
74147.0	8	60719.0	1.92910022316
74148.0	8	60719.0	1.92910022316
73977.0	8	60809.0	3.87977647922
73978.0	8	60839.0	3.62106441104
74223.0	8	60839.0	3.62106441104
74178	8	60869.0	3.65576719811
74178.0	8	60899.0	1.8132902522
74179.0	8	60929.0	2.7731102423
73976.0	8	70866.0	12.2349261405
73977.0	8	70866.0	12.2349261405
73978.0	8	70866.0	12.2349261405
74223.0	8	70866.0	12.2349261405
74178	8	70886.0	6.58560890744
74178.0	8	70906.0	2.53085781374
74179.0	8	70926.0	1.53947089163
74180	8	70966.0	0.0
74180	8	70986.0	0.0
74034	8	60962.0	1.37650464742
73976.0	8	59114.0	5.54761934022
74176.0	8	24161.0	17.4471738918
74177.0	8	24171.0	18.0616946792
74215.0	8	24181.0	12.2879918088
74123	8	69405.0	0.0
74123.0	8	69415.0	2.38741396298
74147.0	8	69425.0	3.15099252679
74148	8	69435.0	0.947711389787
74148	8	69445.0	0.731306218781
74148.0	8	69455.0	1.93542225584
74149.0	8	69465.0	6.34565227207
73976	8	69475.0	1.74616661595
73976	8	69485.0	0.0
73976	8	69495.0	1.7965705855
73976.0	8	69505.0	4.35221636834
73977	8	69515.0	0.189243134283
73977	8	69525.0	4.07429336303
73977.0	8	69535.0	4.41365131581
73978	8	69545.0	0.551708633574
73978	8	69555.0	1.11279707768
73978	8	69565.0	2.55483735323
73978.0	8	69575.0	3.68602418721
74223.0	8	69575.0	3.68602418721
74178	8	69585.0	3.92450384185
74178	8	69595.0	0.236423169912
74178	8	69605.0	4.33836749957
74178	8	69615.0	2.85766344467
74178	8	69625.0	1.50142705932
74178	8	69635.0	3.18551265039
74178	8	69645.0	0.189243134353
74178.0	8	69655.0	1.91046285673
74179	8	69665.0	2.51505246928
74179.0	8	69679.0	3.65521090578
74180	8	69685.0	1.8844382484
74180	8	69695.0	0.0
74180	8	69705.0	1.15790437361
74180	8	69715.0	4.10163906724
74177	8	53728.0	15.9839879736
74177.0	8	53738.0	12.4446420392
73961.0	8	53738.0	12.4446420392
73962.0	8	53738.0	12.4446420392
73963.0	8	53738.0	12.4446420392
73964.0	8	53748.0	11.3914380325
73965.0	8	53748.0	11.3914380325
73966.0	8	53748.0	11.3914380325
73967.0	8	53748.0	11.3914380325
73968.0	8	53748.0	11.3914380325
73969.0	8	53758.0	12.1713813399
73970.0	8	53758.0	12.1713813399
73971.0	8	53758.0	12.1713813399
74149.0	8	65209.0	11.8424996095
73976.0	8	65209.0	11.8424996095
73977	8	65219.0	6.14677011842
73977.0	8	65229.0	8.00042016709
73978.0	8	65229.0	8.00042016709
74223.0	8	65239.0	9.24245253046
74178.0	8	65249.0	10.0905552726
74179.0	8	65259.0	12.8723462783
74147	8	69261.0	0.0
74147	8	69281.0	0.0
74147.0	8	69301.0	5.04283867892
74148.0	8	69301.0	5.04283867892
74149.0	8	69301.0	5.04283867892
73976	8	69321.0	0.0
73976	8	69341.0	0.0
73976.0	8	69381.0	4.79612429429
73977	8	69401.0	0.0
73977	8	69421.0	0.0
73977	8	69441.0	0.0
73977	8	69461.0	0.0
73977.0	8	69481.0	7.70316964325
73978.0	8	69481.0	7.70316964325
74223.0	8	69481.0	7.70316964325
74178	8	69501.0	1.57149701155
74178	8	69521.0	2.98161855041
74178	8	69541.0	2.3154454085
74178.0	8	69561.0	2.71388300374
74179.0	8	69581.0	0.430950862214
74176	8	53965.0	25.8261218642
74176.0	8	53966.0	14.3743447952
74177.0	8	53976.0	14.4771749462
74215	8	53986.0	13.7744689069
74215.0	8	53996.0	10.0498262227
74033.0	8	53996.0	10.0498262227
74147.0	8	69081.0	3.73351383864
74148	8	69091.0	1.64752846374
74148.0	8	69101.0	2.29892493311
74149.0	8	69111.0	4.36673485245
73976	8	69121.0	4.67315051185
73976.0	8	69131.0	1.68221690687
73977	8	69141.0	1.4055581985
73977	8	69151.0	1.29130609324
73977	8	69161.0	1.85432529758
73977	8	69171.0	1.68798141998
73977	8	69181.0	0.964509469459
73977.0	8	69191.0	0.991749548783
73978	8	69201.0	1.48054922756
73978	8	69211.0	1.13485041742
73978	8	69221.0	1.85432523087
73978	8	69231.0	0.745840588361
73978.0	8	69241.0	1.97533194499
74223.0	8	69241.0	1.97533194499
74178	8	69260.0	11.2432685703
74178	8	69261.0	1.49269517339
74178	8	69271.0	1.68895126666
74178	8	69281.0	0.53621544876
74178	8	69291.0	1.62837955243
74178	8	69301.0	1.16923912519
74178	8	69311.0	1.85432511931
74178	8	69321.0	2.42676489929
74178	8	69331.0	1.64752846374
74178	8	69341.0	2.43165824333
74178	8	69351.0	0.189243134353
74178.0	8	69361.0	1.53453632757
74179	8	69371.0	0.0
74179	8	69381.0	1.49962881009
74179	8	69391.0	0.0
74179	8	69401.0	0.0
74179	8	69411.0	0.0
74179.0	8	69421.0	4.0998384646
74180	8	69431.0	0.935083722714
74180	8	69441.0	0.0
74180	8	69451.0	1.66979236188
74180	8	69461.0	1.84790354718
74180	8	69471.0	2.42676489929
74180	8	69481.0	0.963500838586
74215	8	65915.0	1.05469090717
74215	8	65945.0	3.07042847071
74177	8	39571.0	14.1499252194
74177.0	8	39579.0	13.2254422615
74215	8	39587.0	12.8194298248
74123.0	8	69319.0	6.07946610828
74147.0	8	69319.0	6.07946610828
74148.0	8	69329.0	4.44930167568
74149.0	8	56251.0	8.10877068932
73976.0	8	56251.0	8.10877068932
73977.0	8	56266.0	9.77637589557
73978.0	8	56266.0	9.77637589557
74223.0	8	56281.0	14.4701339298
74178.0	8	56281.0	14.4701339298
74176.0	8	60299.0	13.9087226448
74177.0	8	60314.0	14.017019583
74215.0	8	60329.0	9.46625943405
74033.0	8	60329.0	9.46625943405
74123.0	8	58910.0	8.98251160727
74147.0	8	58910.0	8.98251160727
74148.0	8	58910.0	8.98251160727
74149.0	8	58910.0	8.98251160727
73976.0	8	58910.0	8.98251160727
73977.0	8	58910.0	8.98251160727
73978.0	8	58910.0	8.98251160727
74223.0	8	58910.0	8.98251160727
74178	8	58950.0	3.33758225003
74178	8	58970.0	0.574457681873
74178	8	59050.0	0.0
74178	8	59090.0	0.0
74178	8	59110.0	0.0
74178.0	8	59150.0	5.77450190986
74179.0	8	59150.0	5.77450190986
74180	8	59170.0	0.0
74180	8	59190.0	0.0
74180	8	59210.0	0.0
73976	8	69160.0	0.0
73976	8	69180.0	0.0
73976	8	69200.0	0.0
73976	8	69220.0	0.0
73976	8	69240.0	0.0
73976.0	8	69260.0	10.8478331893
73977.0	8	69260.0	10.8478331893
73978.0	8	69260.0	10.8478331893
74223.0	8	69260.0	10.8478331893
74178	8	69280.0	0.0
74178	8	69300.0	0.0
74178	8	69320.0	4.82592863147
74178	8	69340.0	0.832113193677
74178	8	69380.0	0.0
74178.0	8	69400.0	5.57914704964
74179.0	8	69400.0	5.57914704964
74180	8	69420.0	2.03714668153
74149.0	8	65321.0	11.086078046
73976.0	8	65321.0	11.086078046
73977.0	8	65336.0	10.4803256606
73978.0	8	65336.0	10.4803256606
74223.0	8	65336.0	10.4803256606
74178.0	8	65351.0	9.01455035276
74176.0	8	29927.0	7.67288618487
74177	8	29942.0	5.3210716599
74177.0	8	29957.0	12.0786490998
74215.0	8	29972.0	8.07957999486
74033.0	8	29972.0	8.07957999486
74177.0	8	73507.0	20.2550237815
74215.0	8	73517.0	15.0033466848
74033.0	8	73527.0	10.1240375429
74034.0	8	73527.0	10.1240375429
74177.0	8	61868.0	13.5122189018
74215.0	8	61883.0	11.5482444753
74177	8	53025.0	18.9328811871
74177.0	8	53035.0	17.9068241839
74215.0	8	53045.0	10.6631523036
74033.0	8	53045.0	10.6631523036
74176.0	8	68002.0	17.7146897215
74177.0	8	68012.0	17.1899033389
74215.0	8	68022.0	15.8012832926
74033.0	8	68032.0	12.0558346983
74034.0	8	68032.0	12.0558346983
74149.0	8	56561.0	10.5221640764
73976.0	8	56561.0	10.5221640764
73977.0	8	56575.0	9.90961780729
73978.0	8	56575.0	9.90961780729
74223.0	8	56575.0	9.90961780729
74178	8	56591.0	5.32225736003
74178.0	8	56605.0	8.81490447446
74179.0	8	56605.0	8.81490447446
74149	8	67630.0	0.0
74149	8	67660.0	0.0
74149	8	67690.0	0.0
74149.0	8	67720.0	5.08453035644
73976.0	8	67720.0	5.08453035644
73977	8	67750.0	0.0
73977	8	67780.0	0.0
73977	8	67810.0	0.0
73977	8	67840.0	0.0
73977.0	8	67870.0	3.56002170096
73978.0	8	67870.0	3.56002170096
74216.0	8	67870.0	3.56002170096
74217.0	8	67870.0	3.56002170096
74218.0	8	67870.0	3.56002170096
74219	8	67900.0	0.0
74219.0	8	67930.0	2.23471619915
74220.0	8	67930.0	2.23471619915
74221.0	8	67930.0	2.23471619915
74222.0	8	67930.0	2.23471619915
74178	8	67960.0	0.835487883838
74178	8	67990.0	1.98576016495
74178	8	68020.0	0.0
74178	8	68050.0	0.0
74178	8	68080.0	0.0
74177	8	59633.0	18.7266497017
74177.0	8	59643.0	18.2218213261
74215.0	8	59652.0	9.95494920173
74033.0	8	59652.0	9.95494920173
74176.0	8	50627.0	14.7989991745
74177.0	8	50647.0	8.55689876175
74215.0	8	50667.0	7.66297640568
74033.0	8	50667.0	7.66297640568
74034.0	8	50667.0	7.66297640568
74176.0	8	51119.0	18.6865181564
74177	8	51125.0	17.9488503314
74177.0	8	51131.0	16.2026695974
73961.0	8	51137.0	11.8414207452
73962.0	8	51137.0	11.8414207452
73963.0	8	51137.0	11.8414207452
73964.0	8	51137.0	11.8414207452
73965.0	8	51137.0	11.8414207452
73966.0	8	51143.0	16.429229632
73967.0	8	51143.0	16.429229632
73968.0	8	51143.0	16.429229632
73969.0	8	51143.0	16.429229632
73970.0	8	51149.0	15.5126878754
73971.0	8	51155.0	12.3191554329
74128.0	8	51155.0	12.3191554329
74129.0	8	51155.0	12.3191554329
74148.0	8	54643.0	13.4744883252
74149.0	8	54643.0	13.4744883252
73976.0	8	54649.0	14.1333829092
73977.0	8	54655.0	15.8290871876
73978.0	8	54661.0	15.4637690295
74223.0	8	54661.0	15.4637690295
74178	8	54667.0	11.7932773932
74178.0	8	54673.0	11.1353804854
74179.0	8	54679.0	12.6874147982
74147.0	8	61929.0	4.7389416749
74148.0	8	61929.0	4.7389416749
74149.0	8	61944.0	5.98082937598
73976.0	8	61952.0	3.71003565582
73977	8	61967.0	4.20873536396
73977.0	8	61982.0	4.54299630257
73978.0	8	61997.0	6.64942042245
74223.0	8	61997.0	6.64942042245
74178.0	8	62012.0	8.40614228285
74179.0	8	62027.0	6.0298835639
74176.0	8	35820.0	15.2222906301
74177.0	8	35835.0	17.6109666502
74215.0	8	35850.0	10.4533542672
74033.0	8	35850.0	10.4533542672
74034.0	8	35850.0	10.4533542672
74148.0	8	70103.0	2.03449373871
74149.0	8	70103.0	2.03449373871
73976.0	8	70133.0	3.19633071251
73977.0	8	70163.0	2.26432440724
73978.0	8	70193.0	4.43379204872
74216.0	8	70193.0	4.43379204872
74217.0	8	70193.0	4.43379204872
74218.0	8	70193.0	4.43379204872
74190.0	8	70223.0	2.61072435064
74176.0	8	52695.0	14.4269028517
74177.0	8	52710.0	14.0972315363
74080.0	8	72650.0	15.7731444656
74081.0	8	72650.0	15.7731444656
74130.0	8	72650.0	15.7731444656
74131.0	8	72656.0	13.5521238344
74132.0	8	72656.0	13.5521238344
74133.0	8	72656.0	13.5521238344
73930.0	8	72656.0	13.5521238344
73931.0	8	72656.0	13.5521238344
73932.0	8	72656.0	13.5521238344
73933.0	8	72656.0	13.5521238344
73934.0	8	72664.0	10.7956129632
73935.0	8	72664.0	10.7956129632
73936.0	8	72664.0	10.7956129632
73937.0	8	72664.0	10.7956129632
73938.0	8	72664.0	10.7956129632
73939.0	8	72664.0	10.7956129632
73940.0	8	72664.0	10.7956129632
73941.0	8	72664.0	10.7956129632
73942.0	8	72664.0	10.7956129632
73943.0	8	72664.0	10.7956129632
73944.0	8	72664.0	10.7956129632
73945.0	8	72664.0	10.7956129632
73946.0	8	72664.0	10.7956129632
73947.0	8	72664.0	10.7956129632
73948.0	8	72664.0	10.7956129632
73949.0	8	72664.0	10.7956129632
73950.0	8	72664.0	10.7956129632
73951.0	8	72664.0	10.7956129632
73952.0	8	72664.0	10.7956129632
73953.0	8	72664.0	10.7956129632
73954.0	8	72664.0	10.7956129632
73955.0	8	72664.0	10.7956129632
73956.0	8	72664.0	10.7956129632
73957.0	8	72679.0	9.24965994517
73958.0	8	72679.0	9.24965994517
73959.0	8	72679.0	9.24965994517
73960.0	8	72679.0	9.24965994517
74033.0	8	72679.0	9.24965994517
74123.0	8	29585.0	11.251812808
74147.0	8	29585.0	11.251812808
74148.0	8	29585.0	11.251812808
74149.0	8	29585.0	11.251812808
73976.0	8	29600.0	12.6904303069
73977.0	8	29600.0	12.6904303069
73978.0	8	29600.0	12.6904303069
74223.0	8	29600.0	12.6904303069
74178.0	8	29615.0	14.4258815769
74179.0	8	29615.0	14.4258815769
74123.0	8	66209.0	4.32287728359
74147.0	8	66209.0	4.32287728359
74148.0	8	66224.0	3.69773866383
74149.0	8	66238.0	3.59266451243
73976	8	66254.0	0.156251522942
73976	8	66269.0	0.0
73976	8	66284.0	0.632958554091
74190	8	66570.0	2.83636931337
74190.0	8	66578.0	0.623560289043
74289	8	66593.0	1.40639177079
74289	8	66608.0	0.437252983741
74081.0	8	66713.0	13.6117212875
74130.0	8	66713.0	13.6117212875
74131.0	8	66713.0	13.6117212875
74132.0	8	66713.0	13.6117212875
74133.0	8	66713.0	13.6117212875
73930.0	8	66713.0	13.6117212875
73931.0	8	66713.0	13.6117212875
73932.0	8	66713.0	13.6117212875
73933.0	8	66713.0	13.6117212875
73934.0	8	66713.0	13.6117212875
73935.0	8	66713.0	13.6117212875
73936.0	8	66713.0	13.6117212875
73937.0	8	66713.0	13.6117212875
73938.0	8	66713.0	13.6117212875
73939.0	8	66713.0	13.6117212875
73940.0	8	66713.0	13.6117212875
73941.0	8	66728.0	10.5312612822
73942.0	8	66728.0	10.5312612822
73943.0	8	66728.0	10.5312612822
73944.0	8	66728.0	10.5312612822
73945.0	8	66728.0	10.5312612822
73946.0	8	66728.0	10.5312612822
73947.0	8	66728.0	10.5312612822
73948.0	8	66728.0	10.5312612822
73949.0	8	66728.0	10.5312612822
73950.0	8	66728.0	10.5312612822
73951.0	8	66737.0	6.7931677603
73952.0	8	66737.0	6.7931677603
73953.0	8	66737.0	6.7931677603
73954.0	8	66737.0	6.7931677603
73955.0	8	66737.0	6.7931677603
73956.0	8	66737.0	6.7931677603
73957.0	8	66737.0	6.7931677603
73958.0	8	66737.0	6.7931677603
73959.0	8	66737.0	6.7931677603
73977.0	8	59659.0	2.47474749476
73978.0	8	59659.0	2.47474749476
74223.0	8	59659.0	2.47474749476
74178	8	59699.0	3.07072553324
74178	8	59719.0	3.06485242663
74178	8	59739.0	0.0
74178	8	59759.0	0.0
74178.0	8	59779.0	5.48522445515
74179.0	8	59779.0	5.48522445515
74177	8	62879.0	16.3583712841
74177	8	62885.0	15.7909056411
74177.0	8	62891.0	15.1807558448
74215	8	62897.0	15.8149026831
74215.0	8	62903.0	14.7572338346
74033.0	8	62903.0	14.7572338346
74034.0	8	62909.0	8.11810679281
74177	8	59155.0	14.109587361
74177.0	8	59165.0	12.7891284058
74215.0	8	59175.0	12.0778103618
74033.0	8	59185.0	9.78559548723
74147.0	8	61638.0	4.5841396033
74148.0	8	61648.0	4.02773153329
74149.0	8	61648.0	4.02773153329
73976.0	8	61668.0	6.71402502126
73977	8	61678.0	3.14299410545
73977	8	61688.0	0.0
73977	8	61698.0	0.0
73977	8	61708.0	0.0
73977	8	61718.0	0.0
73977	8	61728.0	0.0
73977.0	8	61748.0	15.2611176954
73978.0	8	61748.0	15.2611176954
74223.0	8	61748.0	15.2611176954
74178	8	61758.0	5.56254595481
74178.0	8	61778.0	5.2101927329
74179.0	8	61788.0	4.32630569166
74180	8	61798.0	0.0
74147	8	61778.0	1.21612980262
73975	8	65944.0	3.52727039155
73975	8	65954.0	0.434045865912
73975	8	65964.0	0.0
73975	8	65974.0	0.0
73975.0	8	65984.0	13.241041963
74080.0	8	65984.0	13.241041963
74081.0	8	65984.0	13.241041963
74163.0	8	65984.0	13.241041963
74164.0	8	65984.0	13.241041963
74165.0	8	65984.0	13.241041963
74166.0	8	65984.0	13.241041963
74167.0	8	65984.0	13.241041963
74168.0	8	65984.0	13.241041963
73976	8	66002.0	0.67297198964
73976	8	66011.0	1.50449753585
73976.0	8	66022.0	2.29865237896
73977	8	66032.0	3.14162173857
73977	8	66042.0	2.15709094003
73977	8	66052.0	0.76161206514
73977	8	66062.0	0.0
73977	8	66072.0	2.90220573136
73977.0	8	66081.0	4.38886210449
73978	8	66092.0	0.0
73978	8	66102.0	0.0
73978	8	66112.0	0.0
73978	8	66122.0	0.0
73978	8	66132.0	0.0
73978	8	66142.0	0.0
73978	8	66152.0	0.0
73978	8	66162.0	0.0
73978.0	8	66172.0	21.5804501963
74216.0	8	66172.0	21.5804501963
74217.0	8	66172.0	21.5804501963
74218.0	8	66172.0	21.5804501963
74190.0	8	66172.0	21.5804501963
74189	8	66182.0	0.770936835056
74189	8	66192.0	0.0
74189.0	8	66202.0	1.81914775455
74219.0	8	66212.0	3.16628632911
74220.0	8	66212.0	3.16628632911
74221.0	8	66212.0	3.16628632911
74222.0	8	66212.0	3.16628632911
74178	8	66222.0	1.92654013542
74178	8	66232.0	0.892963239923
74178	8	66241.0	0.0
74178	8	66242.0	0.0
74178	8	66252.0	0.0
74178	8	66261.0	0.0
74178	8	66262.0	0.0
74178	8	66270.0	0.0
74178	8	66280.0	4.57937016582
74178	8	66290.0	0.0
74178	8	66300.0	0.0
74178	8	66310.0	0.0
74178	8	66320.0	0.0
74178	8	66330.0	0.0
74178	8	66340.0	0.0
74178	8	66350.0	0.0
74178	8	66360.0	0.0
74178	8	66370.0	0.0
74178	8	66380.0	4.36372403909
74178.0	8	66400.0	7.15375311034
74179.0	8	66410.0	4.41025831111
74180	8	66420.0	2.98926302504
74180	8	66430.0	3.34367123282
74149.0	8	27214.0	11.4076223773
73976.0	8	27214.0	11.4076223773
73977.0	8	27224.0	15.6082001514
73978.0	8	27224.0	15.6082001514
74223.0	8	27234.0	15.6397985535
74123.0	8	63081.0	10.7173695157
74147.0	8	63081.0	10.7173695157
74148.0	8	63081.0	10.7173695157
74149.0	8	63091.0	9.86433700001
73976.0	8	63091.0	9.86433700001
73977.0	8	63101.0	8.92530871952
73978.0	8	63111.0	7.46801673977
74223.0	8	63111.0	7.46801673977
74178	8	63121.0	5.78094620454
74178	8	63131.0	6.12451319722
74178.0	8	63141.0	10.4369886444
74179.0	8	63141.0	10.4369886444
74176.0	8	64136.0	15.9873800845
74177.0	8	64146.0	17.102454907
74215.0	8	64156.0	15.323865627
74033.0	8	64156.0	15.323865627
74034.0	8	64166.0	10.35151267
74177	8	73367.0	13.5261969724
74177.0	8	73377.0	12.884654552
74215	8	73387.0	8.35561013796
74215.0	8	73397.0	5.57558467028
74033.0	8	73407.0	7.63965690987
74147.0	8	35052.0	12.3178294766
74148.0	8	35052.0	12.3178294766
74149.0	8	35052.0	12.3178294766
73976.0	8	35062.0	10.9928331672
73977.0	8	35072.0	14.3376624522
73978.0	8	35072.0	14.3376624522
74223.0	8	35072.0	14.3376624522
74178.0	8	35082.0	16.7566371804
74178	8	56189.0	0.0
74178	8	56190.0	14.3741292487
74178.0	8	56198.0	17.2962673098
74179.0	8	56198.0	17.2962673098
74180	8	56207.0	0.0
74131.0	8	56650.0	13.0245775922
74132.0	8	56650.0	13.0245775922
74133.0	8	56650.0	13.0245775922
73930.0	8	56650.0	13.0245775922
73931.0	8	56650.0	13.0245775922
73932.0	8	56650.0	13.0245775922
73933.0	8	56650.0	13.0245775922
73934.0	8	56660.0	8.59134211595
73935.0	8	56660.0	8.59134211595
73936.0	8	56660.0	8.59134211595
73937.0	8	56660.0	8.59134211595
73938.0	8	56660.0	8.59134211595
73939.0	8	56660.0	8.59134211595
73940.0	8	56660.0	8.59134211595
73941.0	8	56660.0	8.59134211595
73942.0	8	56660.0	8.59134211595
73943.0	8	56660.0	8.59134211595
73944.0	8	56660.0	8.59134211595
73945.0	8	56670.0	8.26067803843
73946.0	8	56670.0	8.26067803843
73947.0	8	56670.0	8.26067803843
73948.0	8	56670.0	8.26067803843
73949.0	8	56670.0	8.26067803843
73950.0	8	56670.0	8.26067803843
73951.0	8	56670.0	8.26067803843
73952.0	8	56670.0	8.26067803843
73953.0	8	56670.0	8.26067803843
73954.0	8	56670.0	8.26067803843
73955.0	8	56670.0	8.26067803843
73956.0	8	56670.0	8.26067803843
73957.0	8	56670.0	8.26067803843
73958.0	8	56670.0	8.26067803843
73959.0	8	56670.0	8.26067803843
73960.0	8	56680.0	9.96765976332
74033.0	8	56680.0	9.96765976332
74132.0	8	58805.0	12.9052077792
74133.0	8	58805.0	12.9052077792
73930.0	8	58805.0	12.9052077792
73931.0	8	58805.0	12.9052077792
73932.0	8	58805.0	12.9052077792
73933.0	8	58805.0	12.9052077792
73934.0	8	58813.0	14.004069091
73935.0	8	58813.0	14.004069091
73936.0	8	58813.0	14.004069091
73937.0	8	58813.0	14.004069091
73938.0	8	58813.0	14.004069091
73939.0	8	58813.0	14.004069091
73940.0	8	58813.0	14.004069091
73941.0	8	58813.0	14.004069091
73942.0	8	58813.0	14.004069091
73943.0	8	58813.0	14.004069091
73944.0	8	58813.0	14.004069091
73945.0	8	58813.0	14.004069091
73946.0	8	58813.0	14.004069091
73947.0	8	58813.0	14.004069091
73948.0	8	58813.0	14.004069091
73949.0	8	58813.0	14.004069091
73950.0	8	58813.0	14.004069091
73951.0	8	58813.0	14.004069091
73952.0	8	58813.0	14.004069091
73953.0	8	58823.0	8.01926158903
73954.0	8	58823.0	8.01926158903
73955.0	8	58823.0	8.01926158903
73956.0	8	58823.0	8.01926158903
73957.0	8	58823.0	8.01926158903
73958.0	8	58823.0	8.01926158903
73959.0	8	58823.0	8.01926158903
73960.0	8	58823.0	8.01926158903
74033.0	8	58833.0	8.84044178494
74176.0	8	63765.0	17.6386813523
74177.0	8	63775.0	17.0895886849
74215	8	63785.0	11.1598104215
74215.0	8	63794.0	7.82268538499
74123.0	8	53444.0	10.0700541167
74147.0	8	53444.0	10.0700541167
74148.0	8	53452.0	9.20287613793
74149.0	8	53452.0	9.20287613793
73976	8	53462.0	3.31318445511
73976	8	53471.0	0.0
73976	8	53482.0	0.0
73976.0	8	53492.0	4.13306721995
73977.0	8	53502.0	8.29069468618
73978.0	8	53512.0	9.18959643079
74216.0	8	53512.0	9.18959643079
74217.0	8	53512.0	9.18959643079
74218	8	53521.0	0.0
74218.0	8	53522.0	1.39422131236
74219	8	53530.0	0.0
74219	8	53531.0	0.0
74219.0	8	53540.0	1.92279924686
74220.0	8	53540.0	1.92279924686
74221.0	8	53540.0	1.92279924686
74222.0	8	53540.0	1.92279924686
74178	8	53550.0	5.20090631516
73931.0	8	60384.0	12.3013155783
73932.0	8	60384.0	12.3013155783
73933.0	8	60384.0	12.3013155783
73934.0	8	60384.0	12.3013155783
73935.0	8	60386.0	13.0573547428
73936.0	8	60386.0	13.0573547428
73937.0	8	60386.0	13.0573547428
73938.0	8	60386.0	13.0573547428
73939.0	8	60386.0	13.0573547428
73940.0	8	60386.0	13.0573547428
73941.0	8	60386.0	13.0573547428
73942.0	8	60386.0	13.0573547428
73943.0	8	60386.0	13.0573547428
73944.0	8	60386.0	13.0573547428
73945.0	8	60386.0	13.0573547428
73946.0	8	60386.0	13.0573547428
73947.0	8	60386.0	13.0573547428
73948.0	8	60386.0	13.0573547428
73949.0	8	60386.0	13.0573547428
73950.0	8	60386.0	13.0573547428
73951.0	8	60386.0	13.0573547428
73952.0	8	60386.0	13.0573547428
73953.0	8	60396.0	9.21584452625
73954.0	8	60396.0	9.21584452625
73955.0	8	60396.0	9.21584452625
73956.0	8	60396.0	9.21584452625
73957.0	8	60396.0	9.21584452625
73958.0	8	60396.0	9.21584452625
73959.0	8	60396.0	9.21584452625
73960.0	8	60396.0	9.21584452625
74176.0	8	70444.0	19.44854631
74177.0	8	70454.0	17.9253839421
74215.0	8	70464.0	12.7282290403
74033.0	8	70474.0	10.6861225971
74034.0	8	70474.0	10.6861225971
73977.0	8	65473.0	13.6155653962
73978.0	8	65473.0	13.6155653962
74223.0	8	65473.0	13.6155653962
74178	8	65493.0	0.0
74178.0	8	65503.0	5.64302614599
74179.0	8	65503.0	5.64302614599
74148.0	8	69659.0	1.1118118026
74149.0	8	69689.0	1.82602514424
73976	8	69719.0	0.459507872349
73976.0	8	69749.0	2.11756644387
73977.0	8	69779.0	2.39246058089
73978.0	8	69809.0	2.16352822089
74223.0	8	69839.0	2.15212390677
74178	8	69869.0	2.98381747852
74132.0	8	26413.0	9.74886633316
74133.0	8	26413.0	9.74886633316
73930.0	8	26413.0	9.74886633316
73931.0	8	26413.0	9.74886633316
73932.0	8	26413.0	9.74886633316
73933.0	8	26413.0	9.74886633316
73934.0	8	26413.0	9.74886633316
73935.0	8	26413.0	9.74886633316
73936.0	8	26413.0	9.74886633316
73937.0	8	26413.0	9.74886633316
73938.0	8	26413.0	9.74886633316
73939.0	8	26413.0	9.74886633316
73940.0	8	26413.0	9.74886633316
73941.0	8	26413.0	9.74886633316
73942.0	8	26413.0	9.74886633316
73943.0	8	26413.0	9.74886633316
73944.0	8	26428.0	9.7995785808
73945.0	8	26428.0	9.7995785808
73946.0	8	26428.0	9.7995785808
73947.0	8	26428.0	9.7995785808
73948.0	8	26428.0	9.7995785808
73949.0	8	26428.0	9.7995785808
73950.0	8	26428.0	9.7995785808
73951.0	8	26428.0	9.7995785808
73952.0	8	26428.0	9.7995785808
73953.0	8	26428.0	9.7995785808
73954.0	8	26428.0	9.7995785808
73955.0	8	26428.0	9.7995785808
73956.0	8	26428.0	9.7995785808
73957.0	8	26437.0	11.6326166917
73958.0	8	26437.0	11.6326166917
73959.0	8	26437.0	11.6326166917
73960.0	8	26437.0	11.6326166917
74176.0	8	51449.0	14.4082745228
74177	8	51458.0	11.7655663252
74177.0	8	51464.0	10.6702265704
74215	8	51479.0	3.60284184375
74215	8	51494.0	1.94509691893
74215.0	8	51508.0	6.555499673
74033.0	8	51508.0	6.555499673
74147.0	8	68974.0	3.35325236351
74148.0	8	68974.0	3.35325236351
74149.0	8	68990.0	4.13557062961
73976	8	69004.0	2.43579389987
73976.0	8	69020.0	3.38230090365
73977.0	8	69034.0	3.68491493803
73978	8	69050.0	2.6655010454
73978.0	8	69064.0	4.77383384837
74223.0	8	69064.0	4.77383384837
74178	8	69094.0	2.67575089443
74178.0	8	69110.0	5.15720826607
74179	8	69124.0	0.748805494687
74179	8	69132.0	0.0
74179	8	69140.0	0.0
74179.0	8	69154.0	2.55019520941
74180	8	69170.0	1.99131624521
74149.0	8	74229.0	11.3811450554
73976.0	8	74229.0	11.3811450554
73977.0	8	74245.0	11.6566051653
73978.0	8	74245.0	11.6566051653
74223.0	8	74245.0	11.6566051653
74178.0	8	74259.0	9.79574688176
74179.0	8	74259.0	9.79574688176
73931.0	8	35383.0	13.1622200301
73932.0	8	35383.0	13.1622200301
73933.0	8	35383.0	13.1622200301
73934.0	8	35383.0	13.1622200301
73935.0	8	35383.0	13.1622200301
73936.0	8	35383.0	13.1622200301
73937.0	8	35383.0	13.1622200301
73938.0	8	35383.0	13.1622200301
73939.0	8	35383.0	13.1622200301
73940.0	8	35383.0	13.1622200301
73941.0	8	35383.0	13.1622200301
73942.0	8	35383.0	13.1622200301
73943.0	8	35383.0	13.1622200301
73944.0	8	35383.0	13.1622200301
73945.0	8	35391.0	8.57935711875
73946.0	8	35391.0	8.57935711875
73947.0	8	35391.0	8.57935711875
73948.0	8	35391.0	8.57935711875
73949.0	8	35391.0	8.57935711875
73950.0	8	35391.0	8.57935711875
73951.0	8	35391.0	8.57935711875
73952.0	8	35391.0	8.57935711875
73953.0	8	35391.0	8.57935711875
73954.0	8	35391.0	8.57935711875
73955.0	8	35391.0	8.57935711875
73956.0	8	35391.0	8.57935711875
73957.0	8	35391.0	8.57935711875
73958.0	8	35399.0	8.51926287247
73959.0	8	35399.0	8.51926287247
73960.0	8	35399.0	8.51926287247
74033.0	8	35399.0	8.51926287247
74123.0	8	70552.0	7.1895729043
74147.0	8	70552.0	7.1895729043
74148.0	8	70552.0	7.1895729043
74149.0	8	70552.0	7.1895729043
73976.0	8	70552.0	7.1895729043
73977	8	70582.0	1.25993471683
73977.0	8	70612.0	2.20163968614
73978.0	8	70642.0	1.17931893726
74223.0	8	70642.0	1.17931893726
74178	8	70672.0	3.41249008045
74178.0	8	70702.0	2.22825299275
74179.0	8	70732.0	2.6622211875
74149.0	8	64925.0	9.02815566143
73976.0	8	64933.0	7.91750710718
73977.0	8	64933.0	7.91750710718
73978	8	64948.0	7.18010715614
73978.0	8	64956.0	7.44635892368
74223.0	8	64956.0	7.44635892368
74178.0	8	64971.0	8.03763587507
74147.0	8	52796.0	7.48360295
74148.0	8	52796.0	7.48360295
74149.0	8	52796.0	7.48360295
73976.0	8	52816.0	11.4982113222
73977.0	8	52816.0	11.4982113222
73978.0	8	52816.0	11.4982113222
74223.0	8	52816.0	11.4982113222
74178.0	8	52836.0	12.8995620104
74179.0	8	52836.0	12.8995620104
74149.0	8	69371.0	3.95298523335
73976.0	8	69371.0	3.95298523335
73977	8	69401.0	1.05895525295
73977.0	8	69431.0	2.31612152311
73978	8	69461.0	0.0
73978.0	8	69491.0	3.42119669176
74223.0	8	69491.0	3.42119669176
74178	8	69522.0	3.58856632488
74178.0	8	69552.0	0.43953342842
74179	8	69582.0	0.0
74179	8	69612.0	0.0
74179	8	69642.0	0.0
71411.0	8	63982.0	16.9944732988
71412.0	8	63989.0	16.8248511273
74162.0	8	63989.0	16.8248511273
74157.0	8	63995.0	21.0993401446
74158.0	8	63995.0	21.0993401446
74159.0	8	63995.0	21.0993401446
74160.0	8	63995.0	21.0993401446
74161.0	8	63995.0	21.0993401446
73979.0	8	63995.0	21.0993401446
74189.0	8	64436.0	5.45684922771
74219.0	8	64442.0	6.42624899632
74220.0	8	64442.0	6.42624899632
74221.0	8	64442.0	6.42624899632
74222.0	8	64442.0	6.42624899632
74178	8	64448.0	9.26212808608
74178	8	64454.0	8.6981182429
74147.0	8	70418.0	8.25088217033
74148.0	8	70424.0	8.8726477971
74149.0	8	70430.0	10.8518582218
73976.0	8	70436.0	11.5903128203
73977.0	8	70442.0	9.99517178776
73978	8	70448.0	5.88699145089
73978	8	70454.0	0.927662423287
73978.0	8	70460.0	4.50333227094
74223	8	70466.0	0.0
74223.0	8	70472.0	4.92737583588
74178	8	70478.0	1.57951808852
74178	8	70484.0	0.0
74178	8	70490.0	0.0
74178	8	70496.0	0.0
74178	8	70502.0	0.0
74178	8	70508.0	0.0
74178	8	70514.0	0.0
74178	8	70520.0	0.0
74178	8	70526.0	14.3029232517
74178	8	70532.0	3.43235096618
74178	8	70538.0	0.0
74178	8	70544.0	0.0
74178	8	70550.0	0.0
74178	8	70556.0	0.0
74178.0	8	70562.0	6.80265023219
74179	8	70568.0	0.0
74179	8	70574.0	0.0
74179	8	70580.0	0.0
74179	8	70586.0	0.0
74179	8	70592.0	0.0
74179	8	70598.0	0.0
74179.0	8	70604.0	15.1812451486
74180	8	70610.0	0.0
74180	8	70616.0	4.35540784782
74180	8	70622.0	0.0
74180	8	70628.0	0.0
74180	8	70634.0	0.0
74176.0	8	72938.0	19.700221032
74177	8	72944.0	9.2732916931
74177	8	72950.0	8.0706630825
74177.0	8	72956.0	13.7138097333
74215	8	72962.0	14.6167640559
74215.0	8	72968.0	11.8432705864
74033.0	8	72974.0	10.4345251487
74034.0	8	72980.0	11.4423458777
74133.0	8	28464.0	9.19703968935
73930.0	8	28464.0	9.19703968935
73931.0	8	28464.0	9.19703968935
73932.0	8	28464.0	9.19703968935
73933.0	8	28464.0	9.19703968935
73934.0	8	28464.0	9.19703968935
73935.0	8	28464.0	9.19703968935
73936.0	8	28464.0	9.19703968935
73937.0	8	28464.0	9.19703968935
73938.0	8	28464.0	9.19703968935
73939.0	8	28464.0	9.19703968935
73940.0	8	28464.0	9.19703968935
73941.0	8	28464.0	9.19703968935
73942.0	8	28464.0	9.19703968935
73943.0	8	28464.0	9.19703968935
73944.0	8	28478.0	7.27528216231
73945.0	8	28478.0	7.27528216231
73946.0	8	28478.0	7.27528216231
73947.0	8	28478.0	7.27528216231
73948.0	8	28478.0	7.27528216231
73949.0	8	28478.0	7.27528216231
73950.0	8	28478.0	7.27528216231
73951.0	8	28478.0	7.27528216231
73952.0	8	28478.0	7.27528216231
73953.0	8	28478.0	7.27528216231
73954.0	8	28478.0	7.27528216231
73955.0	8	28478.0	7.27528216231
73956.0	8	28478.0	7.27528216231
73957.0	8	28478.0	7.27528216231
73958.0	8	28478.0	7.27528216231
73959.0	8	28478.0	7.27528216231
73960.0	8	28494.0	7.90585558591
74033.0	8	28494.0	7.90585558591
74176.0	8	69036.0	17.7646303909
74177.0	8	69051.0	16.2447111733
74215.0	8	69060.0	11.5242636223
74033.0	8	69066.0	7.50904448141
74176.0	8	50908.0	12.2905500738
74177.0	8	50923.0	12.3254341855
74215	8	50938.0	6.8326317566
74215	8	50953.0	1.31264078176
74215.0	8	50968.0	5.50385420416
74033.0	8	50968.0	5.50385420416
74176.0	8	28501.0	17.1068925647
74177.0	8	28516.0	15.1250034191
74215.0	8	28530.0	9.47254054055
74033.0	8	28530.0	9.47254054055
74034.0	8	28530.0	9.47254054055
74035	8	59732.0	2.83534564728
73976.0	8	72498.0	30.2097338101
73977.0	8	72499.0	12.5170923207
73978.0	8	72506.0	15.1180667789
74223.0	8	72506.0	15.1180667789
74178.0	8	72516.0	15.3499144534
74179.0	8	72516.0	15.3499144534
74148.0	8	71329.0	11.3461850191
74149.0	8	71329.0	11.3461850191
73976.0	8	71329.0	11.3461850191
73977.0	8	71344.0	14.1608536768
73978.0	8	71344.0	14.1608536768
74223.0	8	71344.0	14.1608536768
74178.0	8	71359.0	11.9492097836
74179.0	8	71359.0	11.9492097836
73930.0	8	71992.0	11.5285601013
73931.0	8	71992.0	11.5285601013
73932.0	8	71992.0	11.5285601013
73933.0	8	71992.0	11.5285601013
73934.0	8	71992.0	11.5285601013
73935.0	8	71992.0	11.5285601013
73936.0	8	71992.0	11.5285601013
73937.0	8	71992.0	11.5285601013
73938.0	8	71992.0	11.5285601013
73939.0	8	71992.0	11.5285601013
73940.0	8	71992.0	11.5285601013
73941.0	8	71992.0	11.5285601013
73942.0	8	71992.0	11.5285601013
73943.0	8	71992.0	11.5285601013
73944.0	8	71992.0	11.5285601013
73945.0	8	71992.0	11.5285601013
73946.0	8	71992.0	11.5285601013
73947.0	8	71992.0	11.5285601013
73948.0	8	71992.0	11.5285601013
73949.0	8	71992.0	11.5285601013
73950.0	8	71992.0	11.5285601013
73951.0	8	71992.0	11.5285601013
73952.0	8	71992.0	11.5285601013
73953.0	8	71992.0	11.5285601013
73954.0	8	71992.0	11.5285601013
73955.0	8	72007.0	5.98258504015
73956.0	8	72007.0	5.98258504015
73957.0	8	72007.0	5.98258504015
73958.0	8	72007.0	5.98258504015
73959.0	8	72007.0	5.98258504015
73960.0	8	72016.0	11.9781792217
74033.0	8	72016.0	11.9781792217
74177	8	28932.0	14.2876311215
74177.0	8	28942.0	14.4497153969
74215.0	8	28952.0	11.074741873
74033.0	8	28962.0	9.11930935844
74147.0	8	36614.0	14.2653550395
74148.0	8	36614.0	14.2653550395
74149.0	8	36614.0	14.2653550395
73976.0	8	36624.0	14.3871460033
73977.0	8	36624.0	14.3871460033
73978.0	8	36634.0	15.4324925186
74223.0	8	36634.0	15.4324925186
74178.0	8	36644.0	11.6775889173
74177	8	27648.0	12.4033405541
74177.0	8	27663.0	8.32056874747
74215	8	27678.0	3.59772854242
74215.0	8	27693.0	6.43196067197
74033.0	8	27693.0	6.43196067197
74147.0	8	58482.0	8.16410615096
74148.0	8	58482.0	8.16410615096
74149.0	8	58492.0	11.6702711548
73976.0	8	58492.0	11.6702711548
73977.0	8	58500.0	14.7396353457
73978.0	8	58500.0	14.7396353457
74216.0	8	58500.0	14.7396353457
74217.0	8	58510.0	13.9208173846
74218.0	8	58510.0	13.9208173846
74219.0	8	58510.0	13.9208173846
74220.0	8	58510.0	13.9208173846
74221.0	8	58510.0	13.9208173846
74222.0	8	58510.0	13.9208173846
74178.0	8	58520.0	14.6096965964
74179.0	8	58520.0	14.6096965964
74177	8	59702.0	16.3352401227
74177.0	8	59712.0	17.0268526244
74215.0	8	59722.0	13.8980508848
74033.0	8	59730.0	10.3295291438
74034.0	8	59730.0	10.3295291438
74176	8	69777.0	12.158290785
74176.0	8	69779.0	10.6111546928
74177	8	69785.0	15.6086297072
74177.0	8	69795.0	17.1325437581
74215	8	69804.0	0.0
74215	8	69805.0	11.4256223349
74215.0	8	69813.0	10.9783805533
74033.0	8	69813.0	10.9783805533
74176.0	8	50480.0	13.0246450637
74177.0	8	50495.0	12.6430520904
73961.0	8	50495.0	12.6430520904
73962.0	8	50509.0	13.2371380501
73963.0	8	50509.0	13.2371380501
73964.0	8	50509.0	13.2371380501
73965.0	8	50509.0	13.2371380501
73966.0	8	50509.0	13.2371380501
73967.0	8	50509.0	13.2371380501
73968.0	8	50509.0	13.2371380501
73969.0	8	50509.0	13.2371380501
73970.0	8	50509.0	13.2371380501
74123.0	8	70001.0	0.504822195334
74147.0	8	70046.0	3.53944780897
74148.0	8	70061.0	3.73182917896
74149.0	8	70061.0	3.73182917896
73976	8	70076.0	0.523986052759
73976	8	70106.0	0.0
73976.0	8	70121.0	3.52686106848
73977	8	70136.0	2.96130711414
73977	8	70151.0	2.12367561385
73977	8	70166.0	0.0
73977	8	70181.0	0.0
73977.0	8	70196.0	3.99503075283
73978.0	8	70211.0	3.05672483627
74223.0	8	70211.0	3.05672483627
74178	8	70226.0	0.631807247415
74178	8	70241.0	4.71624472501
74178	8	70256.0	0.868292028198
74178	8	70271.0	2.84421576394
74178.0	8	70286.0	3.72778251152
74179.0	8	70301.0	3.58635890857
74180	8	70316.0	1.50257807229
74177	8	60247.0	15.0538438048
74177	8	60256.0	14.8633737434
74177.0	8	60262.0	14.1231322613
74215.0	8	60262.0	14.1231322613
74149.0	8	55663.0	12.1819995269
73976.0	8	55663.0	12.1819995269
73977.0	8	55663.0	12.1819995269
73978.0	8	55677.0	11.5776061558
74223.0	8	55677.0	11.5776061558
74178.0	8	55693.0	13.6670304898
74179.0	8	55693.0	13.6670304898
74177	8	31475.0	3.70322839371
74177	8	31490.0	7.67804082764
74177.0	8	31505.0	11.0346744817
74177.0	8	69314.0	15.0198277887
74215.0	8	69329.0	8.61433023717
74033.0	8	69344.0	8.57059917779
74034.0	8	69344.0	8.57059917779
74178	8	56755.0	13.7912480261
74176.0	8	73927.0	10.7282085329
74177.0	8	73942.0	13.7687042803
74215	8	73957.0	7.19070377162
74215.0	8	73971.0	6.1428211781
74033.0	8	73971.0	6.1428211781
74148.0	8	28915.0	11.3998284808
74149.0	8	28915.0	11.3998284808
73976.0	8	28915.0	11.3998284808
73977.0	8	28930.0	14.378504412
73978.0	8	28930.0	14.378504412
74223.0	8	28930.0	14.378504412
74178.0	8	28945.0	17.9637285595
74179.0	8	28945.0	17.9637285595
73932.0	8	31718.0	9.11774706311
73933.0	8	31718.0	9.11774706311
73934.0	8	31718.0	9.11774706311
73935.0	8	31718.0	9.11774706311
73936.0	8	31718.0	9.11774706311
73937.0	8	31718.0	9.11774706311
73938.0	8	31718.0	9.11774706311
73939.0	8	31718.0	9.11774706311
73940.0	8	31718.0	9.11774706311
73941.0	8	31718.0	9.11774706311
73942.0	8	31718.0	9.11774706311
73943.0	8	31718.0	9.11774706311
73944.0	8	31718.0	9.11774706311
73945.0	8	31718.0	9.11774706311
73946.0	8	31718.0	9.11774706311
73947.0	8	31718.0	9.11774706311
73948.0	8	31718.0	9.11774706311
73949.0	8	31718.0	9.11774706311
74035	8	60988.0	0.50481827696
74177	8	67454.0	13.4770796854
74177.0	8	67469.0	12.5114519925
74215.0	8	67484.0	10.2934852157
74033.0	8	67484.0	10.2934852157
74034.0	8	67484.0	10.2934852157
74123.0	8	71924.0	15.4050006668
74147.0	8	71924.0	15.4050006668
74148.0	8	71924.0	15.4050006668
74149.0	8	71930.0	14.2921341138
73976.0	8	71936.0	17.5790752835
73977.0	8	71942.0	14.2392479445
73978.0	8	71942.0	14.2392479445
74223.0	8	71948.0	11.3226722778
74178	8	71954.0	12.9974397722
74178.0	8	71960.0	15.8076991345
74179.0	8	71960.0	15.8076991345
74176.0	8	74146.0	17.839948855
74177	8	74152.0	13.8987590171
74177	8	74158.0	14.8448232727
74177.0	8	74164.0	15.901330176
74215	8	74170.0	8.05989257361
74215	8	74176.0	7.30551146031
74215.0	8	74182.0	9.55150765644
74033.0	8	74182.0	9.55150765644
74034	8	74188.0	6.96992870839
74176.0	8	52847.0	9.93011218847
74177	8	52856.0	11.7498375183
74177.0	8	52871.0	12.2635794933
74215.0	8	52879.0	9.62184165205
74033.0	8	52894.0	9.3385203345
74034.0	8	52894.0	9.3385203345
74176	8	56661.0	0.0
74176.0	8	56662.0	22.2130170602
74177	8	56669.0	18.1043581391
74177.0	8	56677.0	13.5537877813
74215.0	8	56677.0	13.5537877813
74176.0	8	55133.0	17.360072676
74177.0	8	55143.0	19.6932922774
74215	8	55153.0	13.0028381873
74215.0	8	55163.0	9.29769497828
74033.0	8	55163.0	9.29769497828
74034.0	8	55173.0	8.8629608124
74147.0	8	66097.0	4.23043300695
74148.0	8	66097.0	4.23043300695
74149.0	8	66107.0	6.45654121307
73976	8	66117.0	3.83609913798
73976.0	8	66127.0	4.96055661721
73977	8	66137.0	3.50002614537
73977.0	8	66145.0	2.62996821851
73978	8	66155.0	1.66979236188
73978	8	66165.0	2.42676489933
73978	8	66175.0	2.0696228
73978	8	66185.0	0.0
73978.0	8	66195.0	2.1611896833
74223.0	8	66205.0	0.998684060839
74178	8	66213.0	0.0
74178	8	66215.0	1.32382629844
74178	8	66225.0	2.04377505833
74178	8	66235.0	1.4774848218
74178	8	66245.0	0.0
74178	8	66255.0	0.0
74178	8	66265.0	0.0
74178	8	66275.0	0.0
74178	8	66285.0	0.0
74178	8	66295.0	0.0
74178	8	66305.0	0.0
74178	8	66315.0	0.0
74178	8	66323.0	0.0
74178	8	66333.0	0.0
74178	8	66343.0	0.0
74178	8	66351.0	0.0
74178	8	66361.0	0.0
74178	8	66371.0	0.0
74178	8	66381.0	7.435277471
74178	8	66391.0	4.07429336303
74178.0	8	66401.0	3.40244679008
74179.0	8	66401.0	3.40244679008
74180	8	66423.0	2.99171131504
74180	8	66431.0	4.20672818374
74180	8	66439.0	3.67354319619
73976.0	8	29578.0	11.4038985295
73977.0	8	29578.0	11.4038985295
73978.0	8	29593.0	11.8009643896
74223.0	8	29593.0	11.8009643896
74178.0	8	29608.0	12.0213665297
74179.0	8	29608.0	12.0213665297
74147.0	8	67169.0	2.68291578391
74148.0	8	67169.0	2.68291578391
74149.0	8	67199.0	1.79083597868
73976.0	8	67229.0	2.20783185439
73977.0	8	67259.0	2.57740760434
73978	8	67289.0	1.32372257348
73978.0	8	67319.0	0.862661588069
74223.0	8	67350.0	1.10552505947
74178	8	67379.0	2.87101086213
74178.0	8	67410.0	2.50230715317
74179.0	8	67439.0	3.60003668564
74147.0	8	31721.0	9.52745157422
74148.0	8	31721.0	9.52745157422
74149.0	8	31731.0	11.0567169335
73976.0	8	31731.0	11.0567169335
73977.0	8	31741.0	12.2914978075
73978.0	8	31751.0	8.19203678754
74223.0	8	31751.0	8.19203678754
74178	8	31761.0	6.67564722726
74178.0	8	31771.0	8.35350058263
74179.0	8	31781.0	9.93574612457
74150	8	67807.0	0.0
74150	8	67827.0	0.0
74150	8	67847.0	0.0
74150	8	67867.0	0.0
74150	8	67887.0	0.0
74150	8	67907.0	0.0
74150	8	67927.0	0.0
73976	8	68027.0	0.0
73976.0	8	68047.0	1.62576408948
73977	8	68087.0	1.25293738689
74178	8	68187.0	0.0
74178	8	68207.0	0.0
74178	8	68227.0	5.48201940188
74178	8	68247.0	0.0
74178	8	68267.0	0.0
74178	8	68287.0	0.0
74178	8	68307.0	0.0
74178	8	68327.0	0.0
74178	8	68347.0	0.0
74178	8	68367.0	0.0
74178	8	68387.0	0.0
74178	8	68408.0	0.0
74176.0	8	37207.0	13.7595618431
74177.0	8	37222.0	14.0218730482
74215.0	8	37237.0	10.4082412659
74033.0	8	37245.0	7.12212982404
74034.0	8	37245.0	7.12212982404
74148.0	8	66940.0	4.32486458003
74149.0	8	66940.0	4.32486458003
73976	8	66960.0	0.0
73976.0	8	66980.0	4.61964338506
73977	8	67000.0	0.0
73977	8	67020.0	0.0
73977	8	67040.0	0.0
73977	8	67060.0	0.0
73977	8	67080.0	0.0
73977	8	67120.0	0.0
73977.0	8	67140.0	4.35771152123
73978.0	8	67140.0	4.35771152123
74223.0	8	67140.0	4.35771152123
74178	8	67180.0	5.56269078986
74178.0	8	67200.0	2.32699276251
74179	8	67220.0	0.0
74179	8	67240.0	0.0
74179	8	67280.0	0.0
74123.0	8	73072.0	15.1879287041
74147.0	8	73072.0	15.1879287041
74148.0	8	73072.0	15.1879287041
74149.0	8	73072.0	15.1879287041
73976.0	8	73082.0	13.9544429492
73977.0	8	73082.0	13.9544429492
73978.0	8	73092.0	15.0270116582
74223.0	8	73092.0	15.0270116582
74178.0	8	73102.0	16.7524046716
74179.0	8	73102.0	16.7524046716
74177	8	73509.0	20.1686538541
74177.0	8	73517.0	19.4504004671
74215.0	8	73526.0	11.007135598
74033.0	8	73526.0	11.007135598
74034.0	8	73526.0	11.007135598
74123.0	8	26143.0	12.3792807993
74147.0	8	26143.0	12.3792807993
74148.0	8	26143.0	12.3792807993
74149.0	8	26143.0	12.3792807993
73976.0	8	26153.0	12.3968735917
73977.0	8	26163.0	15.4497920053
73978.0	8	26163.0	15.4497920053
74223.0	8	26163.0	15.4497920053
74178.0	8	26173.0	17.876029127
74179.0	8	26181.0	17.7449468305
73976.0	8	31016.0	11.9162712866
73977.0	8	31024.0	14.6652931461
73978.0	8	31024.0	14.6652931461
74223.0	8	31024.0	14.6652931461
74178.0	8	31034.0	17.6366218057
74176.0	8	35387.0	16.1068810885
74177.0	8	35393.0	13.8761058695
74215	8	35408.0	11.8014400027
74215.0	8	35416.0	9.17016947093
74033.0	8	35416.0	9.17016947093
74177.0	8	57045.0	11.3020210396
74215	8	57060.0	6.42470372061
74215.0	8	57075.0	7.43047596285
74033.0	8	57075.0	7.43047596285
74034.0	8	57090.0	3.76874454082
74176.0	8	25245.0	16.5361471386
74177.0	8	25253.0	16.0354814739
74215.0	8	25272.0	10.6143874025
74033.0	8	25272.0	10.6143874025
74081.0	8	66679.0	18.7111999976
74130.0	8	66679.0	18.7111999976
74131.0	8	66679.0	18.7111999976
74132.0	8	66679.0	18.7111999976
74133.0	8	66679.0	18.7111999976
73930.0	8	66687.0	11.6070206363
73931.0	8	66687.0	11.6070206363
73932.0	8	66687.0	11.6070206363
73933.0	8	66687.0	11.6070206363
73934.0	8	66687.0	11.6070206363
73935.0	8	66687.0	11.6070206363
73936.0	8	66687.0	11.6070206363
73937.0	8	66687.0	11.6070206363
73938.0	8	66687.0	11.6070206363
73939.0	8	66687.0	11.6070206363
73940.0	8	66687.0	11.6070206363
73941.0	8	66687.0	11.6070206363
73942.0	8	66687.0	11.6070206363
73943.0	8	66687.0	11.6070206363
73944.0	8	66695.0	17.231944768
73945.0	8	66695.0	17.231944768
73946.0	8	66695.0	17.231944768
73947.0	8	66697.0	6.74352557156
73948.0	8	66697.0	6.74352557156
73949.0	8	66697.0	6.74352557156
73950.0	8	66697.0	6.74352557156
73951.0	8	66697.0	6.74352557156
73952.0	8	66697.0	6.74352557156
73953.0	8	66705.0	11.6859007545
73954.0	8	66705.0	11.6859007545
73955.0	8	66705.0	11.6859007545
73956.0	8	66705.0	11.6859007545
73957.0	8	66705.0	11.6859007545
73958.0	8	66705.0	11.6859007545
73959.0	8	66705.0	11.6859007545
73960.0	8	66705.0	11.6859007545
74033.0	8	66715.0	8.31359400955
74123.0	8	62888.0	10.5748317689
74147.0	8	62888.0	10.5748317689
74148.0	8	62888.0	10.5748317689
74149.0	8	62888.0	10.5748317689
73976.0	8	62903.0	10.551991762
73977.0	8	62903.0	10.551991762
73978.0	8	62918.0	6.61135966505
74223.0	8	62918.0	6.61135966505
74178.0	8	62933.0	12.3521952557
74179.0	8	62933.0	12.3521952557
74149.0	8	70429.0	6.66734848368
73976.0	8	70429.0	6.66734848368
73977.0	8	70429.0	6.66734848368
73978	8	70459.0	0.208427191936
73978.0	8	70489.0	1.57621765131
74223.0	8	70489.0	1.57621765131
74178	8	70519.0	3.46191536
74178	8	70549.0	2.1119851398
74178.0	8	70579.0	2.85342931364
74179.0	8	70579.0	2.85342931364
74177	8	31331.0	7.93548941514
74177	8	31338.0	8.79212134972
74177.0	8	31353.0	8.21357660348
74215.0	8	31368.0	9.52975285908
74033.0	8	31368.0	9.52975285908
73977.0	8	59466.0	2.55646877991
73978.0	8	59486.0	2.02262976172
74223.0	8	59506.0	1.55518072061
74178	8	59526.0	0.0
74178	8	59546.0	3.36185531106
74177	8	22552.0	19.2424962477
74177	8	22560.0	19.4252511434
74177.0	8	22562.0	16.8422926386
74215.0	8	22568.0	10.8937284338
74033.0	8	22568.0	10.8937284338
73976.0	8	71978.0	11.4203868111
73977.0	8	71978.0	11.4203868111
73978.0	8	71993.0	10.8180632286
74223.0	8	71993.0	10.8180632286
74178.0	8	72008.0	14.1428382067
74179.0	8	72008.0	14.1428382067
74176.0	8	25868.0	15.9660871659
74177.0	8	25883.0	13.6862145544
74215.0	8	25897.0	9.20624687785
74033.0	8	25897.0	9.20624687785
74148.0	8	37129.0	11.4662485903
74149.0	8	37129.0	11.4662485903
73976.0	8	37139.0	14.2085588159
73977.0	8	37139.0	14.2085588159
73978.0	8	37149.0	16.4434938282
74223.0	8	37149.0	16.4434938282
74178.0	8	37159.0	16.7763735915
74179.0	8	37159.0	16.7763735915
74147.0	8	72273.0	13.1363367252
74148.0	8	72273.0	13.1363367252
74149.0	8	72273.0	13.1363367252
73976.0	8	72283.0	13.6828053241
73977.0	8	72293.0	15.4607818797
73978.0	8	72293.0	15.4607818797
74223.0	8	72293.0	15.4607818797
74178.0	8	72303.0	14.8740856259
73976.0	8	62073.0	4.24229235471
73977.0	8	62093.0	3.35394598555
73978.0	8	62113.0	2.32211673955
74216.0	8	62113.0	2.32211673955
74217.0	8	62113.0	2.32211673955
74218.0	8	62113.0	2.32211673955
74190	8	62154.0	0.163743096918
73976.0	8	56532.0	10.8820588383
73977.0	8	56532.0	10.8820588383
73978.0	8	56548.0	9.16050338095
74223.0	8	56548.0	9.16050338095
74178.0	8	56562.0	7.92091902725
74179.0	8	56578.0	7.46939521091
74147.0	8	59072.0	8.73719390735
74148.0	8	59072.0	8.73719390735
74149.0	8	59072.0	8.73719390735
73976.0	8	59086.0	3.16954129702
73977	8	59102.0	0.667916944745
73977	8	59116.0	0.520057959759
73977	8	59132.0	2.79551422894
73977	8	59146.0	0.0
73977.0	8	59162.0	2.01288859245
73978	8	59176.0	1.49585565752
73978	8	59192.0	0.0
73978.0	8	59206.0	2.76056582322
74223	8	59222.0	0.536177787768
74223.0	8	59236.0	1.57384959534
74178	8	59252.0	0.982254723421
74178	8	59266.0	2.21943234768
74178	8	59282.0	3.01290899863
74178	8	59296.0	2.70179402399
74178.0	8	59312.0	2.56061169188
74179	8	59326.0	0.584427326696
74179.0	8	59342.0	3.2492786395
74180	8	59356.0	2.31216545018
74180	8	59372.0	2.51538465431
74176.0	8	28050.0	7.43356750055
74177	8	28080.0	8.34411542888
74177.0	8	28094.0	6.04032386789
74215.0	8	28110.0	5.86890121402
74149.0	8	52518.0	9.94063672259
73976.0	8	52518.0	9.94063672259
73977.0	8	52533.0	13.7881971099
73978.0	8	52533.0	13.7881971099
74223.0	8	52533.0	13.7881971099
74178.0	8	52549.0	11.4268249039
74179.0	8	52549.0	11.4268249039
74177	8	27746.0	10.0330022127
74177.0	8	27761.0	10.0798833509
74215.0	8	27776.0	4.94634526906
74033.0	8	27791.0	9.12057101298
74034.0	8	27791.0	9.12057101298
74177.0	8	39244.0	14.6904302176
73961.0	8	39244.0	14.6904302176
73962.0	8	39244.0	14.6904302176
73963.0	8	39244.0	14.6904302176
73964.0	8	39244.0	14.6904302176
73965.0	8	39244.0	14.6904302176
73966.0	8	39244.0	14.6904302176
73967.0	8	39253.0	15.1631342462
73968.0	8	39253.0	15.1631342462
73969.0	8	39253.0	15.1631342462
73970.0	8	39253.0	15.1631342462
73971.0	8	39259.0	12.5173138525
74128.0	8	39259.0	12.5173138525
74129.0	8	39259.0	12.5173138525
71369.0	8	39259.0	12.5173138525
74176.0	8	50659.0	12.4343539886
74177.0	8	50674.0	11.6437766335
74215	8	50689.0	5.87352418275
74215.0	8	50703.0	6.356355457
74033.0	8	50703.0	6.356355457
74149.0	8	35501.0	8.75087993609
73976.0	8	35501.0	8.75087993609
73977.0	8	35516.0	14.2808938963
73978.0	8	35516.0	14.2808938963
74223.0	8	35516.0	14.2808938963
74178.0	8	35531.0	11.7049156215
74179.0	8	35531.0	11.7049156215
74148.0	8	73307.0	14.1347155719
74149.0	8	73307.0	14.1347155719
73976.0	8	73313.0	13.2395900818
73977	8	73319.0	12.1358762853
74168.0	8	69308.0	2.42753036506
73976	8	69318.0	0.566840087916
73976.0	8	69328.0	8.49437202107
73977	8	69338.0	0.949437724247
73977.0	8	69348.0	2.56672908852
73978	8	69368.0	0.0
73978	8	69378.0	0.0
73978	8	69388.0	2.78725541364
73978.0	8	69398.0	5.12168139169
74216.0	8	69398.0	5.12168139169
74217.0	8	69398.0	5.12168139169
74218.0	8	69408.0	2.81948095586
74190	8	69418.0	0.0
74190	8	69428.0	0.0
74190	8	69439.0	0.0
74189	8	69581.0	0.0
74189	8	69591.0	0.0
74189	8	69601.0	0.0
74189	8	69611.0	0.0
74189	8	69651.0	0.0
74189	8	69661.0	0.0
74189	8	69671.0	0.0
74189	8	69681.0	0.0
74189	8	69691.0	0.0
74189	8	69701.0	0.0
74189	8	69711.0	0.0
74147.0	8	38173.0	14.1891712727
74148.0	8	38173.0	14.1891712727
74149.0	8	38173.0	14.1891712727
73976.0	8	38181.0	12.1639210517
73977.0	8	38189.0	14.0482948032
73978.0	8	38189.0	14.0482948032
74223.0	8	38189.0	14.0482948032
74178.0	8	38203.0	15.1804503087
74147.0	8	63088.0	11.6244865265
74148.0	8	63088.0	11.6244865265
74149.0	8	63088.0	11.6244865265
73976.0	8	63098.0	9.45631413397
73977.0	8	63108.0	9.46579913187
73978.0	8	63118.0	6.14135332107
74223.0	8	63118.0	6.14135332107
74178	8	63128.0	5.20775854376
74178	8	63138.0	7.24828834202
74178.0	8	63148.0	9.16362636609
74179.0	8	63148.0	9.16362636609
74177	8	64106.0	13.8486500608
74177.0	8	64117.0	14.6719127511
74215	8	64126.0	11.4048860004
74215.0	8	64136.0	9.27136486703
74033.0	8	64136.0	9.27136486703
74176.0	8	31342.0	10.2703572457
74177	8	31351.0	9.93878304446
74177.0	8	31362.0	9.73966382013
74215	8	31372.0	8.01708637782
74215.0	8	31381.0	9.06402330601
74177	8	35396.0	15.9532784499
74177.0	8	35406.0	12.6424853221
74215.0	8	35416.0	8.72372263557
74033.0	8	35426.0	8.69502969364
74177.0	8	65654.0	20.7022657851
74215.0	8	65664.0	16.0818918823
74033.0	8	65674.0	7.95707831631
74147.0	8	69273.0	2.20423868573
74148.0	8	69273.0	2.20423868573
74149.0	8	69313.0	2.5836612371
73976	8	69333.0	0.0
73976	8	69353.0	0.0
73976.0	8	69373.0	4.81969588487
73977.0	8	69393.0	1.62963063356
73978.0	8	69433.0	1.47207727612
74223.0	8	69433.0	1.47207727612
74178	8	69473.0	3.07892565168
74178	8	69493.0	1.48838866374
74178.0	8	69513.0	2.8726689229
74179.0	8	69553.0	0.546035484075
74180	8	69573.0	3.25156914455
74177.0	8	60776.0	15.3706689178
74215	8	60798.0	15.9831979167
74215.0	8	60800.0	7.741406926
74033.0	8	60800.0	7.741406926
74176.0	8	74053.0	18.7477890234
74177.0	8	74068.0	10.9222851527
74215	8	74077.0	14.1146843315
74215.0	8	74082.0	8.67136903479
74033.0	8	74082.0	8.67136903479
74148.0	8	66688.0	2.58449656388
74149.0	8	66708.0	3.94979072081
73976.0	8	66708.0	3.94979072081
73977	8	66728.0	0.0
73977.0	8	66748.0	2.22741256467
73978	8	66788.0	2.03714668152
73978.0	8	66808.0	2.13834959653
74223.0	8	66808.0	2.13834959653
74178	8	66828.0	0.0
74178	8	66848.0	4.91536014606
74178	8	66868.0	0.0
74178	8	66888.0	1.07795136847
74178.0	8	66928.0	2.05115097554
74179.0	8	66948.0	3.47502211845
74176.0	8	69797.0	16.1824215265
74177.0	8	69797.0	16.1824215265
74149.0	8	34057.0	12.8064977081
73976.0	8	34057.0	12.8064977081
73977.0	8	34065.0	15.4244334026
73978.0	8	34065.0	15.4244334026
74223.0	8	34075.0	14.3564649727
74178.0	8	34085.0	13.1940081222
74179.0	8	34085.0	13.1940081222
74177	8	37351.0	14.4723551889
74177.0	8	37361.0	13.9248035953
74215.0	8	37371.0	9.54565920208
74176.0	8	23514.0	19.7624270245
74177.0	8	23522.0	18.5798463211
74215	8	23532.0	14.355754199
74215.0	8	23542.0	10.0488070516
74033.0	8	23542.0	10.0488070516
74176.0	8	75248.0	15.63108744
74177	8	75256.0	17.4470549952
74177.0	8	75266.0	13.7669642314
74215.0	8	75276.0	6.51655618449
74033.0	8	75286.0	8.72095190471
74147.0	8	56506.0	12.9607083278
74148.0	8	56506.0	12.9607083278
74149.0	8	56506.0	12.9607083278
73976.0	8	56506.0	12.9607083278
73977.0	8	56521.0	11.9679250489
73978.0	8	56521.0	11.9679250489
74223.0	8	56521.0	11.9679250489
74178	8	56536.0	7.19150996635
74178.0	8	56551.0	10.2222396469
74179.0	8	56551.0	10.2222396469
74150	8	73647.0	2.75788033716
74150.0	8	73653.0	7.24029857895
74151.0	8	73653.0	7.24029857895
74152.0	8	73653.0	7.24029857895
74153.0	8	73653.0	7.24029857895
74154.0	8	73653.0	7.24029857895
74155.0	8	73659.0	4.07415505176
74156	8	73665.0	4.70180845126
74147.0	8	69592.0	3.26307079483
74148	8	69601.0	2.11327379675
74148.0	8	69607.0	5.85209120892
74149.0	8	69607.0	5.85209120892
73976.0	8	69622.0	4.03746501582
73977	8	69637.0	0.994454117767
73977	8	69652.0	0.845307245275
73977	8	69667.0	0.846235624188
73977	8	69676.0	0.406843195924
73977.0	8	69682.0	3.36754534236
73978	8	69697.0	0.661923087891
73978	8	69712.0	1.37678311893
73978	8	69727.0	0.51923527198
73978.0	8	69742.0	0.993120842871
74223.0	8	69757.0	3.11281741234
74178	8	69772.0	2.3416643125
74178	8	69787.0	2.12408871056
74178	8	69802.0	1.36198232113
74178	8	69817.0	1.87351057329
74178.0	8	69832.0	1.7372365102
74179	8	69847.0	3.037432153
74179.0	8	69856.0	5.48633691411
74180	8	69862.0	3.24790372239
74180	8	69870.0	0.0
74180	8	69871.0	4.52900160963
74180	8	69878.0	3.3860467945
74149.0	8	58876.0	9.85693280686
73976.0	8	58876.0	9.85693280686
73977.0	8	58886.0	12.2998183369
73978.0	8	58896.0	9.31215659333
74223.0	8	58896.0	9.31215659333
74178	8	58906.0	5.0120762668
74178	8	58916.0	4.08833389111
74178	8	58926.0	1.48855633213
74178.0	8	58936.0	2.58445823791
74179	8	58946.0	1.87016744532
74179	8	58956.0	0.0
74179	8	58966.0	0.0
74179	8	58976.0	0.83208867809
74179	8	58986.0	0.556597453972
74179	8	58996.0	0.935083722679
74179.0	8	59006.0	4.20500503277
74180	8	59016.0	1.49168117665
74180	8	59026.0	0.0
74180	8	59036.0	2.24907781682
74180	8	59046.0	2.23172244674
74147.0	8	68703.0	2.37259580605
74148	8	68719.0	0.0
74148	8	68733.0	0.0
74148.0	8	68749.0	3.86968527392
74149.0	8	68763.0	2.76025988479
73976	8	68779.0	1.72463560997
73976	8	68793.0	1.20408887695
73976.0	8	68809.0	2.40446125529
73977	8	68823.0	3.60252055621
73977.0	8	68839.0	3.48669362813
73978.0	8	68853.0	3.71463185684
74223.0	8	68853.0	3.71463185684
74178	8	68869.0	2.64215863044
74178	8	68883.0	5.80310088212
74178.0	8	68899.0	7.8274776281
74179.0	8	68899.0	7.8274776281
71411.0	8	70554.0	19.3055487498
71412.0	8	70554.0	19.3055487498
74162.0	8	70560.0	10.7155499876
74134.0	8	70560.0	10.7155499876
74135.0	8	70560.0	10.7155499876
74136.0	8	70560.0	10.7155499876
74137.0	8	70566.0	10.0712152101
74138.0	8	70566.0	10.0712152101
74139.0	8	70566.0	10.0712152101
74140.0	8	70566.0	10.0712152101
74141.0	8	70566.0	10.0712152101
74142.0	8	70566.0	10.0712152101
74143.0	8	70566.0	10.0712152101
74144.0	8	70566.0	10.0712152101
74145.0	8	70566.0	10.0712152101
74147.0	8	60979.0	2.69899452087
74148.0	8	60979.0	2.69899452087
74149.0	8	60979.0	2.69899452087
73976	8	61019.0	1.15650306037
73976	8	61039.0	0.0
73976	8	61059.0	0.0
73976	8	61079.0	0.0
73976	8	61099.0	0.0
73976.0	8	61119.0	9.9136754573
73977.0	8	61119.0	9.9136754573
73978.0	8	61119.0	9.9136754573
74223.0	8	61119.0	9.9136754573
74178	8	61139.0	1.90850820987
74178	8	61159.0	0.0
74147.0	8	51169.0	10.2110834618
74148.0	8	51169.0	10.2110834618
74149.0	8	51169.0	10.2110834618
73976.0	8	51169.0	10.2110834618
73977.0	8	51184.0	14.0183472066
73978.0	8	51184.0	14.0183472066
74223.0	8	51184.0	14.0183472066
74178.0	8	51199.0	12.7691853425
74179.0	8	51199.0	12.7691853425
74176.0	8	53573.0	13.969718891
74177.0	8	53588.0	14.1735500703
74215.0	8	53603.0	9.54846294679
74033.0	8	53603.0	9.54846294679
74034.0	8	53603.0	9.54846294679
74176	8	35795.0	12.9916147562
74176.0	8	35797.0	14.9555947456
74177	8	35803.0	16.6990359041
74177.0	8	35811.0	14.3065442857
74215	8	35821.0	12.141555826
74215.0	8	35827.0	13.6710768098
74033.0	8	35827.0	13.6710768098
74034.0	8	35827.0	13.6710768098
74133.0	8	55576.0	7.55369008216
73930.0	8	55576.0	7.55369008216
73931.0	8	55576.0	7.55369008216
73932.0	8	55576.0	7.55369008216
73933.0	8	55576.0	7.55369008216
73934.0	8	55576.0	7.55369008216
73935.0	8	55576.0	7.55369008216
73936.0	8	55576.0	7.55369008216
73937.0	8	55586.0	8.9361834209
73938.0	8	55586.0	8.9361834209
73939.0	8	55586.0	8.9361834209
73940.0	8	55586.0	8.9361834209
73941.0	8	55586.0	8.9361834209
73942.0	8	55586.0	8.9361834209
73943.0	8	55586.0	8.9361834209
73944.0	8	55586.0	8.9361834209
73945.0	8	55594.0	6.92712324111
73946.0	8	55594.0	6.92712324111
73947.0	8	55594.0	6.92712324111
73948.0	8	55594.0	6.92712324111
73949.0	8	55594.0	6.92712324111
73950.0	8	55594.0	6.92712324111
73951.0	8	55594.0	6.92712324111
73952.0	8	55594.0	6.92712324111
73953.0	8	55594.0	6.92712324111
73954.0	8	55594.0	6.92712324111
73955.0	8	55594.0	6.92712324111
73956.0	8	55594.0	6.92712324111
73957.0	8	55604.0	7.94803837743
73958.0	8	55604.0	7.94803837743
73959.0	8	55604.0	7.94803837743
73960.0	8	55604.0	7.94803837743
74147.0	8	55254.0	10.1829016371
74148.0	8	55254.0	10.1829016371
74149.0	8	55254.0	10.1829016371
73976.0	8	55254.0	10.1829016371
73977.0	8	55269.0	12.1332413937
73978.0	8	55269.0	12.1332413937
74223.0	8	55269.0	12.1332413937
74178.0	8	55284.0	14.2412120234
74179.0	8	55284.0	14.2412120234
74178.0	8	61310.0	3.64709481035
74179.0	8	61310.0	3.64709481035
74180	8	61340.0	2.17274367716
74180	8	61370.0	0.0
74147.0	8	38694.0	11.6406295477
74148.0	8	38694.0	11.6406295477
74149.0	8	38694.0	11.6406295477
73976.0	8	38704.0	12.6056977559
73977.0	8	38704.0	12.6056977559
73978.0	8	38714.0	15.97314972
74223.0	8	38714.0	15.97314972
74178.0	8	38724.0	15.4337362335
74179.0	8	38724.0	15.4337362335
74176.0	8	66939.0	16.3612307728
74177	8	66949.0	14.1272848366
74177.0	8	66959.0	12.5877201623
74215.0	8	66969.0	8.30671106802
74033.0	8	66979.0	7.73834355426
74176.0	8	73175.0	15.4004573784
74177	8	73185.0	12.994892184
74177.0	8	73195.0	12.3773828015
74215	8	73204.0	4.65964227014
74147.0	8	66693.0	3.24937461877
74148.0	8	66693.0	3.24937461877
74149.0	8	66693.0	3.24937461877
73976	8	66723.0	1.09188017094
73976.0	8	66753.0	2.21114771329
73977.0	8	66783.0	2.6342435945
73978.0	8	66813.0	2.24859919193
74223.0	8	66813.0	2.24859919193
74178	8	66843.0	5.19600965675
74178	8	66859.0	0.0
74178	8	66873.0	0.756566785186
74178.0	8	66903.0	3.02856964818
74179.0	8	66933.0	2.80103680142
74180	8	66957.0	0.0
74149.0	8	55089.0	14.1633471068
73976.0	8	55089.0	14.1633471068
73977.0	8	55089.0	14.1633471068
73978.0	8	55104.0	9.30912189684
74216.0	8	55104.0	9.30912189684
74217.0	8	55104.0	9.30912189684
74218.0	8	55104.0	9.30912189684
74190	8	55113.0	2.9258495766
74190	8	55119.0	0.802094421852
74190	8	55128.0	0.0
74190	8	55134.0	0.0
74190	8	55149.0	0.0
74190	8	55164.0	0.0
74190	8	55179.0	0.0
74190	8	55194.0	0.0
74190	8	55209.0	0.0
74190	8	55224.0	0.0
74148.0	8	55932.0	11.7184699851
74149.0	8	55932.0	11.7184699851
73976.0	8	55932.0	11.7184699851
73977.0	8	55947.0	10.3145601934
73978.0	8	55947.0	10.3145601934
74223.0	8	55947.0	10.3145601934
74178.0	8	55962.0	12.2707568469
74177.0	8	62974.0	11.8003354421
74215	8	52704.0	8.49859356206
74176.0	8	56709.0	17.5759517809
74177.0	8	56723.0	16.6385442537
74215.0	8	56731.0	11.2016060488
74033.0	8	56731.0	11.2016060488
73976.0	8	70945.0	11.8377764332
73977.0	8	70945.0	11.8377764332
73978.0	8	70945.0	11.8377764332
74223.0	8	70945.0	11.8377764332
74178.0	8	70975.0	3.64069842563
74179.0	8	70975.0	3.64069842563
74180	8	71005.0	2.10983379439
74147.0	8	52662.0	10.6634692695
74148.0	8	52662.0	10.6634692695
74149.0	8	52662.0	10.6634692695
73976.0	8	52672.0	11.1539647517
73977.0	8	52682.0	12.4852514441
73978.0	8	52682.0	12.4852514441
74223.0	8	52682.0	12.4852514441
74178	8	52692.0	12.9835153452
74178.0	8	52702.0	11.7731554554
74179.0	8	52702.0	11.7731554554
74149.0	8	58306.0	11.8561748417
73976.0	8	58306.0	11.8561748417
73977.0	8	58316.0	12.1994057058
73978.0	8	58324.0	12.4428423895
74223.0	8	58324.0	12.4428423895
74178	8	58334.0	13.0135561656
74178.0	8	58342.0	13.3769951374
74179.0	8	58342.0	13.3769951374
74123.0	8	66620.0	3.39489165241
74147.0	8	66620.0	3.39489165241
74148	8	66634.0	0.309232169462
74148.0	8	66650.0	2.64215193447
74149.0	8	66664.0	3.26082151838
73976	8	66680.0	1.64667697996
73976	8	66694.0	1.1921517605
73976.0	8	66710.0	1.77140456376
73977	8	66724.0	0.807066308256
73977	8	66740.0	2.12587657582
73977.0	8	66754.0	3.27090881071
73978	8	66770.0	2.13097310948
73978.0	8	66784.0	1.66227668413
74223.0	8	66800.0	4.28612813937
74178	8	66814.0	1.12129237319
74178	8	66830.0	3.04230128351
74178	8	66844.0	2.43825413858
74178	8	66854.0	2.15217682196
74178	8	66860.0	0.406840487404
74178	8	66866.0	1.99200357183
74178	8	66868.0	0.510859840634
74178	8	66876.0	1.15718808791
74178	8	66884.0	0.27034733479
74178	8	66898.0	0.0
74178.0	8	66906.0	2.90338809425
74179	8	66914.0	0.532743277375
74179.0	8	66928.0	1.78341126533
74180	8	66944.0	1.98784804987
74180	8	66958.0	1.5197863555
74180	8	66974.0	0.119270882984
74180	8	66988.0	2.01440859525
74176.0	8	54840.0	18.4810547738
74177	8	54848.0	0.0
74177.0	8	54849.0	15.9767887961
73961.0	8	54849.0	15.9767887961
73962.0	8	54863.0	14.873310429
73963.0	8	54863.0	14.873310429
73964.0	8	54863.0	14.873310429
73965.0	8	54863.0	14.873310429
73966.0	8	54863.0	14.873310429
73967.0	8	54863.0	14.873310429
73968.0	8	54870.0	11.114964471
[truncated: 294,365 more rows]
