# Supplementary material for: Framework for fusing traffic information from social and physical transportation data
Source: PLoS One. 2018 Aug 2;13(8):e0201531. doi: 10.1371/journal.pone.0201531 (PMC6072031; doi:10.1371/journal.pone.0201531)
Supplement: S1 Dataset — (ZIP) [file pone.0201531.s001.zip › Data/North Wenjin Road/2/grid_travel_time.csv]

1	8	70055.0	210.0
2	8	74206.0	31.0
3	8	75382.0	40.0
3	8	64236.0	100.0
4	8	38752.0	40.0
3	8	75466.0	45.0
4	8	60479.0	300.0
1	8	60171.0	160.0
5	8	60809.0	150.0
1	8	70866.0	140.0
4	8	69405.0	320.0
6	8	53728.0	40.0
1	8	65209.0	60.0
7	8	69261.0	340.0
8	8	53965.0	41.0
7	8	69081.0	410.0
9	8	39571.0	24.0
10	8	56251.0	45.0
8	8	60299.0	45.0
11	8	58910.0	80.0
1	8	69160.0	280.0
10	8	65321.0	45.0
8	8	29927.0	60.0
12	8	73507.0	32.0
2	8	53025.0	30.0
13	8	68002.0	40.0
1	8	56561.0	60.0
14	8	67630.0	480.0
2	8	59633.0	30.0
13	8	50627.0	60.0
15	8	51119.0	42.0
1	8	54643.0	42.0
7	8	61929.0	113.0
13	8	35820.0	44.0
16	8	70103.0	150.0
17	8	72650.0	44.0
4	8	29585.0	45.0
5	8	59659.0	140.0
12	8	62879.0	42.0
2	8	59155.0	40.0
7	8	61638.0	170.0
18	8	65944.0	496.0
14	8	27214.0	30.0
4	8	63081.0	70.0
13	8	64136.0	40.0
2	8	73367.0	50.0
3	8	35052.0	40.0
19	8	58805.0	38.0
11	8	53444.0	116.0
13	8	70444.0	40.0
5	8	65473.0	60.0
14	8	69659.0	240.0
7	8	68974.0	210.0
1	8	74229.0	46.0
4	8	70552.0	210.0
10	8	64925.0	61.0
7	8	52796.0	60.0
10	8	69371.0	301.0
20	8	63982.0	19.0
7	8	70418.0	222.0
13	8	72938.0	48.0
8	8	69036.0	38.0
8	8	50908.0	75.0
13	8	28501.0	45.0
1	8	72498.0	28.0
1	8	71329.0	45.0
2	8	28932.0	40.0
3	8	36614.0	40.0
2	8	27648.0	60.0
7	8	58482.0	46.0
12	8	59702.0	38.0
8	8	69777.0	46.0
15	8	50480.0	45.0
4	8	70001.0	345.0
21	8	60247.0	30.0
1	8	55663.0	44.0
12	8	69314.0	45.0
8	8	73927.0	60.0
1	8	28915.0	39.0
12	8	67454.0	45.0
4	8	71924.0	42.0
8	8	74146.0	48.0
13	8	52847.0	62.0
22	8	56661.0	31.0
13	8	55133.0	50.0
7	8	66097.0	344.0
1	8	29578.0	45.0
7	8	67169.0	301.0
7	8	31721.0	70.0
13	8	37207.0	53.0
10	8	66940.0	360.0
4	8	73072.0	40.0
12	8	73509.0	28.0
4	8	26143.0	40.0
10	8	31016.0	28.0
8	8	35387.0	44.0
12	8	57045.0	60.0
17	8	66679.0	46.0
4	8	62888.0	60.0
1	8	70429.0	180.0
2	8	31331.0	52.0
2	8	22552.0	31.0
1	8	71978.0	38.0
8	8	25868.0	45.0
1	8	37129.0	40.0
3	8	72273.0	40.0
23	8	62073.0	121.0
1	8	56532.0	60.0
7	8	59072.0	314.0
22	8	28050.0	74.0
1	8	52518.0	45.0
12	8	27746.0	60.0
24	8	39244.0	29.0
8	8	50659.0	60.0
1	8	35501.0	45.0
23	8	69308.0	141.0
3	8	38173.0	38.0
7	8	63088.0	70.0
2	8	64106.0	40.0
22	8	31342.0	49.0
2	8	35396.0	40.0
2	8	65654.0	30.0
7	8	69273.0	320.0
2	8	60776.0	38.0
8	8	74053.0	45.0
1	8	66688.0	280.0
1	8	34057.0	38.0
8	8	23514.0	38.0
8	8	75248.0	48.0
7	8	56506.0	60.0
7	8	69592.0	294.0
1	8	58876.0	180.0
7	8	68703.0	210.0
25	8	70554.0	18.0
26	8	60979.0	200.0
7	8	51169.0	45.0
13	8	53573.0	45.0
13	8	35795.0	44.0
7	8	55254.0	45.0
7	8	38694.0	40.0
8	8	66939.0	50.0
7	8	66693.0	270.0
23	8	55089.0	150.0
10	8	55932.0	45.0
8	8	56709.0	38.0
1	8	70945.0	90.0
7	8	52662.0	50.0
1	8	58306.0	46.0
4	8	66620.0	384.0
15	8	54840.0	45.0
7	8	61790.0	152.0
27	8	66395.0	45.0
7	8	70933.0	91.0
23	8	72047.0	46.0
17	8	72176.0	45.0
7	8	36915.0	44.0
22	8	53162.0	40.0
1	8	61883.0	120.0
8	8	24319.0	30.0
1	8	75069.0	30.0
28	8	39254.0	26.0
1	8	50663.0	40.0
3	8	58125.0	40.0
8	8	58319.0	48.0
7	8	59685.0	272.0
1	8	34916.0	40.0
1	8	52549.0	48.0
2	8	59808.0	47.0
10	8	73367.0	45.0
29	8	74830.0	60.0
1	8	65440.0	75.0
1	8	68977.0	159.0
13	8	71817.0	38.0
10	8	64540.0	50.0
14	8	74050.0	28.0
7	8	72414.0	40.0
1	8	70247.0	270.0
13	8	24568.0	38.0
3	8	22728.0	30.0
2	8	62060.0	38.0
13	8	39186.0	47.0
2	8	25252.0	30.0
8	8	25376.0	30.0
10	8	30060.0	30.0
7	8	36238.0	58.0
7	8	53095.0	58.0
14	8	75299.0	28.0
30	8	71069.0	80.0
2	8	66380.0	40.0
23	8	38221.0	62.0
1	8	74057.0	40.0
1	8	73310.0	40.0
31	8	21798.0	40.0
13	8	26726.0	53.0
8	8	50856.0	60.0
2	8	52875.0	44.0
8	8	30255.0	86.0
6	8	73037.0	60.0
1	8	73193.0	40.0
1	8	70016.0	180.0
8	8	25870.0	46.0
2	8	25910.0	46.0
8	8	72704.0	44.0
8	8	56156.0	52.0
7	8	38855.0	50.0
1	8	59128.0	345.0
12	8	73330.0	44.0
8	8	35008.0	38.0
7	8	34717.0	37.0
2	8	37456.0	40.0
32	8	66763.0	57.0
4	8	68834.0	150.0
7	8	60403.0	210.0
33	8	26680.0	48.0
1	8	38380.0	48.0
1	8	59209.0	360.0
34	8	61080.0	234.0
7	8	69720.0	332.0
1	8	74656.0	60.0
8	8	25478.0	46.0
13	8	39455.0	45.0
1	8	61079.0	271.0
7	8	31412.0	45.0
1	8	36801.0	45.0
6	8	31267.0	75.0
4	8	59692.0	294.0
22	8	60924.0	30.0
1	8	75076.0	38.0
8	8	75196.0	45.0
26	8	39044.0	68.0
22	8	27544.0	60.0
12	8	71851.0	45.0
1	8	74193.0	45.0
33	8	69200.0	255.0
8	8	56164.0	40.0
7	8	71864.0	60.0
28	8	70833.0	160.0
4	8	68234.0	360.0
4	8	55473.0	60.0
7	8	70078.0	210.0
4	8	67252.0	341.0
14	8	69316.0	540.0
10	8	66370.0	200.0
10	8	38486.0	30.0
1	8	53366.0	40.0
13	8	56946.0	50.0
23	8	34374.0	40.0
5	8	71074.0	60.0
1	8	70796.0	106.0
7	8	59571.0	288.0
1	8	74598.0	36.0
8	8	22735.0	30.0
24	8	36127.0	40.0
7	8	37937.0	40.0
28	8	59118.0	150.0
34	8	55828.0	120.0
10	8	58669.0	44.0
35	8	70736.0	120.0
13	8	63393.0	38.0
8	8	32323.0	44.0
1	8	72246.0	44.0
13	8	53761.0	45.0
4	8	70807.0	160.0
8	8	30372.0	77.0
22	8	54651.0	74.0
13	8	36066.0	48.0
23	8	65777.0	140.0
7	8	71002.0	100.0
14	8	56085.0	30.0
2	8	58047.0	40.0
13	8	50754.0	50.0
8	8	72271.0	45.0
26	8	60530.0	150.0
2	8	66860.0	41.0
36	8	35195.0	45.0
8	8	34120.0	38.0
8	8	39138.0	46.0
7	8	53159.0	40.0
7	8	72687.0	44.0
23	8	61603.0	150.0
1	8	59985.0	200.0
26	8	68833.0	90.0
7	8	72218.0	45.0
5	8	54378.0	28.0
2	8	57518.0	53.0
37	8	56978.0	80.0
2	8	25327.0	40.0
1	8	58982.0	173.0
10	8	60046.0	200.0
3	8	60632.0	380.0
4	8	66885.0	461.0
21	8	31764.0	45.0
36	8	60517.0	135.0
8	8	25542.0	46.0
10	8	30167.0	28.0
38	8	63140.0	226.0
28	8	59827.0	180.0
8	8	74146.0	45.0
11	8	38675.0	63.0
7	8	56114.0	44.0
32	8	37429.0	75.0
1	8	38030.0	40.0
13	8	51507.0	70.0
10	8	72756.0	37.0
10	8	74835.0	38.0
3	8	61627.0	160.0
1	8	69115.0	270.0
1	8	38951.0	40.0
12	8	28996.0	45.0
3	8	35326.0	45.0
26	8	66928.0	421.0
12	8	29266.0	50.0
1	8	72005.0	40.0
13	8	73286.0	60.0
4	8	74185.0	50.0
23	8	71758.0	100.0
13	8	71665.0	46.0
26	8	74312.0	38.0
2	8	38593.0	30.0
1	8	30405.0	38.0
13	8	57814.0	45.0
5	8	71015.0	75.0
26	8	73570.0	30.0
8	8	74060.0	47.0
2	8	74067.0	30.0
12	8	39165.0	39.0
4	8	60391.0	218.0
2	8	34028.0	41.0
4	8	60943.0	286.0
2	8	70795.0	30.0
23	8	70118.0	134.0
26	8	38695.0	28.0
19	8	31848.0	40.0
1	8	73599.0	30.0
7	8	70917.0	98.0
1	8	54439.0	45.0
7	8	55494.0	45.0
1	8	58839.0	150.0
2	8	38199.0	40.0
12	8	53545.0	40.0
11	8	63611.0	30.0
8	8	67013.0	40.0
13	8	59884.0	52.0
1	8	72383.0	46.0
8	8	75009.0	46.0
10	8	52426.0	44.0
3	8	38459.0	36.0
12	8	36172.0	40.0
1	8	39069.0	40.0
1	8	58538.0	50.0
1	8	57565.0	45.0
1	8	62057.0	105.0
21	8	61257.0	24.0
7	8	57158.0	48.0
8	8	69743.0	40.0
12	8	72709.0	40.0
12	8	63338.0	39.0
1	8	62153.0	80.0
4	8	69799.0	320.0
22	8	30520.0	45.0
10	8	57620.0	30.0
8	8	50895.0	49.0
7	8	61408.0	210.0
1	8	51005.0	44.0
5	8	74260.0	46.0
1	8	61790.0	140.0
1	8	70342.0	240.0
39	8	23139.0	40.0
4	8	70561.0	210.0
7	8	59569.0	240.0
24	8	53723.0	44.0
26	8	55973.0	45.0
8	8	74242.0	45.0
6	8	60514.0	30.0
21	8	74027.0	35.0
2	8	27368.0	75.0
36	8	58854.0	165.0
1	8	51086.0	39.0
1	8	55310.0	45.0
32	8	72342.0	60.0
4	8	70024.0	323.0
7	8	68984.0	210.0
5	8	68987.0	120.0
2	8	72963.0	38.0
1	8	25124.0	30.0
13	8	26407.0	40.0
13	8	64292.0	44.0
40	8	60626.0	150.0
8	8	62078.0	38.0
13	8	25385.0	45.0
1	8	59579.0	223.0
8	8	50967.0	60.0
2	8	54042.0	45.0
4	8	69482.0	240.0
7	8	73980.0	60.0
4	8	36237.0	60.0
8	8	25929.0	56.0
10	8	53161.0	28.0
1	8	69193.0	249.0
1	8	61533.0	180.0
12	8	68228.0	44.0
14	8	65916.0	220.0
4	8	51393.0	50.0
1	8	54695.0	38.0
4	8	69166.0	350.0
2	8	70832.0	38.0
22	8	50939.0	151.0
22	8	39549.0	40.0
28	8	70959.0	140.0
1	8	37268.0	60.0
7	8	34718.0	50.0
8	8	54888.0	40.0
7	8	55128.0	60.0
41	8	74644.0	15.0
7	8	28321.0	45.0
32	8	54484.0	42.0
33	8	59826.0	160.0
26	8	67634.0	441.0
4	8	70706.0	120.0
22	8	75224.0	38.0
1	8	71234.0	50.0
22	8	59369.0	45.0
1	8	64461.0	60.0
10	8	39355.0	36.0
2	8	24310.0	28.0
2	8	22622.0	30.0
7	8	53470.0	52.0
12	8	72029.0	50.0
1	8	27549.0	39.0
1	8	59116.0	308.0
10	8	52431.0	45.0
31	8	30092.0	48.0
23	8	38700.0	30.0
27	8	38907.0	40.0
10	8	63830.0	50.0
10	8	73970.0	38.0
4	8	39528.0	56.0
1	8	70536.0	121.0
12	8	67796.0	36.0
4	8	59228.0	360.0
10	8	69082.0	320.0
7	8	64720.0	60.0
8	8	66178.0	40.0
13	8	67849.0	50.0
13	8	71792.0	50.0
42	8	58257.0	20.0
43	8	73989.0	60.0
11	8	61645.0	211.0
12	8	23852.0	30.0
7	8	52587.0	45.0
13	8	54396.0	45.0
26	8	56257.0	45.0
12	8	75132.0	45.0
7	8	36414.0	45.0
7	8	61842.0	160.0
7	8	62070.0	100.0
7	8	58632.0	44.0
15	8	72888.0	53.0
28	8	59694.0	80.0
5	8	61580.0	140.0
2	8	63698.0	30.0
10	8	72301.0	40.0
28	8	60388.0	180.0
1	8	72581.0	46.0
28	8	66377.0	140.0
34	8	75149.0	100.0
10	8	53549.0	31.0
1	8	66222.0	321.0
8	8	25322.0	45.0
7	8	74878.0	44.0
44	8	38625.0	46.0
13	8	39144.0	53.0
1	8	36969.0	38.0
8	8	72905.0	36.0
2	8	65523.0	38.0
1	8	74798.0	39.0
35	8	75452.0	40.0
5	8	66271.0	200.0
34	8	59582.0	210.0
33	8	58859.0	128.0
12	8	25593.0	45.0
8	8	30261.0	75.0
14	8	39338.0	30.0
12	8	24071.0	40.0
27	8	53946.0	50.0
45	8	72480.0	46.0
4	8	60331.0	230.0
31	8	61336.0	240.0
1	8	74961.0	38.0
20	8	69887.0	24.0
10	8	70568.0	160.0
7	8	74618.0	48.0
7	8	59919.0	423.0
12	8	31484.0	60.0
7	8	55910.0	45.0
5	8	70351.0	200.0
7	8	57391.0	45.0
33	8	61235.0	165.0
1	8	73860.0	45.0
8	8	53193.0	45.0
17	8	30343.0	60.0
1	8	34687.0	45.0
1	8	54677.0	45.0
2	8	56174.0	30.0
31	8	57109.0	45.0
28	8	59239.0	180.0
14	8	61988.0	90.0
3	8	28840.0	38.0
1	8	36057.0	78.0
33	8	36379.0	30.0
4	8	68104.0	434.0
5	8	58660.0	45.0
1	8	73836.0	45.0
24	8	74760.0	54.0
8	8	29035.0	60.0
46	8	30136.0	76.0
13	8	59568.0	38.0
28	8	66939.0	180.0
14	8	24811.0	45.0
31	8	51310.0	40.0
12	8	53699.0	40.0
1	8	58648.0	60.0
5	8	67762.0	359.0
14	8	70637.0	80.0
12	8	30846.0	50.0
1	8	51544.0	38.0
4	8	38151.0	45.0
2	8	35390.0	37.0
14	8	73370.0	30.0
12	8	29853.0	60.0
7	8	57757.0	45.0
13	8	67900.0	45.0
10	8	39454.0	42.0
1	8	71091.0	80.0
7	8	67438.0	520.0
7	8	69724.0	260.0
4	8	59775.0	300.0
5	8	71020.0	80.0
30	8	61236.0	200.0
23	8	58506.0	80.0
7	8	69131.0	300.0
14	8	64363.0	30.0
21	8	51468.0	60.0
1	8	70554.0	120.0
10	8	70623.0	126.0
1	8	60885.0	240.0
40	8	67843.0	270.0
28	8	68173.0	210.0
7	8	69024.0	320.0
1	8	67114.0	320.0
13	8	51295.0	54.0
1	8	70237.0	180.0
4	8	72060.0	60.0
8	8	54184.0	42.0
47	8	30348.0	90.0
3	8	50866.0	45.0
4	8	69397.0	330.0
7	8	74366.0	38.0
13	8	25557.0	45.0
7	8	54641.0	60.0
1	8	58095.0	45.0
10	8	62120.0	90.0
2	8	27500.0	53.0
8	8	37163.0	45.0
1	8	67229.0	398.0
1	8	32104.0	44.0
2	8	69993.0	30.0
4	8	59777.0	330.0
13	8	68848.0	42.0
6	8	38917.0	50.0
13	8	52485.0	36.0
4	8	68913.0	210.0
4	8	53454.0	60.0
26	8	60982.0	200.0
1	8	70887.0	120.0
28	8	58909.0	90.0
7	8	53371.0	45.0
13	8	26420.0	60.0
2	8	58196.0	30.0
6	8	34923.0	38.0
48	8	56506.0	84.0
1	8	56887.0	36.0
10	8	38557.0	38.0
8	8	25532.0	46.0
26	8	36719.0	44.0
24	8	36525.0	44.0
1	8	62117.0	104.0
1	8	59154.0	300.0
12	8	27378.0	76.0
32	8	67440.0	54.0
1	8	27444.0	39.0
22	8	29236.0	38.0
4	8	69085.0	333.0
13	8	71267.0	38.0
13	8	72209.0	44.0
12	8	60476.0	45.0
8	8	57568.0	53.0
49	8	65902.0	106.0
13	8	38189.0	45.0
4	8	27694.0	45.0
11	8	64240.0	38.0
50	8	66887.0	45.0
10	8	65318.0	53.0
6	8	72377.0	38.0
12	8	54052.0	53.0
33	8	60962.0	183.0
51	8	29860.0	70.0
8	8	28336.0	40.0
12	8	72707.0	45.0
17	8	50937.0	60.0
5	8	30461.0	28.0
26	8	56171.0	58.0
26	8	62258.0	90.0
10	8	57396.0	30.0
13	8	23602.0	41.0
8	8	39112.0	60.0
1	8	75505.0	37.0
12	8	53471.0	46.0
32	8	70371.0	47.0
13	8	53811.0	50.0
7	8	69019.0	242.0
31	8	57696.0	45.0
32	8	53971.0	59.0
32	8	29531.0	54.0
2	8	74767.0	40.0
8	8	39085.0	61.0
2	8	23949.0	30.0
1	8	74633.0	60.0
4	8	65239.0	60.0
8	8	67019.0	30.0
21	8	73511.0	30.0
15	8	69091.0	48.0
5	8	56240.0	30.0
3	8	30343.0	60.0
26	8	60505.0	220.0
10	8	26017.0	30.0
7	8	71756.0	50.0
7	8	67530.0	570.0
7	8	54942.0	40.0
3	8	71328.0	39.0
4	8	55642.0	40.0
1	8	39037.0	45.0
23	8	24038.0	50.0
10	8	34709.0	30.0
12	8	60823.0	30.0
26	8	75128.0	36.0
7	8	69114.0	300.0
23	8	55283.0	140.0
7	8	61723.0	120.0
4	8	61779.0	160.0
10	8	57048.0	40.0
23	8	72669.0	40.0
28	8	37571.0	27.0
4	8	38660.0	45.0
7	8	66748.0	376.0
4	8	59937.0	270.0
13	8	25284.0	45.0
7	8	67185.0	353.0
31	8	31870.0	45.0
12	8	35827.0	44.0
7	8	59756.0	280.0
5	8	70052.0	200.0
3	8	58010.0	45.0
11	8	70068.0	221.0
3	8	74224.0	50.0
13	8	75147.0	47.0
26	8	39226.0	38.0
12	8	56935.0	53.0
19	8	30729.0	45.0
10	8	71732.0	44.0
1	8	39048.0	46.0
1	8	72205.0	54.0
26	8	53374.0	45.0
7	8	61998.0	120.0
13	8	70394.0	52.0
7	8	61168.0	241.0
1	8	70335.0	240.0
1	8	56536.0	60.0
7	8	61418.0	226.0
4	8	70033.0	240.0
23	8	70895.0	120.0
31	8	39469.0	46.0
12	8	28309.0	45.0
2	8	31476.0	60.0
6	8	54536.0	30.0
12	8	65208.0	37.0
3	8	29858.0	45.0
26	8	73427.0	30.0
13	8	39435.0	38.0
31	8	74489.0	41.0
32	8	75283.0	56.0
2	8	24714.0	30.0
4	8	54486.0	45.0
49	8	67242.0	360.0
17	8	74319.0	40.0
3	8	52731.0	40.0
1	8	52550.0	50.0
7	8	24564.0	38.0
26	8	26370.0	30.0
13	8	30333.0	68.0
7	8	37938.0	46.0
33	8	38575.0	38.0
1	8	58575.0	48.0
7	8	66174.0	360.0
11	8	71418.0	40.0
4	8	29775.0	60.0
1	8	66403.0	271.0
2	8	55631.0	30.0
14	8	71647.0	30.0
2	8	75513.0	45.0
26	8	59314.0	225.0
1	8	58131.0	40.0
1	8	65253.0	60.0
1	8	50662.0	45.0
16	8	73100.0	82.0
13	8	36502.0	53.0
23	8	72495.0	56.0
26	8	65279.0	40.0
15	8	31513.0	68.0
15	8	63325.0	50.0
52	8	63775.0	21.0
13	8	69552.0	38.0
1	8	70762.0	158.0
26	8	73645.0	30.0
7	8	68613.0	165.0
23	8	73017.0	150.0
1	8	63873.0	50.0
39	8	75569.0	18.0
13	8	69533.0	40.0
10	8	65616.0	60.0
1	8	71029.0	60.0
1	8	21910.0	36.0
16	8	39315.0	60.0
53	8	31276.0	18.0
1	8	27558.0	40.0
15	8	29247.0	50.0
36	8	74283.0	50.0
1	8	51503.0	46.0
14	8	50902.0	32.0
14	8	56493.0	45.0
7	8	75074.0	40.0
37	8	57575.0	75.0
7	8	55244.0	45.0
14	8	57613.0	50.0
12	8	71693.0	40.0
1	8	26067.0	40.0
23	8	70343.0	70.0
33	8	70484.0	150.0
2	8	26269.0	40.0
1	8	74708.0	45.0
4	8	59236.0	330.0
1	8	51301.0	40.0
12	8	25539.0	50.0
4	8	30901.0	50.0
31	8	23814.0	28.0
31	8	53520.0	41.0
8	8	57578.0	44.0
54	8	56738.0	91.0
3	8	68316.0	300.0
7	8	34996.0	50.0
2	8	58803.0	38.0
10	8	74823.0	40.0
45	8	23328.0	50.0
7	8	74695.0	56.0
10	8	53091.0	40.0
1	8	72062.0	60.0
14	8	66999.0	341.0
1	8	66656.0	271.0
1	8	75505.0	36.0
1	8	35507.0	45.0
19	8	35867.0	49.0
2	8	54884.0	60.0
15	8	60978.0	39.0
1	8	53121.0	40.0
14	8	61243.0	60.0
13	8	50690.0	60.0
8	8	65514.0	45.0
1	8	52763.0	45.0
7	8	61653.0	176.0
2	8	22415.0	28.0
1	8	60593.0	221.0
12	8	25399.0	45.0
4	8	60427.0	260.0
24	8	66116.0	45.0
13	8	73445.0	54.0
2	8	69536.0	30.0
7	8	58732.0	60.0
7	8	59028.0	302.0
8	8	30344.0	60.0
24	8	38035.0	37.0
1	8	75408.0	30.0
49	8	53600.0	60.0
14	8	58053.0	30.0
2	8	59823.0	40.0
1	8	63392.0	41.0
7	8	62957.0	54.0
4	8	72065.0	61.0
7	8	59189.0	300.0
1	8	59864.0	300.0
3	8	54738.0	44.0
7	8	24782.0	40.0
8	8	54217.0	38.0
19	8	56047.0	44.0
13	8	59782.0	54.0
10	8	58838.0	60.0
24	8	61177.0	44.0
13	8	55156.0	45.0
7	8	66731.0	339.0
8	8	68033.0	45.0
4	8	70551.0	195.0
2	8	28495.0	38.0
7	8	71726.0	60.0
22	8	26427.0	45.0
3	8	55780.0	45.0
26	8	71927.0	30.0
7	8	66212.0	420.0
1	8	64121.0	53.0
1	8	55469.0	45.0
7	8	62999.0	60.0
2	8	37472.0	38.0
23	8	55727.0	60.0
3	8	67021.0	401.0
33	8	74469.0	47.0
12	8	57922.0	45.0
39	8	59027.0	44.0
36	8	75501.0	45.0
8	8	31815.0	40.0
1	8	37225.0	30.0
7	8	65197.0	66.0
19	8	50882.0	46.0
21	8	53651.0	30.0
12	8	33868.0	45.0
26	8	61140.0	270.0
2	8	73660.0	45.0
13	8	51449.0	90.0
7	8	63995.0	50.0
7	8	68914.0	240.0
1	8	63009.0	60.0
7	8	55987.0	40.0
11	8	73774.0	48.0
8	8	53738.0	45.0
7	8	55874.0	45.0
4	8	69985.0	300.0
8	8	29564.0	45.0
46	8	31365.0	60.0
1	8	58560.0	45.0
7	8	65688.0	150.0
3	8	64330.0	50.0
1	8	63207.0	66.0
7	8	68896.0	180.0
10	8	68136.0	300.0
5	8	70412.0	120.0
14	8	55052.0	30.0
12	8	67651.0	45.0
6	8	53379.0	46.0
15	8	64455.0	45.0
6	8	28665.0	50.0
12	8	57845.0	30.0
32	8	60762.0	49.0
2	8	55156.0	32.0
8	8	55995.0	45.0
7	8	58520.0	48.0
14	8	69471.0	340.0
2	8	74905.0	30.0
1	8	66077.0	480.0
7	8	74683.0	60.0
36	8	59759.0	240.0
13	8	61213.0	46.0
14	8	55664.0	38.0
13	8	65491.0	46.0
1	8	30583.0	40.0
2	8	63501.0	30.0
8	8	35317.0	40.0
2	8	59924.0	50.0
14	8	65058.0	60.0
12	8	29055.0	60.0
2	8	50912.0	60.0
8	8	66555.0	60.0
1	8	55786.0	31.0
2	8	52337.0	38.0
7	8	53383.0	60.0
55	8	55838.0	48.0
4	8	66089.0	372.0
31	8	63997.0	53.0
1	8	60954.0	244.0
1	8	56209.0	45.0
1	8	58294.0	38.0
33	8	56280.0	50.0
14	8	22894.0	30.0
1	8	23204.0	30.0
1	8	63026.0	66.0
30	8	70982.0	80.0
1	8	58948.0	190.0
13	8	75248.0	49.0
13	8	59805.0	60.0
7	8	68453.0	249.0
8	8	72394.0	36.0
10	8	72823.0	45.0
1	8	72813.0	39.0
12	8	69851.0	40.0
1	8	38730.0	40.0
1	8	25475.0	40.0
8	8	30974.0	40.0
3	8	29915.0	40.0
8	8	65104.0	38.0
8	8	66079.0	44.0
7	8	55489.0	52.0
13	8	55504.0	44.0
1	8	70541.0	188.0
26	8	61621.0	100.0
7	8	69039.0	260.0
13	8	61491.0	49.0
3	8	74677.0	50.0
7	8	69984.0	286.0
12	8	54258.0	38.0
13	8	64092.0	50.0
1	8	63577.0	50.0
7	8	50520.0	44.0
26	8	73331.0	44.0
4	8	55168.0	50.0
2	8	65891.0	30.0
8	8	71231.0	36.0
10	8	31171.0	40.0
1	8	28607.0	45.0
10	8	52815.0	45.0
8	8	53306.0	45.0
1	8	30609.0	38.0
1	8	72690.0	42.0
1	8	59114.0	318.0
4	8	21700.0	49.0
10	8	29823.0	31.0
3	8	62056.0	120.0
13	8	38505.0	41.0
7	8	38494.0	38.0
2	8	74527.0	29.0
21	8	25916.0	44.0
10	8	29601.0	38.0
10	8	29853.0	38.0
23	8	37516.0	39.0
13	8	30124.0	74.0
8	8	70343.0	120.0
24	8	55778.0	80.0
13	8	28785.0	91.0
1	8	75472.0	38.0
7	8	67401.0	263.0
8	8	71902.0	60.0
1	8	75490.0	30.0
36	8	55289.0	90.0
33	8	59971.0	150.0
7	8	50964.0	50.0
1	8	58145.0	38.0
1	8	59013.0	210.0
56	8	67174.0	360.0
15	8	67759.0	47.0
7	8	59638.0	210.0
10	8	70557.0	180.0
13	8	52678.0	50.0
1	8	58813.0	70.0
10	8	65231.0	50.0
14	8	73434.0	29.0
23	8	35441.0	45.0
1	8	75520.0	46.0
4	8	60151.0	210.0
33	8	57764.0	31.0
4	8	22830.0	40.0
1	8	69928.0	270.0
10	8	54138.0	40.0
2	8	61650.0	40.0
2	8	56375.0	45.0
8	8	68375.0	45.0
13	8	61336.0	59.0
2	8	66043.0	30.0
2	8	30964.0	45.0
1	8	64043.0	45.0
36	8	35182.0	40.0
50	8	35376.0	41.0
4	8	67637.0	352.0
33	8	58906.0	100.0
13	8	38840.0	45.0
1	8	39469.0	38.0
2	8	50466.0	45.0
1	8	57793.0	38.0
7	8	59362.0	331.0
8	8	52515.0	45.0
1	8	53382.0	45.0
1	8	65498.0	60.0
7	8	72066.0	60.0
2	8	31415.0	46.0
10	8	34123.0	38.0
12	9	22683.0	30.0
7	9	56816.0	60.0
2	9	51059.0	39.0
12	9	75085.0	40.0
1	9	54143.0	50.0
10	9	32182.0	40.0
2	9	55823.0	30.0
8	9	60260.0	30.0
4	9	68245.0	489.0
22	9	30632.0	80.0
7	9	35459.0	45.0
2	9	36961.0	52.0
4	9	62346.0	75.0
11	9	50682.0	38.0
26	9	57725.0	82.0
2	9	26597.0	90.0
1	9	52068.0	36.0
1	9	55329.0	46.0
13	9	27373.0	80.0
2	9	30958.0	100.0
6	9	36183.0	29.0
13	9	64021.0	45.0
9	9	33678.0	160.0
1	9	69825.0	400.0
4	9	68982.0	240.0
14	9	74212.0	30.0
1	9	50668.0	40.0
7	9	51622.0	48.0
22	9	27446.0	75.0
30	9	64793.0	100.0
22	9	27249.0	81.0
1	9	57495.0	40.0
13	9	65018.0	50.0
7	9	74296.0	40.0
1	9	51402.0	38.0
8	9	33905.0	52.0
21	9	64297.0	30.0
2	9	75453.0	36.0
1	9	70524.0	150.0
1	9	62884.0	60.0
7	9	66603.0	300.0
44	9	30728.0	60.0
10	9	62095.0	40.0
13	9	26305.0	60.0
13	9	75230.0	47.0
7	9	25848.0	40.0
8	9	34491.0	50.0
34	9	50515.0	91.0
7	9	31255.0	45.0
1	9	62685.0	45.0
2	9	65963.0	31.0
12	9	25066.0	45.0
7	9	70155.0	180.0
2	9	67970.0	30.0
12	9	64319.0	38.0
23	9	73770.0	120.0
8	9	63410.0	45.0
3	9	73423.0	45.0
13	9	38599.0	45.0
1	9	64501.0	100.0
4	9	61509.0	70.0
49	9	66944.0	280.0
7	9	71901.0	48.0
13	9	36027.0	38.0
8	9	53118.0	45.0
7	9	65089.0	240.0
4	9	66171.0	293.0
7	9	36628.0	45.0
11	9	54623.0	45.0
1	9	56949.0	45.0
13	9	39028.0	38.0
11	9	54709.0	45.0
7	9	62704.0	58.0
2	9	31945.0	40.0
4	9	68525.0	356.0
36	9	73535.0	68.0
7	9	75491.0	46.0
1	9	74816.0	45.0
10	9	56649.0	45.0
1	9	60905.0	75.0
1	9	63594.0	52.0
7	9	58439.0	45.0
1	9	39208.0	45.0
4	9	59305.0	66.0
12	9	67329.0	45.0
7	9	68758.0	270.0
7	9	33499.0	50.0
33	9	33780.0	40.0
57	9	53476.0	201.0
3	9	29348.0	48.0
1	9	69035.0	320.0
1	9	70551.0	140.0
13	9	27347.0	90.0
1	9	56315.0	60.0
14	9	38525.0	30.0
8	9	53340.0	46.0
7	9	55738.0	50.0
2	9	56151.0	38.0
4	9	62865.0	59.0
2	9	51412.0	40.0
31	9	62068.0	50.0
13	9	75023.0	40.0
1	9	54985.0	30.0
1	9	58467.0	200.0
1	9	68224.0	405.0
13	9	57429.0	45.0
4	9	58459.0	45.0
23	9	38517.0	46.0
5	9	64545.0	90.0
23	9	31716.0	44.0
13	9	33734.0	75.0
12	9	53359.0	45.0
4	9	66424.0	270.0
1	9	27267.0	30.0
10	9	72792.0	40.0
7	9	30173.0	36.0
1	9	72891.0	44.0
2	9	71711.0	38.0
13	9	29514.0	180.0
45	9	27986.0	61.0
8	9	51306.0	45.0
15	9	31432.0	54.0
5	9	31970.0	38.0
22	9	35300.0	29.0
1	9	36876.0	45.0
7	9	34827.0	45.0
1	9	60853.0	60.0
1	9	56303.0	45.0
8	9	74454.0	37.0
22	9	26514.0	60.0
7	9	59876.0	80.0
1	9	26993.0	45.0
15	9	69197.0	38.0
10	9	59581.0	60.0
17	9	61787.0	39.0
27	9	61399.0	45.0
23	9	60128.0	80.0
14	9	71958.0	36.0
1	9	64164.0	60.0
2	9	52974.0	38.0
1	9	55636.0	44.0
8	9	54116.0	45.0
7	9	72123.0	45.0
13	9	71357.0	42.0
23	9	31680.0	60.0
1	9	64428.0	100.0
4	9	62546.0	60.0
10	9	63295.0	60.0
12	9	61618.0	42.0
11	9	74608.0	38.0
1	9	51203.0	56.0
1	9	53513.0	48.0
12	9	54799.0	46.0
13	9	24630.0	53.0
14	9	36668.0	32.0
8	9	58321.0	38.0
33	9	60748.0	50.0
8	9	30273.0	61.0
10	9	71605.0	36.0
7	9	73336.0	40.0
1	9	30297.0	44.0
12	9	36200.0	40.0
3	9	74752.0	50.0
36	9	55222.0	75.0
1	9	57087.0	39.0
7	9	51690.0	50.0
31	9	72079.0	36.0
1	9	53127.0	40.0
5	9	68834.0	210.0
4	9	68087.0	375.0
4	9	69741.0	315.0
10	9	74324.0	45.0
2	9	60965.0	30.0
3	9	72192.0	40.0
7	9	72362.0	50.0
15	9	74383.0	50.0
1	9	29786.0	46.0
2	9	22516.0	28.0
1	9	23171.0	30.0
1	9	53473.0	38.0
7	9	64431.0	110.0
14	9	74178.0	28.0
1	9	65288.0	362.0
10	9	73554.0	38.0
11	9	35763.0	56.0
1	9	34775.0	75.0
8	9	28776.0	38.0
7	9	61538.0	66.0
13	9	62025.0	50.0
7	9	69653.0	156.0
13	9	28495.0	54.0
1	9	25465.0	28.0
11	9	33337.0	45.0
19	9	22871.0	40.0
1	9	63174.0	60.0
1	9	22638.0	28.0
36	9	56286.0	63.0
7	9	71745.0	48.0
12	9	27802.0	54.0
1	9	30798.0	36.0
23	9	64445.0	50.0
4	9	57004.0	54.0
1	9	70764.0	116.0
28	9	66610.0	138.0
7	9	36883.0	50.0
8	9	37854.0	50.0
10	9	62879.0	60.0
8	9	52592.0	30.0
1	9	53632.0	50.0
8	9	54080.0	31.0
33	9	53995.0	50.0
2	9	72372.0	30.0
8	9	67936.0	40.0
8	9	30813.0	135.0
8	9	37408.0	48.0
7	9	28112.0	45.0
22	9	30685.0	100.0
50	9	30367.0	60.0
15	9	33826.0	58.0
1	9	54143.0	60.0
8	9	75200.0	38.0
13	9	30739.0	128.0
14	9	57635.0	45.0
7	9	69763.0	390.0
13	9	31586.0	44.0
1	9	32466.0	44.0
7	9	61137.0	60.0
12	9	62667.0	44.0
2	9	54893.0	52.0
32	9	64920.0	46.0
1	9	70732.0	120.0
33	9	55903.0	20.0
8	9	31420.0	39.0
2	9	33612.0	68.0
7	9	35403.0	47.0
13	9	74908.0	36.0
4	9	55192.0	58.0
1	9	60891.0	74.0
9	9	68969.0	114.0
8	9	24979.0	30.0
1	9	66699.0	390.0
13	9	31011.0	90.0
8	9	52085.0	45.0
1	9	57632.0	60.0
14	9	62318.0	45.0
8	9	56311.0	36.0
8	9	75242.0	38.0
7	9	71782.0	45.0
14	9	55493.0	38.0
15	9	57751.0	46.0
7	9	69998.0	227.0
17	9	60642.0	45.0
17	9	27710.0	60.0
1	9	69764.0	200.0
4	9	69226.0	220.0
1	9	58375.0	46.0
7	9	50655.0	48.0
7	9	52671.0	46.0
7	9	51325.0	50.0
2	9	52732.0	40.0
8	9	69188.0	40.0
13	9	27744.0	75.0
7	9	55212.0	58.0
1	9	30491.0	30.0
1	9	53690.0	60.0
8	9	27848.0	83.0
5	9	25586.0	30.0
13	9	28388.0	60.0
8	9	53694.0	45.0
1	9	26892.0	40.0
13	9	27933.0	70.0
3	9	54904.0	50.0
8	9	31068.0	80.0
7	9	63089.0	60.0
27	9	51420.0	45.0
1	9	60824.0	60.0
1	9	61915.0	60.0
7	9	66657.0	398.0
1	9	74820.0	44.0
19	9	65768.0	38.0
7	9	64157.0	60.0
33	9	34414.0	48.0
7	9	50857.0	47.0
1	9	55558.0	45.0
7	9	55306.0	60.0
2	9	57255.0	30.0
8	9	27039.0	126.0
7	9	57741.0	45.0
12	9	36624.0	45.0
1	9	37136.0	45.0
17	9	51308.0	44.0
8	9	56239.0	40.0
13	9	65063.0	45.0
13	9	26464.0	54.0
8	9	55611.0	38.0
12	9	28513.0	40.0
1	9	57523.0	60.0
4	9	66898.0	338.0
2	9	73004.0	45.0
3	9	73872.0	45.0
8	9	25867.0	40.0
8	9	37971.0	40.0
4	9	63473.0	80.0
12	9	69977.0	45.0
1	9	30955.0	50.0
3	9	39008.0	40.0
8	9	52604.0	40.0
45	9	29130.0	130.0
1	9	54111.0	40.0
5	9	60152.0	60.0
4	9	70025.0	340.0
1	9	64280.0	100.0
13	9	34393.0	70.0
32	9	55918.0	52.0
7	9	58279.0	74.0
8	9	56909.0	45.0
7	9	70013.0	240.0
8	9	30205.0	75.0
7	9	57695.0	45.0
6	9	50581.0	46.0
12	9	26929.0	81.0
15	9	63608.0	52.0
7	9	69676.0	281.0
14	9	69682.0	331.0
15	9	28146.0	68.0
1	9	64877.0	173.0
26	9	54311.0	45.0
33	9	54755.0	45.0
33	9	56365.0	60.0
7	9	56218.0	50.0
1	9	58534.0	45.0
2	9	58757.0	96.0
8	9	27917.0	60.0
14	9	52204.0	45.0
19	9	32095.0	45.0
13	9	62727.0	45.0
4	9	61649.0	78.0
33	9	62972.0	78.0
8	9	56977.0	44.0
12	9	26313.0	39.0
7	9	38589.0	45.0
26	9	37211.0	38.0
7	9	60706.0	70.0
36	9	70608.0	160.0
2	9	56531.0	33.0
13	9	28060.0	80.0
12	9	58083.0	40.0
12	9	37761.0	40.0
4	9	70106.0	254.0
1	9	64274.0	100.0
7	9	35999.0	48.0
1	9	31960.0	39.0
23	9	55377.0	39.0
4	9	69457.0	300.0
1	9	51458.0	42.0
8	9	68370.0	45.0
14	9	70133.0	240.0
1	9	70837.0	105.0
12	9	72847.0	45.0
8	9	30324.0	80.0
1	9	74600.0	40.0
15	9	37461.0	50.0
33	9	72718.0	30.0
13	9	74971.0	40.0
1	9	69548.0	150.0
12	9	25771.0	31.0
1	9	38744.0	45.0
1	9	50940.0	45.0
7	9	68612.0	200.0
15	9	28348.0	61.0
43	9	73073.0	50.0
12	9	38181.0	46.0
8	9	52810.0	49.0
13	9	60140.0	60.0
4	9	27561.0	46.0
1	9	22118.0	30.0
2	9	24317.0	28.0
7	9	29704.0	50.0
8	9	24149.0	30.0
7	9	69725.0	195.0
1	9	70680.0	152.0
7	9	74395.0	45.0
13	9	50929.0	54.0
1	9	59550.0	70.0
1	9	74129.0	45.0
23	9	33145.0	73.0
49	9	66726.0	286.0
10	9	57128.0	38.0
13	9	37351.0	54.0
36	9	52563.0	50.0
1	9	53025.0	38.0
7	9	74481.0	54.0
10	9	23166.0	30.0
7	9	68996.0	300.0
2	9	57939.0	40.0
7	9	34186.0	48.0
10	9	62662.0	45.0
1	9	66557.0	270.0
24	9	27798.0	54.0
2	9	38358.0	30.0
8	9	24128.0	38.0
6	9	52980.0	45.0
24	9	70835.0	53.0
12	9	67939.0	30.0
23	9	69690.0	120.0
33	9	53535.0	80.0
1	9	34932.0	44.0
1	9	56427.0	46.0
10	9	60755.0	44.0
4	9	67460.0	360.0
23	9	31509.0	60.0
36	9	51634.0	60.0
1	9	54070.0	46.0
4	9	55791.0	60.0
10	9	36925.0	30.0
7	9	71326.0	50.0
41	9	69836.0	16.0
28	9	65293.0	301.0
26	9	34249.0	38.0
23	9	59204.0	75.0
4	9	68678.0	329.0
1	9	74772.0	45.0
10	9	50933.0	37.0
8	9	70672.0	38.0
33	9	68206.0	98.0
33	9	69875.0	91.0
13	9	27260.0	90.0
24	9	53362.0	45.0
13	9	56586.0	45.0
19	9	69889.0	31.0
23	9	35069.0	54.0
4	9	73890.0	45.0
12	9	26426.0	45.0
1	9	67941.0	340.0
1	9	73449.0	45.0
14	9	63883.0	30.0
22	9	61141.0	46.0
1	9	36444.0	38.0
13	9	52795.0	56.0
1	9	62278.0	46.0
36	9	33788.0	68.0
17	9	33931.0	45.0
31	9	73436.0	45.0
3	9	54660.0	48.0
12	9	55737.0	30.0
10	9	28001.0	40.0
3	9	38541.0	40.0
12	9	52713.0	50.0
11	9	32263.0	40.0
4	9	66208.0	258.0
12	9	64644.0	38.0
1	9	71787.0	50.0
13	9	33110.0	38.0
1	9	50452.0	38.0
14	9	63983.0	46.0
28	9	70581.0	90.0
7	9	70522.0	160.0
10	9	55174.0	45.0
3	9	75431.0	45.0
1	9	73916.0	45.0
45	9	30829.0	90.0
14	9	61530.0	45.0
34	9	58345.0	480.0
5	9	70722.0	300.0
23	9	62055.0	121.0
8	9	26842.0	90.0
23	9	35683.0	75.0
12	9	72238.0	60.0
2	9	38174.0	45.0
23	9	34253.0	50.0
10	9	72633.0	30.0
12	9	66086.0	40.0
8	9	54798.0	45.0
3	9	58736.0	45.0
32	9	64349.0	47.0
1	9	50969.0	40.0
8	9	27730.0	60.0
11	9	67551.0	271.0
1	9	70530.0	135.0
8	9	75090.0	31.0
7	9	55814.0	48.0
7	9	30086.0	50.0
4	9	34222.0	48.0
13	9	37667.0	42.0
1	9	62499.0	60.0
42	9	27752.0	18.0
1	9	54027.0	38.0
8	9	31321.0	60.0
13	9	53837.0	42.0
3	9	56858.0	48.0
13	9	71071.0	50.0
14	9	35041.0	30.0
1	9	38906.0	37.0
1	9	25960.0	30.0
8	9	56411.0	40.0
8	9	51663.0	40.0
1	9	71371.0	50.0
4	9	75311.0	50.0
33	9	60273.0	70.0
1	9	34941.0	40.0
4	9	57574.0	60.0
1	9	61656.0	66.0
7	9	32579.0	45.0
1	9	51510.0	45.0
1	9	63242.0	60.0
26	9	57013.0	30.0
10	9	31148.0	30.0
2	9	28428.0	46.0
11	9	57816.0	45.0
1	9	61615.0	60.0
12	9	64500.0	45.0
12	9	29201.0	134.0
13	9	28358.0	68.0
8	9	70122.0	45.0
11	9	71011.0	58.0
5	9	70388.0	120.0
3	9	54079.0	44.0
6	9	38215.0	44.0
12	9	74438.0	30.0
8	9	34191.0	44.0
7	9	31814.0	45.0
2	9	62575.0	30.0
13	9	64620.0	40.0
13	9	71365.0	36.0
12	9	65307.0	44.0
8	9	65961.0	46.0
13	9	73816.0	60.0
19	9	74628.0	45.0
5	9	57178.0	40.0
8	9	67081.0	45.0
13	9	26790.0	78.0
1	9	57848.0	36.0
12	9	67175.0	36.0
7	9	71029.0	216.0
4	9	56243.0	54.0
12	9	57279.0	44.0
12	9	29172.0	120.0
1	9	60186.0	80.0
1	9	35296.0	35.0
13	9	36412.0	40.0
4	9	38619.0	50.0
8	9	59147.0	48.0
3	9	72975.0	45.0
10	9	59550.0	45.0
34	9	64433.0	150.0
8	9	33495.0	45.0
1	9	56346.0	60.0
26	9	66860.0	440.0
2	9	50465.0	44.0
58	9	56322.0	76.0
1	9	60116.0	68.0
1	9	52152.0	61.0
1	9	74230.0	31.0
1	9	35956.0	38.0
1	9	59891.0	70.0
10	9	34768.0	40.0
13	9	74754.0	40.0
1	9	70269.0	121.0
22	9	63294.0	30.0
59	9	66843.0	16.0
8	9	66726.0	38.0
2	9	74175.0	30.0
33	9	68262.0	113.0
13	9	70027.0	40.0
1	9	59176.0	45.0
1	9	55157.0	45.0
2	9	62299.0	45.0
10	9	52148.0	38.0
1	9	59551.0	60.0
17	9	38701.0	45.0
7	9	57588.0	60.0
1	9	28899.0	60.0
1	9	32564.0	44.0
7	9	66703.0	480.0
8	9	32969.0	53.0
14	9	52651.0	30.0
1	9	66632.0	247.0
1	9	58290.0	60.0
1	9	74003.0	45.0
2	9	52725.0	39.0
7	9	69015.0	270.0
36	9	29470.0	40.0
2	9	64710.0	37.0
10	9	25785.0	31.0
8	9	58148.0	40.0
19	9	61120.0	40.0
12	9	64436.0	120.0
12	9	64984.0	40.0
13	9	38989.0	45.0
8	9	53759.0	50.0
1	9	25062.0	29.0
1	9	25520.0	44.0
9	9	67791.0	40.0
26	9	68471.0	210.0
1	9	70620.0	120.0
5	9	64338.0	90.0
1	9	64243.0	60.0
2	9	63028.0	40.0
1	9	73303.0	40.0
11	9	33664.0	44.0
12	9	53196.0	45.0
8	9	30686.0	101.0
2	9	37746.0	45.0
2	9	65766.0	46.0
2	9	75051.0	32.0
1	9	66542.0	253.0
7	9	50620.0	40.0
8	9	51560.0	33.0
7	9	52711.0	42.0
8	9	31079.0	85.0
8	9	56854.0	50.0
14	9	50954.0	30.0
8	9	52162.0	50.0
27	9	62222.0	40.0
2	9	35957.0	30.0
2	9	31886.0	38.0
7	9	56177.0	58.0
9	9	27243.0	60.0
1	9	58231.0	30.0
7	9	64496.0	150.0
1	9	38706.0	45.0
22	9	31115.0	60.0
1	9	70273.0	160.0
23	9	65910.0	200.0
43	9	70004.0	91.0
1	9	73858.0	50.0
4	9	69411.0	220.0
12	9	31162.0	68.0
1	9	57109.0	44.0
7	9	72147.0	45.0
3	9	52768.0	45.0
33	9	65774.0	301.0
8	9	56092.0	38.0
1	9	50486.0	60.0
2	9	33696.0	60.0
34	9	55218.0	130.0
13	9	57671.0	60.0
20	9	74228.0	19.0
8	9	55375.0	46.0
14	9	65240.0	120.0
7	9	70019.0	201.0
2	9	30714.0	80.0
3	9	69418.0	300.0
1	9	70277.0	180.0
36	9	65649.0	360.0
13	9	68533.0	39.0
49	9	65229.0	120.0
2	9	69284.0	60.0
26	9	56050.0	60.0
34	9	52721.0	100.0
19	9	74094.0	60.0
5	9	61555.0	60.0
7	9	59928.0	120.0
32	9	26696.0	60.0
1	9	69765.0	270.0
9	9	29386.0	120.0
13	9	69800.0	36.0
7	9	70533.0	420.0
7	9	63588.0	60.0
22	9	64985.0	38.0
8	9	38708.0	45.0
10	9	51531.0	45.0
50	9	56584.0	39.0
10	9	63993.0	50.0
7	9	57144.0	60.0
12	9	24174.0	30.0
7	9	52879.0	53.0
11	9	62879.0	60.0
12	9	72861.0	45.0
33	9	58092.0	74.0
8	9	27396.0	80.0
4	9	68719.0	256.0
13	9	53542.0	45.0
13	9	66501.0	54.0
1	9	70584.0	285.0
10	9	64847.0	61.0
43	9	52285.0	44.0
13	9	28594.0	40.0
7	9	29706.0	44.0
31	9	38044.0	40.0
13	9	38877.0	40.0
4	9	70207.0	180.0
13	9	52083.0	48.0
1	9	54152.0	47.0
13	9	65503.0	38.0
7	9	53823.0	45.0
1	9	59645.0	62.0
1	9	35169.0	55.0
8	9	31809.0	46.0
45	9	57613.0	60.0
8	9	26001.0	60.0
2	9	28795.0	44.0
12	9	53715.0	38.0
43	9	66045.0	22.0
1	9	54098.0	45.0
1	9	39057.0	44.0
8	9	39507.0	44.0
4	9	56239.0	55.0
22	9	29819.0	60.0
1	9	74556.0	45.0
50	9	54361.0	30.0
1	9	66105.0	321.0
10	9	61697.0	60.0
7	9	26177.0	45.0
12	9	25562.0	45.0
1	9	61531.0	68.0
23	9	33262.0	38.0
13	9	50450.0	60.0
12	9	35233.0	45.0
16	9	72288.0	45.0
7	9	70199.0	135.0
36	9	32769.0	53.0
7	9	37529.0	90.0
10	9	24719.0	30.0
2	9	63954.0	40.0
7	9	30437.0	46.0
8	9	71496.0	39.0
21	9	27009.0	140.0
1	9	30190.0	45.0
1	9	63535.0	60.0
5	9	64522.0	75.0
10	9	39411.0	40.0
8	9	59694.0	38.0
13	9	32958.0	60.0
30	9	34130.0	25.0
60	9	51682.0	75.0
61	9	69056.0	28.0
1	9	59679.0	70.0
22	9	70361.0	30.0
13	9	27252.0	84.0
7	9	29995.0	48.0
27	9	33103.0	46.0
12	9	55464.0	40.0
1	9	73439.0	40.0
23	9	36874.0	75.0
26	9	56293.0	60.0
10	9	37127.0	28.0
12	9	57547.0	40.0
1	9	70483.0	102.0
60	9	23639.0	80.0
7	9	56811.0	47.0
13	9	51050.0	44.0
32	9	61888.0	48.0
13	9	39047.0	45.0
7	9	56267.0	48.0
35	9	57012.0	36.0
2	9	33584.0	60.0
4	9	34287.0	52.0
36	9	39045.0	46.0
1	9	54860.0	38.0
2	9	55862.0	30.0
43	9	75022.0	30.0
24	9	69741.0	44.0
31	9	51117.0	45.0
17	9	26815.0	60.0
62	9	53704.0	157.0
1	9	56087.0	50.0
4	9	60654.0	72.0
1	9	56848.0	53.0
26	9	61738.0	60.0
7	9	54782.0	38.0
4	9	39026.0	60.0
43	9	29513.0	210.0
15	9	60273.0	44.0
12	9	64904.0	45.0
4	9	70019.0	240.0
33	9	63286.0	82.0
2	9	33508.0	44.0
2	9	25826.0	38.0
23	9	54790.0	38.0
1	9	70560.0	180.0
22	9	57400.0	30.0
7	9	58026.0	40.0
11	9	31858.0	30.0
10	9	73847.0	40.0
13	9	52888.0	45.0
1	9	26343.0	45.0
10	9	23613.0	30.0
16	9	57235.0	74.0
27	9	58098.0	48.0
31	9	66795.0	461.0
1	9	66696.0	481.0
7	9	56591.0	50.0
10	9	56596.0	40.0
4	9	67576.0	225.0
1	9	70956.0	75.0
14	9	37176.0	30.0
15	9	38429.0	54.0
6	9	31949.0	40.0
1	9	29578.0	40.0
4	9	67382.0	354.0
15	9	69175.0	52.0
5	9	70609.0	188.0
1	9	73871.0	44.0
4	9	74656.0	50.0
44	9	27437.0	60.0
63	9	55937.0	50.0
8	9	28351.0	75.0
13	9	29668.0	128.0
19	9	28567.0	45.0
7	9	51571.0	45.0
7	9	52985.0	45.0
14	9	63223.0	45.0
7	9	52284.0	40.0
13	9	53870.0	40.0
1	9	71128.0	120.0
4	9	62909.0	76.0
1	9	29211.0	50.0
8	9	69802.0	37.0
7	9	74210.0	48.0
17	9	74680.0	45.0
1	9	51950.0	39.0
1	9	37241.0	39.0
49	9	65678.0	330.0
2	9	30437.0	100.0
8	9	36849.0	45.0
1	9	31726.0	50.0
12	9	56449.0	39.0
12	9	75327.0	30.0
7	9	69457.0	240.0
13	9	57639.0	40.0
10	9	58421.0	40.0
12	9	56152.0	40.0
2	9	32473.0	40.0
2	9	35296.0	40.0
8	9	64842.0	40.0
13	9	31149.0	75.0
22	9	28328.0	75.0
8	9	66508.0	53.0
64	9	72658.0	60.0
1	9	36235.0	40.0
4	9	54677.0	58.0
12	9	57834.0	50.0
1	9	57547.0	60.0
8	9	26687.0	90.0
1	9	59575.0	60.0
13	9	23566.0	30.0
5	9	38065.0	30.0
3	9	73654.0	40.0
1	9	64467.0	106.0
8	9	34555.0	40.0
14	9	36347.0	30.0
15	9	55425.0	44.0
8	9	70138.0	40.0
8	9	74328.0	45.0
13	9	54359.0	40.0
13	9	39482.0	51.0
13	9	72126.0	51.0
10	9	74737.0	30.0
1	9	71334.0	40.0
7	9	62707.0	46.0
6	9	66212.0	38.0
4	9	60876.0	70.0
2	9	32173.0	50.0
13	9	35767.0	47.0
23	9	57015.0	46.0
13	9	56331.0	67.0
30	9	69038.0	260.0
4	9	75054.0	50.0
26	9	73899.0	46.0
1	9	55916.0	44.0
8	9	72279.0	44.0
12	9	26495.0	60.0
12	9	58628.0	46.0
4	9	53494.0	60.0
26	9	54623.0	44.0
8	9	63608.0	50.0
4	9	70337.0	420.0
2	9	73011.0	44.0
1	9	70657.0	106.0
8	9	75143.0	36.0
4	9	59890.0	90.0
8	9	59316.0	38.0
1	9	68684.0	280.0
2	9	30584.0	90.0
1	9	36962.0	38.0
3	9	35746.0	45.0
44	9	36116.0	45.0
10	9	37396.0	45.0
12	9	62005.0	83.0
4	9	70239.0	294.0
12	9	25101.0	45.0
7	9	38056.0	45.0
1	9	54705.0	45.0
8	9	62926.0	45.0
3	9	62815.0	60.0
12	9	56042.0	46.0
43	9	75513.0	22.0
15	9	30878.0	70.0
1	9	64934.0	280.0
12	9	69760.0	30.0
23	9	70355.0	70.0
7	9	30688.0	40.0
13	9	67262.0	61.0
1	9	74006.0	50.0
4	9	35372.0	50.0
7	9	60209.0	90.0
1	9	57575.0	60.0
5	9	66640.0	270.0
13	9	56530.0	45.0
10	9	57604.0	45.0
1	9	31631.0	38.0
13	9	30679.0	100.0
16	9	65745.0	120.0
14	9	74231.0	23.0
36	9	27671.0	48.0
1	9	29149.0	39.0
1	9	58866.0	60.0
2	9	60446.0	40.0
1	9	62859.0	60.0
7	9	56423.0	58.0
14	9	55546.0	30.0
4	9	38743.0	60.0
3	9	54702.0	40.0
19	9	58424.0	39.0
13	9	66254.0	40.0
27	9	55193.0	45.0
1	9	25230.0	30.0
1	9	70493.0	121.0
28	9	66623.0	220.0
11	9	34203.0	44.0
36	9	32283.0	60.0
1	9	52742.0	40.0
7	9	72198.0	50.0
6	9	32309.0	38.0
4	9	72156.0	53.0
8	9	59965.0	46.0
24	9	68467.0	46.0
7	9	27336.0	45.0
2	9	35159.0	38.0
17	9	35664.0	45.0
3	9	34451.0	38.0
1	9	74672.0	45.0
8	9	34685.0	45.0
1	9	62455.0	61.0
4	9	57500.0	60.0
20	9	57946.0	20.0
1	9	70546.0	130.0
6	9	62057.0	29.0
36	9	55748.0	60.0
65	9	54807.0	90.0
8	9	30309.0	89.0
22	9	64110.0	30.0
4	9	70120.0	207.0
5	9	65277.0	270.0
1	9	69238.0	270.0
10	9	69805.0	300.0
23	9	51469.0	41.0
8	9	56453.0	38.0
1	9	74033.0	38.0
12	9	37423.0	38.0
13	9	27114.0	100.0
10	9	72184.0	30.0
4	9	63214.0	60.0
4	9	54362.0	40.0
8	9	26711.0	80.0
36	9	34975.0	60.0
7	9	36528.0	40.0
8	9	60383.0	38.0
1	9	55241.0	45.0
4	9	68363.0	300.0
2	9	52159.0	30.0
8	9	27296.0	76.0
13	9	66655.0	45.0
31	9	37443.0	45.0
7	9	62401.0	75.0
39	9	33543.0	18.0
26	9	74500.0	37.0
2	9	28468.0	45.0
7	9	61077.0	69.0
3	9	52436.0	40.0
33	9	54199.0	38.0
33	9	55653.0	58.0
40	9	59313.0	30.0
1	9	70849.0	100.0
39	9	27102.0	60.0
8	9	31861.0	45.0
7	9	66093.0	340.0
28	9	69206.0	80.0
13	9	28387.0	60.0
1	9	33326.0	44.0
1	9	63397.0	75.0
1	9	24553.0	30.0
8	9	55667.0	45.0
26	9	62604.0	40.0
1	9	60713.0	60.0
4	9	63679.0	60.0
10	9	30226.0	30.0
3	9	56513.0	40.0
1	9	74008.0	50.0
1	9	57281.0	60.0
8	9	28456.0	59.0
3	9	62476.0	60.0
15	9	63752.0	45.0
13	9	30418.0	130.0
24	9	58819.0	50.0
43	9	30278.0	60.0
13	9	36090.0	46.0
4	9	54331.0	52.0
1	9	58959.0	60.0
3	9	33738.0	45.0
8	9	27939.0	60.0
7	9	65433.0	360.0
3	9	37351.0	40.0
1	9	52491.0	47.0
1	9	52087.0	36.0
13	9	28297.0	85.0
8	9	62037.0	44.0
10	9	68340.0	240.0
12	9	64438.0	38.0
7	9	58700.0	46.0
[truncated: 21,460 more rows]
