# Supplementary material for: Framework for fusing traffic information from social and physical transportation data
Source: PLoS One. 2018 Aug 2;13(8):e0201531. doi: 10.1371/journal.pone.0201531 (PMC6072031; doi:10.1371/journal.pone.0201531)
Supplement: S1 Dataset — (ZIP) [file pone.0201531.s001.zip › Data/North Wenjin Road/2/threshold.csv]

pid	window	real_thresh	Naver	th_window	thresh
1	39	32.72584708208958	29.79310344827586	13	32.0
1	40	32.72584708208958	29.79310344827586	13	32.0
1	41	32.72584708208958	29.79310344827586	13	32.0
1	42	33.15814204198544	29.517241379310345	14	30.0
1	43	33.15814204198544	29.517241379310345	14	30.0
1	44	33.15814204198544	29.517241379310345	14	30.0
1	45	56.05354061190433	40.41269841269841	15	48.0
1	46	56.05354061190433	40.41269841269841	15	48.0
1	47	56.05354061190433	40.41269841269841	15	48.0
1	48	54.81133400128785	41.88636363636363	16	48.0
1	49	54.81133400128785	41.88636363636363	16	48.0
1	50	54.81133400128785	41.88636363636363	16	48.0
1	51	57.93194406037129	42.49	17	52.0
1	52	57.93194406037129	42.49	17	52.0
1	53	57.93194406037129	42.49	17	52.0
1	54	57.08310585486867	42.208	18	53.99999999999999
1	55	57.08310585486867	42.208	18	53.99999999999999
1	56	57.08310585486867	42.208	18	53.99999999999999
1	57	54.43251158582139	42.477064220183486	19	50.0
1	58	54.43251158582139	42.477064220183486	19	50.0
1	59	54.43251158582139	42.477064220183486	19	50.0
1	60	58.64166120224875	42.93396226415094	20	59.99999999999999
1	61	58.64166120224875	42.93396226415094	20	59.99999999999999
1	62	58.64166120224875	42.93396226415094	20	59.99999999999999
1	63	66.57856702284414	45.10489510489511	21	61.0
1	64	66.57856702284414	45.10489510489511	21	61.0
1	65	66.57856702284414	45.10489510489511	21	61.0
1	66	65.28484409759464	45.43262411347518	22	70.0
1	67	65.28484409759464	45.43262411347518	22	70.0
1	68	65.28484409759464	45.43262411347518	22	70.0
1	84	99999.0	44.875	28	99999.0
1	85	99999.0	44.875	28	99999.0
1	86	99999.0	44.875	28	99999.0
1	87	65.4850474862491	45.39914163090129	29	70.0
1	88	65.4850474862491	45.39914163090129	29	70.0
1	89	65.4850474862491	45.39914163090129	29	70.0
1	90	65.2606561148905	45.294930875576036	30	62.0
1	91	65.2606561148905	45.294930875576036	30	62.0
1	92	65.2606561148905	45.294930875576036	30	62.0
1	93	59.031614294058656	44.37426900584796	31	56.0
1	94	59.031614294058656	44.37426900584796	31	56.0
1	95	59.031614294058656	44.37426900584796	31	56.0
1	96	71.50747772351129	49.26943005181347	32	61.0
1	97	71.50747772351129	49.26943005181347	32	61.0
1	98	71.50747772351129	49.26943005181347	32	61.0
1	99	84.87111905203187	51.629411764705885	33	80.0
1	100	84.87111905203187	51.629411764705885	33	80.0
1	101	84.87111905203187	51.629411764705885	33	80.0
1	102	76.23178864912823	55.1530612244898	34	62.0
1	103	76.23178864912823	55.1530612244898	34	62.0
1	104	76.23178864912823	55.1530612244898	34	62.0
1	105	135.3400593187899	73.44776119402985	35	110.0
1	106	135.3400593187899	73.44776119402985	35	110.0
1	107	135.3400593187899	73.44776119402985	35	110.0
1	108	128.2505820156926	69.77884615384616	36	106.0
1	109	128.2505820156926	69.77884615384616	36	106.0
1	110	128.2505820156926	69.77884615384616	36	106.0
1	111	488.23088099860666	208.9561403508772	37	420.0
1	112	488.23088099860666	208.9561403508772	37	420.0
1	113	488.23088099860666	208.9561403508772	37	420.0
1	114	577.330154866585	281.9	38	481.0
1	115	577.330154866585	281.9	38	481.0
1	116	577.330154866585	281.9	38	481.0
1	117	532.2511422340735	236.68553459119497	39	421.0
1	118	532.2511422340735	236.68553459119497	39	421.0
1	119	532.2511422340735	236.68553459119497	39	421.0
1	120	218.92877277783163	84.4566037735849	40	188.0
1	121	218.92877277783163	84.4566037735849	40	188.0
1	122	218.92877277783163	84.4566037735849	40	188.0
1	123	211.48087824626361	74.60338983050848	41	183.0
1	124	211.48087824626361	74.60338983050848	41	183.0
1	125	211.48087824626361	74.60338983050848	41	183.0
1	126	66.74739750267713	44.958015267175576	42	61.0
1	127	66.74739750267713	44.958015267175576	42	61.0
1	128	66.74739750267713	44.958015267175576	42	61.0
2	39	99999.0	31.428571428571427	13	99999.0
2	40	99999.0	31.428571428571427	13	99999.0
2	41	99999.0	31.428571428571427	13	99999.0
2	42	32.835497674481324	29.423076923076923	14	31.0
2	43	32.835497674481324	29.423076923076923	14	31.0
2	44	32.835497674481324	29.423076923076923	14	31.0
2	45	56.95854284004017	40.57692307692308	15	46.0
2	46	56.95854284004017	40.57692307692308	15	46.0
2	47	56.95854284004017	40.57692307692308	15	46.0
2	48	76.25955328692478	51.04081632653061	16	62.0
2	49	76.25955328692478	51.04081632653061	16	62.0
2	50	76.25955328692478	51.04081632653061	16	62.0
2	51	54.12069050246558	41.93617021276596	17	46.0
2	52	54.12069050246558	41.93617021276596	17	46.0
2	53	54.12069050246558	41.93617021276596	17	46.0
2	54	74.08215320440657	48.473684210526315	18	60.0
2	55	74.08215320440657	48.473684210526315	18	60.0
2	56	74.08215320440657	48.473684210526315	18	60.0
2	57	58.78613444923827	39.357142857142854	19	46.0
2	58	58.78613444923827	39.357142857142854	19	46.0
2	59	58.78613444923827	39.357142857142854	19	46.0
2	60	49.71270901101825	34.875	20	40.0
2	61	49.71270901101825	34.875	20	40.0
2	62	49.71270901101825	34.875	20	40.0
2	63	58.781287906981106	37.63636363636363	21	46.0
2	64	58.781287906981106	37.63636363636363	21	46.0
2	65	58.781287906981106	37.63636363636363	21	46.0
2	66	56.42038970129566	37.666666666666664	22	46.0
2	67	56.42038970129566	37.666666666666664	22	46.0
2	68	56.42038970129566	37.666666666666664	22	46.0
2	84	99999.0	40.25	28	99999.0
2	85	99999.0	40.25	28	99999.0
2	86	99999.0	40.25	28	99999.0
2	87	66.65968745037114	41.03658536585366	29	60.0
2	88	66.65968745037114	41.03658536585366	29	60.0
2	89	66.65968745037114	41.03658536585366	29	60.0
2	90	100.6395975016043	45.63157894736842	30	120.0
2	91	100.6395975016043	45.63157894736842	30	120.0
2	92	100.6395975016043	45.63157894736842	30	120.0
2	93	71.248265431599	40.81666666666667	31	60.0
2	94	71.248265431599	40.81666666666667	31	60.0
2	95	71.248265431599	40.81666666666667	31	60.0
2	96	62.16180541893403	40.753246753246756	32	59.99999999999999
2	97	62.16180541893403	40.753246753246756	32	59.99999999999999
2	98	62.16180541893403	40.753246753246756	32	59.99999999999999
2	99	71.56872147811185	41.622950819672134	33	60.0
2	100	71.56872147811185	41.622950819672134	33	60.0
2	101	71.56872147811185	41.622950819672134	33	60.0
2	102	56.75304578080893	37.36206896551724	34	50.0
2	103	56.75304578080893	37.36206896551724	34	50.0
2	104	56.75304578080893	37.36206896551724	34	50.0
2	105	64.58201728954157	37.714285714285715	35	60.00000000000001
2	106	64.58201728954157	37.714285714285715	35	60.00000000000001
2	107	64.58201728954157	37.714285714285715	35	60.00000000000001
2	108	55.9189061763397	36.916666666666664	36	52.0
2	109	55.9189061763397	36.916666666666664	36	52.0
2	110	55.9189061763397	36.916666666666664	36	52.0
2	111	56.16146325106226	38.470588235294116	37	50.0
2	112	56.16146325106226	38.470588235294116	37	50.0
2	113	56.16146325106226	38.470588235294116	37	50.0
2	114	57.34237151798001	38.58490566037736	38	50.0
2	115	57.34237151798001	38.58490566037736	38	50.0
2	116	57.34237151798001	38.58490566037736	38	50.0
2	117	50.655631495713095	32.888888888888886	39	48.0
2	118	50.655631495713095	32.888888888888886	39	48.0
2	119	50.655631495713095	32.888888888888886	39	48.0
2	120	37.09325440458537	28.580645161290324	40	30.0
2	121	37.09325440458537	28.580645161290324	40	30.0
2	122	37.09325440458537	28.580645161290324	40	30.0
2	123	54.86729141333187	34.30769230769231	41	50.0
2	124	54.86729141333187	34.30769230769231	41	50.0
2	125	54.86729141333187	34.30769230769231	41	50.0
2	126	57.11726142253845	35.58730158730159	42	53.0
2	127	57.11726142253845	35.58730158730159	42	53.0
2	128	57.11726142253845	35.58730158730159	42	53.0
3	36	99999.0	30.0	12	99999.0
3	37	99999.0	30.0	12	99999.0
3	38	99999.0	30.0	12	99999.0
3	39	99999.0	30.666666666666668	13	99999.0
3	40	99999.0	30.666666666666668	13	99999.0
3	41	99999.0	30.666666666666668	13	99999.0
3	42	99999.0	37.625	14	99999.0
3	43	99999.0	37.625	14	99999.0
3	44	99999.0	37.625	14	99999.0
3	45	99999.0	38.583333333333336	15	99999.0
3	46	99999.0	38.583333333333336	15	99999.0
3	47	99999.0	38.583333333333336	15	99999.0
3	48	52.403963962620985	43.523809523809526	16	48.0
3	49	52.403963962620985	43.523809523809526	16	48.0
3	50	52.403963962620985	43.523809523809526	16	48.0
3	51	52.632966751878655	44.35294117647059	17	50.0
3	52	52.632966751878655	44.35294117647059	17	50.0
3	53	52.632966751878655	44.35294117647059	17	50.0
3	54	54.53913165238778	41.61904761904762	18	48.0
3	55	54.53913165238778	41.61904761904762	18	48.0
3	56	54.53913165238778	41.61904761904762	18	48.0
3	57	99999.0	42.54545454545455	19	99999.0
3	58	99999.0	42.54545454545455	19	99999.0
3	59	99999.0	42.54545454545455	19	99999.0
3	60	52.14232279060354	41.7	20	50.0
3	61	52.14232279060354	41.7	20	50.0
3	62	52.14232279060354	41.7	20	50.0
3	63	50.08187543896295	41.86666666666667	21	46.0
3	64	50.08187543896295	41.86666666666667	21	46.0
3	65	50.08187543896295	41.86666666666667	21	46.0
3	66	52.048813257694356	42.708333333333336	22	46.0
3	67	52.048813257694356	42.708333333333336	22	46.0
3	68	52.048813257694356	42.708333333333336	22	46.0
3	84	99999.0	47.5	28	99999.0
3	85	99999.0	47.5	28	99999.0
3	86	99999.0	47.5	28	99999.0
3	87	53.83286842806726	43.36666666666667	29	50.0
3	88	53.83286842806726	43.36666666666667	29	50.0
3	89	53.83286842806726	43.36666666666667	29	50.0
3	90	55.55879446162128	44.71052631578947	30	50.0
3	91	55.55879446162128	44.71052631578947	30	50.0
3	92	55.55879446162128	44.71052631578947	30	50.0
3	93	56.60299815980788	44.62	31	54.0
3	94	56.60299815980788	44.62	31	54.0
3	95	56.60299815980788	44.62	31	54.0
3	96	53.61099033742467	43.75	32	50.0
3	97	53.61099033742467	43.75	32	50.0
3	98	53.61099033742467	43.75	32	50.0
3	99	50.85125295864661	43.294117647058826	33	46.0
3	100	50.85125295864661	43.294117647058826	33	46.0
3	101	50.85125295864661	43.294117647058826	33	46.0
3	102	116.92508231230661	66.4375	34	100.0
3	103	116.92508231230661	66.4375	34	100.0
3	104	116.92508231230661	66.4375	34	100.0
3	105	72.13143780144333	50.05263157894737	35	61.0
3	106	72.13143780144333	50.05263157894737	35	61.0
3	107	72.13143780144333	50.05263157894737	35	61.0
3	108	193.00856243508537	90.44	36	150.0
3	109	193.00856243508537	90.44	36	150.0
3	110	193.00856243508537	90.44	36	150.0
3	111	99999.0	266.0	37	99999.0
3	112	99999.0	266.0	37	99999.0
3	113	99999.0	266.0	37	99999.0
3	114	99999.0	426.7692307692308	38	99999.0
3	115	99999.0	426.7692307692308	38	99999.0
3	116	99999.0	426.7692307692308	38	99999.0
3	117	784.8182150053437	298.46666666666664	39	99999.0
3	118	784.8182150053437	298.46666666666664	39	99999.0
3	119	784.8182150053437	298.46666666666664	39	99999.0
3	120	75.09237405875581	49.1875	40	60.0
3	121	75.09237405875581	49.1875	40	60.0
3	122	75.09237405875581	49.1875	40	60.0
3	123	54.54086000070493	43.074074074074076	41	53.0
3	124	54.54086000070493	43.074074074074076	41	53.0
3	125	54.54086000070493	43.074074074074076	41	53.0
3	126	60.456653686683275	43.51063829787234	42	58.0
3	127	60.456653686683275	43.51063829787234	42	58.0
3	128	60.456653686683275	43.51063829787234	42	58.0
4	39	99999.0	43.0	13	99999.0
4	40	99999.0	43.0	13	99999.0
4	41	99999.0	43.0	13	99999.0
4	42	48.01735586194711	39.46666666666667	14	45.0
4	43	48.01735586194711	39.46666666666667	14	45.0
4	44	48.01735586194711	39.46666666666667	14	45.0
4	45	56.459384368750214	45.35	15	52.0
4	46	56.459384368750214	45.35	15	52.0
4	47	56.459384368750214	45.35	15	52.0
4	48	59.70798544058383	48.0	16	54.0
4	49	59.70798544058383	48.0	16	54.0
4	50	59.70798544058383	48.0	16	54.0
4	51	57.09084351029643	46.48	17	52.0
4	52	57.09084351029643	46.48	17	52.0
4	53	57.09084351029643	46.48	17	52.0
4	54	58.811184145286305	47.029411764705884	18	54.0
4	55	58.811184145286305	47.029411764705884	18	54.0
4	56	58.811184145286305	47.029411764705884	18	54.0
4	57	56.494005982277876	45.857142857142854	19	52.0
4	58	56.494005982277876	45.857142857142854	19	52.0
4	59	56.494005982277876	45.857142857142854	19	52.0
4	60	71.90255311535276	51.483870967741936	20	61.0
4	61	71.90255311535276	51.483870967741936	20	61.0
4	62	71.90255311535276	51.483870967741936	20	61.0
4	63	69.43205410365215	49.72727272727273	21	63.0
4	64	69.43205410365215	49.72727272727273	21	63.0
4	65	69.43205410365215	49.72727272727273	21	63.0
4	66	69.96496862563619	49.16216216216216	22	60.0
4	67	69.96496862563619	49.16216216216216	22	60.0
4	68	69.96496862563619	49.16216216216216	22	60.0
4	87	57.79204161020054	47.07692307692308	29	54.0
4	88	57.79204161020054	47.07692307692308	29	54.0
4	89	57.79204161020054	47.07692307692308	29	54.0
4	90	69.82835820763582	52.6	30	62.0
4	91	69.82835820763582	52.6	30	62.0
4	92	69.82835820763582	52.6	30	62.0
4	93	83.72737992890777	55.291666666666664	31	81.0
4	94	83.72737992890777	55.291666666666664	31	81.0
4	95	83.72737992890777	55.291666666666664	31	81.0
4	96	86.17839327402714	58.68	32	80.0
4	97	86.17839327402714	58.68	32	80.0
4	98	86.17839327402714	58.68	32	80.0
4	99	81.92538618862099	57.525	33	80.0
4	100	81.92538618862099	57.525	33	80.0
4	101	81.92538618862099	57.525	33	80.0
4	102	124.32885820041986	73.41818181818182	34	110.0
4	103	124.32885820041986	73.41818181818182	34	110.0
4	104	124.32885820041986	73.41818181818182	34	110.0
4	105	286.9361633517168	132.4655172413793	35	216.0
4	106	286.9361633517168	132.4655172413793	35	216.0
4	107	286.9361633517168	132.4655172413793	35	216.0
4	108	421.7524812378155	165.35897435897436	36	320.0
4	109	421.7524812378155	165.35897435897436	36	320.0
4	110	421.7524812378155	165.35897435897436	36	320.0
4	111	553.5913384535966	288.3382352941176	37	484.0
4	112	553.5913384535966	288.3382352941176	37	484.0
4	113	553.5913384535966	288.3382352941176	37	484.0
4	114	539.1971661774564	325.0204081632653	38	400.0
4	115	539.1971661774564	325.0204081632653	38	400.0
4	116	539.1971661774564	325.0204081632653	38	400.0
4	117	570.2691532887707	284.1470588235294	39	470.0
4	118	570.2691532887707	284.1470588235294	39	470.0
4	119	570.2691532887707	284.1470588235294	39	470.0
4	120	543.9908414643298	210.7622950819672	40	420.0
4	121	543.9908414643298	210.7622950819672	40	420.0
4	122	543.9908414643298	210.7622950819672	40	420.0
4	123	72.07427779900077	51.31111111111111	41	61.0
4	124	72.07427779900077	51.31111111111111	41	61.0
4	125	72.07427779900077	51.31111111111111	41	61.0
4	126	72.1826926085854	52.470588235294116	42	63.0
4	127	72.1826926085854	52.470588235294116	42	63.0
4	128	72.1826926085854	52.470588235294116	42	63.0
5	39	99999.0	41.0	13	99999.0
5	40	99999.0	41.0	13	99999.0
5	41	99999.0	41.0	13	99999.0
5	45	99999.0	28.5	15	99999.0
5	46	99999.0	28.5	15	99999.0
5	47	99999.0	28.5	15	99999.0
5	48	99999.0	30.0	16	99999.0
5	49	99999.0	30.0	16	99999.0
5	50	99999.0	30.0	16	99999.0
5	51	99999.0	39.333333333333336	17	99999.0
5	52	99999.0	39.333333333333336	17	99999.0
5	53	99999.0	39.333333333333336	17	99999.0
5	54	99999.0	42.0	18	99999.0
5	55	99999.0	42.0	18	99999.0
5	56	99999.0	42.0	18	99999.0
5	57	99999.0	43.166666666666664	19	99999.0
5	58	99999.0	43.166666666666664	19	99999.0
5	59	99999.0	43.166666666666664	19	99999.0
5	60	99999.0	28.666666666666668	20	99999.0
5	61	99999.0	28.666666666666668	20	99999.0
5	62	99999.0	28.666666666666668	20	99999.0
5	63	99999.0	38.5	21	99999.0
5	64	99999.0	38.5	21	99999.0
5	65	99999.0	38.5	21	99999.0
5	66	99999.0	27.0	22	99999.0
5	67	99999.0	27.0	22	99999.0
5	68	99999.0	27.0	22	99999.0
5	84	99999.0	34.0	28	99999.0
5	85	99999.0	34.0	28	99999.0
5	86	99999.0	34.0	28	99999.0
5	87	99999.0	35.4	29	99999.0
5	88	99999.0	35.4	29	99999.0
5	89	99999.0	35.4	29	99999.0
5	90	99999.0	47.25	30	99999.0
5	91	99999.0	47.25	30	99999.0
5	92	99999.0	47.25	30	99999.0
5	93	99999.0	32.0	31	99999.0
5	94	99999.0	32.0	31	99999.0
5	95	99999.0	32.0	31	99999.0
5	96	99999.0	54.5	32	99999.0
5	97	99999.0	54.5	32	99999.0
5	98	99999.0	54.5	32	99999.0
5	99	99999.0	54.875	33	99999.0
5	100	99999.0	54.875	33	99999.0
5	101	99999.0	54.875	33	99999.0
5	102	215.82890698833623	100.65217391304348	34	150.0
5	103	215.82890698833623	100.65217391304348	34	150.0
5	104	215.82890698833623	100.65217391304348	34	150.0
5	105	217.15897675380677	97.375	35	99999.0
5	106	217.15897675380677	97.375	35	99999.0
5	107	217.15897675380677	97.375	35	99999.0
5	108	271.65545297500614	120.63157894736842	36	211.0
5	109	271.65545297500614	120.63157894736842	36	211.0
5	110	271.65545297500614	120.63157894736842	36	211.0
5	111	560.2859739522419	229.44444444444446	37	99999.0
5	112	560.2859739522419	229.44444444444446	37	99999.0
5	113	560.2859739522419	229.44444444444446	37	99999.0
5	114	99999.0	257.25	38	99999.0
5	115	99999.0	257.25	38	99999.0
5	116	99999.0	257.25	38	99999.0
5	117	416.61138996203397	195.3448275862069	39	400.0
5	118	416.61138996203397	195.3448275862069	39	400.0
5	119	416.61138996203397	195.3448275862069	39	400.0
5	120	279.1634501233397	122.34375	40	220.0
5	121	279.1634501233397	122.34375	40	220.0
5	122	279.1634501233397	122.34375	40	220.0
5	123	315.3478432818479	125.34146341463415	41	260.0
5	124	315.3478432818479	125.34146341463415	41	260.0
5	125	315.3478432818479	125.34146341463415	41	260.0
5	126	297.5155306527677	100.8	42	99999.0
5	127	297.5155306527677	100.8	42	99999.0
5	128	297.5155306527677	100.8	42	99999.0
6	42	99999.0	38.0	14	99999.0
6	43	99999.0	38.0	14	99999.0
6	44	99999.0	38.0	14	99999.0
6	45	99999.0	41.5	15	99999.0
6	46	99999.0	41.5	15	99999.0
6	47	99999.0	41.5	15	99999.0
6	48	99999.0	46.8	16	99999.0
6	49	99999.0	46.8	16	99999.0
6	50	99999.0	46.8	16	99999.0
6	51	99999.0	53.875	17	99999.0
6	52	99999.0	53.875	17	99999.0
6	53	99999.0	53.875	17	99999.0
6	54	99999.0	49.30769230769231	18	99999.0
6	55	99999.0	49.30769230769231	18	99999.0
6	56	99999.0	49.30769230769231	18	99999.0
6	57	99999.0	48.285714285714285	19	99999.0
6	58	99999.0	48.285714285714285	19	99999.0
6	59	99999.0	48.285714285714285	19	99999.0
6	60	99999.0	41.0	20	99999.0
6	61	99999.0	41.0	20	99999.0
6	62	99999.0	41.0	20	99999.0
6	63	99999.0	40.75	21	99999.0
6	64	99999.0	40.75	21	99999.0
6	65	99999.0	40.75	21	99999.0
6	66	99999.0	46.54545454545455	22	99999.0
6	67	99999.0	46.54545454545455	22	99999.0
6	68	99999.0	46.54545454545455	22	99999.0
6	87	99999.0	44.61538461538461	29	99999.0
6	88	99999.0	44.61538461538461	29	99999.0
6	89	99999.0	44.61538461538461	29	99999.0
6	90	99999.0	54.5	30	99999.0
6	91	99999.0	54.5	30	99999.0
6	92	99999.0	54.5	30	99999.0
6	93	99999.0	41.5	31	99999.0
6	94	99999.0	41.5	31	99999.0
6	95	99999.0	41.5	31	99999.0
6	96	99999.0	40.3	32	99999.0
6	97	99999.0	40.3	32	99999.0
6	98	99999.0	40.3	32	99999.0
6	99	99999.0	46.22222222222222	33	99999.0
6	100	99999.0	46.22222222222222	33	99999.0
6	101	99999.0	46.22222222222222	33	99999.0
6	102	99999.0	42.6	34	99999.0
6	103	99999.0	42.6	34	99999.0
6	104	99999.0	42.6	34	99999.0
6	105	63.69374907021718	42.6875	35	55.0
6	106	63.69374907021718	42.6875	35	55.0
6	107	63.69374907021718	42.6875	35	55.0
6	108	99999.0	40.5	36	99999.0
6	109	99999.0	40.5	36	99999.0
6	110	99999.0	40.5	36	99999.0
6	111	99999.0	48.6	37	99999.0
6	112	99999.0	48.6	37	99999.0
6	113	99999.0	48.6	37	99999.0
6	114	99999.0	40.5	38	99999.0
6	115	99999.0	40.5	38	99999.0
6	116	99999.0	40.5	38	99999.0
6	117	99999.0	44.5	39	99999.0
6	118	99999.0	44.5	39	99999.0
6	119	99999.0	44.5	39	99999.0
6	120	99999.0	41.5	40	99999.0
6	121	99999.0	41.5	40	99999.0
6	122	99999.0	41.5	40	99999.0
6	123	99999.0	45.125	41	99999.0
6	124	99999.0	45.125	41	99999.0
6	125	99999.0	45.125	41	99999.0
6	126	99999.0	41.166666666666664	42	99999.0
6	127	99999.0	41.166666666666664	42	99999.0
6	128	99999.0	41.166666666666664	42	99999.0
7	39	52.14938559079546	37.44444444444444	13	46.0
7	40	52.14938559079546	37.44444444444444	13	46.0
7	41	52.14938559079546	37.44444444444444	13	46.0
7	42	48.138847242937494	40.083333333333336	14	45.0
7	43	48.138847242937494	40.083333333333336	14	45.0
7	44	48.138847242937494	40.083333333333336	14	45.0
7	45	57.97165019932734	43.75471698113208	15	60.0
7	46	57.97165019932734	43.75471698113208	15	60.0
7	47	57.97165019932734	43.75471698113208	15	60.0
7	48	58.59817171657475	45.86046511627907	16	55.0
7	49	58.59817171657475	45.86046511627907	16	55.0
7	50	58.59817171657475	45.86046511627907	16	55.0
7	51	52.99905153304455	44.266666666666666	17	48.0
7	52	52.99905153304455	44.266666666666666	17	48.0
7	53	52.99905153304455	44.266666666666666	17	48.0
7	54	56.35896532504313	44.327586206896555	18	50.0
7	55	56.35896532504313	44.327586206896555	18	50.0
7	56	56.35896532504313	44.327586206896555	18	50.0
7	57	57.60945128575555	44.21568627450981	19	53.0
7	58	57.60945128575555	44.21568627450981	19	53.0
7	59	57.60945128575555	44.21568627450981	19	53.0
7	60	56.86981154360461	44.596774193548384	20	54.0
7	61	56.86981154360461	44.596774193548384	20	54.0
7	62	56.86981154360461	44.596774193548384	20	54.0
7	63	54.83856247064533	45.09090909090909	21	50.0
7	64	54.83856247064533	45.09090909090909	21	50.0
7	65	54.83856247064533	45.09090909090909	21	50.0
7	66	57.01923489600455	45.36923076923077	22	54.0
7	67	57.01923489600455	45.36923076923077	22	54.0
7	68	57.01923489600455	45.36923076923077	22	54.0
7	84	99999.0	52.25	28	99999.0
7	85	99999.0	52.25	28	99999.0
7	86	99999.0	52.25	28	99999.0
7	87	56.695554418523244	46.311688311688314	29	53.0
7	88	56.695554418523244	46.311688311688314	29	53.0
7	89	56.695554418523244	46.311688311688314	29	53.0
7	90	58.98878575115221	46.647619047619045	30	54.0
7	91	58.98878575115221	46.647619047619045	30	54.0
7	92	58.98878575115221	46.647619047619045	30	54.0
7	93	71.62796412095888	50.50406504065041	31	62.0
7	94	71.62796412095888	50.50406504065041	31	62.0
7	95	71.62796412095888	50.50406504065041	31	62.0
7	96	72.0371034162745	51.819047619047616	32	62.0
7	97	72.0371034162745	51.819047619047616	32	62.0
7	98	72.0371034162745	51.819047619047616	32	62.0
7	99	89.99635775037476	55.90425531914894	33	90.0
7	100	89.99635775037476	55.90425531914894	33	90.0
7	101	89.99635775037476	55.90425531914894	33	90.0
7	102	308.84931200991696	126.37435897435897	34	280.0
7	103	308.84931200991696	126.37435897435897	34	280.0
7	104	308.84931200991696	126.37435897435897	34	280.0
7	105	254.7675510131383	123.0	35	200.0
7	106	254.7675510131383	123.0	35	200.0
7	107	254.7675510131383	123.0	35	200.0
7	108	202.20466708142504	95.53571428571429	36	165.0
7	109	202.20466708142504	95.53571428571429	36	165.0
7	110	202.20466708142504	95.53571428571429	36	165.0
7	111	604.4461814190404	282.15315315315314	37	500.0
7	112	604.4461814190404	282.15315315315314	37	500.0
7	113	604.4461814190404	282.15315315315314	37	500.0
7	114	669.5803896771419	331.19191919191917	38	570.0
7	115	669.5803896771419	331.19191919191917	38	570.0
7	116	669.5803896771419	331.19191919191917	38	570.0
7	117	617.6824295433271	291.094674556213	39	570.0
7	118	617.6824295433271	291.094674556213	39	570.0
7	119	617.6824295433271	291.094674556213	39	570.0
7	120	525.2152569756668	179.35046728971963	40	400.0
7	121	525.2152569756668	179.35046728971963	40	400.0
7	122	525.2152569756668	179.35046728971963	40	400.0
7	123	127.220823400477	59.967213114754095	41	136.0
7	124	127.220823400477	59.967213114754095	41	136.0
7	125	127.220823400477	59.967213114754095	41	136.0
7	126	70.88671740205989	49.440298507462686	42	61.99999999999999
7	127	70.88671740205989	49.440298507462686	42	61.99999999999999
7	128	70.88671740205989	49.440298507462686	42	61.99999999999999
8	39	31.33441508290895	30.166666666666668	13	31.0
8	40	31.33441508290895	30.166666666666668	13	31.0
8	41	31.33441508290895	30.166666666666668	13	31.0
8	42	54.044283391540546	36.648648648648646	14	48.0
8	43	54.044283391540546	36.648648648648646	14	48.0
8	44	54.044283391540546	36.648648648648646	14	48.0
8	45	72.48025402154883	49.41860465116279	15	61.0
8	46	72.48025402154883	49.41860465116279	15	61.0
8	47	72.48025402154883	49.41860465116279	15	61.0
8	48	78.48319959333207	54.246753246753244	16	69.0
8	49	78.48319959333207	54.246753246753244	16	69.0
8	50	78.48319959333207	54.246753246753244	16	69.0
8	51	75.18357318533907	52.0958904109589	17	61.0
8	52	75.18357318533907	52.0958904109589	17	61.0
8	53	75.18357318533907	52.0958904109589	17	61.0
8	54	99.82703614965861	56.46218487394958	18	91.0
8	55	99.82703614965861	56.46218487394958	18	91.0
8	56	99.82703614965861	56.46218487394958	18	91.0
8	57	52.7841004574292	41.8235294117647	19	46.0
8	58	52.7841004574292	41.8235294117647	19	46.0
8	59	52.7841004574292	41.8235294117647	19	46.0
8	60	56.04453365560286	43.014925373134325	20	50.0
8	61	56.04453365560286	43.014925373134325	20	50.0
8	62	56.04453365560286	43.014925373134325	20	50.0
8	63	58.41956752776436	43.142857142857146	21	50.0
8	64	58.41956752776436	43.142857142857146	21	50.0
8	65	58.41956752776436	43.142857142857146	21	50.0
8	66	64.37752512750352	44.93103448275862	22	61.0
8	67	64.37752512750352	44.93103448275862	22	61.0
8	68	64.37752512750352	44.93103448275862	22	61.0
8	84	99999.0	45.0	28	99999.0
8	85	99999.0	45.0	28	99999.0
8	86	99999.0	45.0	28	99999.0
8	87	76.24756777486805	47.827586206896555	29	91.0
8	88	76.24756777486805	47.827586206896555	29	91.0
8	89	76.24756777486805	47.827586206896555	29	91.0
8	90	72.63114125582695	47.55339805825243	30	75.0
8	91	72.63114125582695	47.55339805825243	30	75.0
8	92	72.63114125582695	47.55339805825243	30	75.0
8	93	64.23632043544964	44.5625	31	60.0
8	94	64.23632043544964	44.5625	31	60.0
8	95	64.23632043544964	44.5625	31	60.0
8	96	51.51590072910571	41.92857142857143	32	46.0
8	97	51.51590072910571	41.92857142857143	32	46.0
8	98	51.51590072910571	41.92857142857143	32	46.0
8	99	68.48929095658988	45.72641509433962	33	68.0
8	100	68.48929095658988	45.72641509433962	33	68.0
8	101	68.48929095658988	45.72641509433962	33	68.0
8	102	58.77733017863655	43.6	34	59.99999999999999
8	103	58.77733017863655	43.6	34	59.99999999999999
8	104	58.77733017863655	43.6	34	59.99999999999999
8	105	65.29915288768872	43.96103896103896	35	62.0
8	106	65.29915288768872	43.96103896103896	35	62.0
8	107	65.29915288768872	43.96103896103896	35	62.0
8	108	66.35083586319793	44.75714285714286	36	61.00000000000001
8	109	66.35083586319793	44.75714285714286	36	61.00000000000001
8	110	66.35083586319793	44.75714285714286	36	61.00000000000001
8	111	65.40195251393295	45.28	37	70.0
8	112	65.40195251393295	45.28	37	70.0
8	113	65.40195251393295	45.28	37	70.0
8	114	55.961845607410424	42.57746478873239	38	50.00000000000001
8	115	55.961845607410424	42.57746478873239	38	50.00000000000001
8	116	55.961845607410424	42.57746478873239	38	50.00000000000001
8	117	56.86643457699681	40.60655737704918	39	56.0
8	118	56.86643457699681	40.60655737704918	39	56.0
8	119	56.86643457699681	40.60655737704918	39	56.0
8	120	55.70471893112439	39.478873239436616	40	53.0
8	121	55.70471893112439	39.478873239436616	40	53.0
8	122	55.70471893112439	39.478873239436616	40	53.0
8	123	48.6790881710925	36.5	41	41.0
8	124	48.6790881710925	36.5	41	41.0
8	125	48.6790881710925	36.5	41	41.0
8	126	59.776912430126885	40.5679012345679	42	53.0
8	127	59.776912430126885	40.5679012345679	42	53.0
8	128	59.776912430126885	40.5679012345679	42	53.0
9	96	99999.0	16.0	32	99999.0
9	97	99999.0	16.0	32	99999.0
9	98	99999.0	16.0	32	99999.0
9	99	99999.0	66.66666666666667	33	99999.0
9	100	99999.0	66.66666666666667	33	99999.0
9	101	99999.0	66.66666666666667	33	99999.0
9	108	99999.0	79.83333333333333	36	99999.0
9	109	99999.0	79.83333333333333	36	99999.0
9	110	99999.0	79.83333333333333	36	99999.0
9	111	99999.0	60.5	37	99999.0
9	112	99999.0	60.5	37	99999.0
9	113	99999.0	60.5	37	99999.0
9	114	99999.0	32.0	38	99999.0
9	115	99999.0	32.0	38	99999.0
9	116	99999.0	32.0	38	99999.0
9	117	99999.0	114.0	39	99999.0
9	118	99999.0	114.0	39	99999.0
9	119	99999.0	114.0	39	99999.0
9	120	99999.0	32.333333333333336	40	99999.0
9	121	99999.0	32.333333333333336	40	99999.0
9	122	99999.0	32.333333333333336	40	99999.0
9	123	99999.0	29.0	41	99999.0
9	124	99999.0	29.0	41	99999.0
9	125	99999.0	29.0	41	99999.0
9	126	99999.0	20.0	42	99999.0
9	127	99999.0	20.0	42	99999.0
9	128	99999.0	20.0	42	99999.0
9	45	99999.0	83.0	15	99999.0
9	46	99999.0	83.0	15	99999.0
9	47	99999.0	83.0	15	99999.0
9	48	99999.0	80.0	16	99999.0
9	49	99999.0	80.0	16	99999.0
9	50	99999.0	80.0	16	99999.0
9	51	99999.0	81.33333333333333	17	99999.0
9	52	99999.0	81.33333333333333	17	99999.0
9	53	99999.0	81.33333333333333	17	99999.0
9	54	99999.0	79.75	18	99999.0
9	55	99999.0	79.75	18	99999.0
9	56	99999.0	79.75	18	99999.0
9	57	99999.0	160.0	19	99999.0
9	58	99999.0	160.0	19	99999.0
9	59	99999.0	160.0	19	99999.0
9	60	99999.0	42.0	20	99999.0
9	61	99999.0	42.0	20	99999.0
9	62	99999.0	42.0	20	99999.0
9	63	99999.0	23.0	21	99999.0
9	64	99999.0	23.0	21	99999.0
9	65	99999.0	23.0	21	99999.0
9	66	99999.0	23.0	22	99999.0
9	67	99999.0	23.0	22	99999.0
9	68	99999.0	23.0	22	99999.0
9	87	99999.0	16.0	29	99999.0
9	88	99999.0	16.0	29	99999.0
9	89	99999.0	16.0	29	99999.0
9	90	99999.0	46.6	30	99999.0
9	91	99999.0	46.6	30	99999.0
9	92	99999.0	46.6	30	99999.0
9	93	99999.0	23.0	31	99999.0
9	94	99999.0	23.0	31	99999.0
9	95	99999.0	23.0	31	99999.0
10	39	32.89786448804936	29.333333333333332	13	30.0
10	40	32.89786448804936	29.333333333333332	13	30.0
10	41	32.89786448804936	29.333333333333332	13	30.0
10	42	31.921320343559643	29.8	14	31.0
10	43	31.921320343559643	29.8	14	31.0
10	44	31.921320343559643	29.8	14	31.0
10	45	46.286509507923306	33.10344827586207	15	40.0
10	46	46.286509507923306	33.10344827586207	15	40.0
10	47	46.286509507923306	33.10344827586207	15	40.0
10	48	99999.0	40.07142857142857	16	99999.0
10	49	99999.0	40.07142857142857	16	99999.0
10	50	99999.0	40.07142857142857	16	99999.0
10	51	493.8568641458556	61.47222222222222	17	99999.0
10	52	493.8568641458556	61.47222222222222	17	99999.0
10	53	493.8568641458556	61.47222222222222	17	99999.0
10	54	49.43120585964589	35.26923076923077	18	41.0
10	55	49.43120585964589	35.26923076923077	18	41.0
10	56	49.43120585964589	35.26923076923077	18	41.0
10	57	50.71854243136024	34.76190476190476	19	40.0
10	58	50.71854243136024	34.76190476190476	19	40.0
10	59	50.71854243136024	34.76190476190476	19	40.0
10	60	56.663593818263976	40.078947368421055	20	46.0
10	61	56.663593818263976	40.078947368421055	20	46.0
10	62	56.663593818263976	40.078947368421055	20	46.0
10	63	49.37303432819952	35.30769230769231	21	40.0
10	64	49.37303432819952	35.30769230769231	21	40.0
10	65	49.37303432819952	35.30769230769231	21	40.0
10	66	56.034986426056264	39.875	22	46.0
10	67	56.034986426056264	39.875	22	46.0
10	68	56.034986426056264	39.875	22	46.0
10	84	99999.0	39.6	28	99999.0
10	85	99999.0	39.6	28	99999.0
10	86	99999.0	39.6	28	99999.0
10	87	56.336714128618254	41.19642857142857	29	48.0
10	88	56.336714128618254	41.19642857142857	29	48.0
10	89	56.336714128618254	41.19642857142857	29	48.0
10	90	56.688010110598526	39.63265306122449	30	45.0
10	91	56.688010110598526	39.63265306122449	30	45.0
10	92	56.688010110598526	39.63265306122449	30	45.0
10	93	61.19279116110499	43.40425531914894	31	60.0
10	94	61.19279116110499	43.40425531914894	31	60.0
10	95	61.19279116110499	43.40425531914894	31	60.0
10	96	58.3113883008419	42.5	32	53.0
10	97	58.3113883008419	42.5	32	53.0
10	98	58.3113883008419	42.5	32	53.0
10	99	56.45949456093649	42.266666666666666	33	50.0
10	100	56.45949456093649	42.266666666666666	33	50.0
10	101	56.45949456093649	42.266666666666666	33	50.0
10	102	53.66090945992398	42.714285714285715	34	46.0
10	103	53.66090945992398	42.714285714285715	34	46.0
10	104	53.66090945992398	42.714285714285715	34	46.0
10	105	77.61908808818984	53.51724137931034	35	61.0
10	106	77.61908808818984	53.51724137931034	35	61.0
10	107	77.61908808818984	53.51724137931034	35	61.0
10	108	189.63240917281837	75.92857142857143	36	179.0
10	109	189.63240917281837	75.92857142857143	36	179.0
10	110	189.63240917281837	75.92857142857143	36	179.0
10	111	105.82738056154832	60.5	37	119.99999999999999
10	112	105.82738056154832	60.5	37	119.99999999999999
10	113	105.82738056154832	60.5	37	119.99999999999999
10	114	644.1661556072761	292.73333333333335	38	515.0
10	115	644.1661556072761	292.73333333333335	38	515.0
10	116	644.1661556072761	292.73333333333335	38	515.0
10	117	520.1931576409761	236.5	39	340.0
10	118	520.1931576409761	236.5	39	340.0
10	119	520.1931576409761	236.5	39	340.0
10	120	65.20680364337974	43.724137931034484	40	60.0
10	121	65.20680364337974	43.724137931034484	40	60.0
10	122	65.20680364337974	43.724137931034484	40	60.0
10	123	56.74541551571858	41.611111111111114	41	60.0
10	124	56.74541551571858	41.611111111111114	41	60.0
10	125	56.74541551571858	41.611111111111114	41	60.0
10	126	57.89293869135102	39.06153846153846	42	53.0
10	127	57.89293869135102	39.06153846153846	42	53.0
10	128	57.89293869135102	39.06153846153846	42	53.0
11	39	99999.0	30.0	13	99999.0
11	40	99999.0	30.0	13	99999.0
11	41	99999.0	30.0	13	99999.0
11	42	99999.0	32.666666666666664	14	99999.0
11	43	99999.0	32.666666666666664	14	99999.0
11	44	99999.0	32.666666666666664	14	99999.0
11	45	99999.0	39.0	15	99999.0
11	46	99999.0	39.0	15	99999.0
11	47	99999.0	39.0	15	99999.0
11	48	99999.0	41.5	16	99999.0
11	49	99999.0	41.5	16	99999.0
11	50	99999.0	41.5	16	99999.0
11	51	99999.0	44.166666666666664	17	99999.0
11	52	99999.0	44.166666666666664	17	99999.0
11	53	99999.0	44.166666666666664	17	99999.0
11	54	99999.0	35.6	18	99999.0
11	55	99999.0	35.6	18	99999.0
11	56	99999.0	35.6	18	99999.0
11	57	51.65624129202678	41.357142857142854	19	45.0
11	58	51.65624129202678	41.357142857142854	19	45.0
11	59	51.65624129202678	41.357142857142854	19	45.0
11	60	99999.0	44.75	20	99999.0
11	61	99999.0	44.75	20	99999.0
11	62	99999.0	44.75	20	99999.0
11	63	99999.0	47.285714285714285	21	99999.0
11	64	99999.0	47.285714285714285	21	99999.0
11	65	99999.0	47.285714285714285	21	99999.0
11	66	99999.0	46.2	22	99999.0
11	67	99999.0	46.2	22	99999.0
11	68	99999.0	46.2	22	99999.0
11	87	99999.0	44.45454545454545	29	99999.0
11	88	99999.0	44.45454545454545	29	99999.0
11	89	99999.0	44.45454545454545	29	99999.0
11	90	99999.0	50.72727272727273	30	99999.0
11	91	99999.0	50.72727272727273	30	99999.0
11	92	99999.0	50.72727272727273	30	99999.0
11	93	68.6064486788595	48.32	31	61.00000000000001
11	94	68.6064486788595	48.32	31	61.00000000000001
11	95	68.6064486788595	48.32	31	61.00000000000001
11	96	99999.0	50.285714285714285	32	99999.0
11	97	99999.0	50.285714285714285	32	99999.0
11	98	99999.0	50.285714285714285	32	99999.0
11	99	99999.0	56.54545454545455	33	99999.0
11	100	99999.0	56.54545454545455	33	99999.0
11	101	99999.0	56.54545454545455	33	99999.0
11	102	123.72130779304098	68.76923076923077	34	106.0
11	103	123.72130779304098	68.76923076923077	34	106.0
11	104	123.72130779304098	68.76923076923077	34	106.0
11	105	274.8252881948459	120.86666666666666	35	211.0
11	106	274.8252881948459	120.86666666666666	35	211.0
11	107	274.8252881948459	120.86666666666666	35	211.0
11	108	99999.0	78.45454545454545	36	99999.0
11	109	99999.0	78.45454545454545	36	99999.0
11	110	99999.0	78.45454545454545	36	99999.0
11	111	99999.0	497.0	37	99999.0
11	112	99999.0	497.0	37	99999.0
11	113	99999.0	497.0	37	99999.0
11	114	99999.0	370.6666666666667	38	99999.0
11	115	99999.0	370.6666666666667	38	99999.0
11	116	99999.0	370.6666666666667	38	99999.0
11	117	99999.0	257.1	39	99999.0
11	118	99999.0	257.1	39	99999.0
11	119	99999.0	257.1	39	99999.0
11	120	99999.0	162.85714285714286	40	99999.0
11	121	99999.0	162.85714285714286	40	99999.0
11	122	99999.0	162.85714285714286	40	99999.0
11	123	99999.0	176.75	41	99999.0
11	124	99999.0	176.75	41	99999.0
11	125	99999.0	176.75	41	99999.0
11	126	60.13586454183152	42.05882352941177	42	60.0
11	127	60.13586454183152	42.05882352941177	42	60.0
11	128	60.13586454183152	42.05882352941177	42	60.0
12	36	99999.0	40.0	12	99999.0
12	37	99999.0	40.0	12	99999.0
12	38	99999.0	40.0	12	99999.0
12	39	99999.0	33.63636363636363	13	99999.0
12	40	99999.0	33.63636363636363	13	99999.0
12	41	99999.0	33.63636363636363	13	99999.0
12	42	54.45727916718731	36.611111111111114	14	48.0
12	43	54.45727916718731	36.611111111111114	14	48.0
12	44	54.45727916718731	36.611111111111114	14	48.0
12	45	58.92860083139743	43.2093023255814	15	53.0
12	46	58.92860083139743	43.2093023255814	15	53.0
12	47	58.92860083139743	43.2093023255814	15	53.0
12	48	98.36009375317047	59.170731707317074	16	90.0
12	49	98.36009375317047	59.170731707317074	16	90.0
12	50	98.36009375317047	59.170731707317074	16	90.0
12	51	75.57435776652375	51.04255319148936	17	60.0
12	52	75.57435776652375	51.04255319148936	17	60.0
12	53	75.57435776652375	51.04255319148936	17	60.0
12	54	96.8126383559543	54.37837837837838	18	90.0
12	55	96.8126383559543	54.37837837837838	18	90.0
12	56	96.8126383559543	54.37837837837838	18	90.0
12	57	60.01030866059483	43.391304347826086	19	50.0
12	58	60.01030866059483	43.391304347826086	19	50.0
12	59	60.01030866059483	43.391304347826086	19	50.0
12	60	59.63159422041108	42.888888888888886	20	53.0
12	61	59.63159422041108	42.888888888888886	20	53.0
12	62	59.63159422041108	42.888888888888886	20	53.0
12	63	56.552584316047984	42.339285714285715	21	50.0
12	64	56.552584316047984	42.339285714285715	21	50.0
12	65	56.552584316047984	42.339285714285715	21	50.0
12	66	56.05411254326792	42.55357142857143	22	50.0
12	67	56.05411254326792	42.55357142857143	22	50.0
12	68	56.05411254326792	42.55357142857143	22	50.0
12	84	99999.0	44.0	28	99999.0
12	85	99999.0	44.0	28	99999.0
12	86	99999.0	44.0	28	99999.0
12	87	65.67748742995502	45.59090909090909	29	60.0
12	88	65.67748742995502	45.59090909090909	29	60.0
12	89	65.67748742995502	45.59090909090909	29	60.0
12	90	83.5343166881021	46.567567567567565	30	120.0
12	91	83.5343166881021	46.567567567567565	30	120.0
12	92	83.5343166881021	46.567567567567565	30	120.0
12	93	63.937810546843224	43.935483870967744	31	60.0
12	94	63.937810546843224	43.935483870967744	31	60.0
12	95	63.937810546843224	43.935483870967744	31	60.0
12	96	65.01599550026573	44.04761904761905	32	68.0
12	97	65.01599550026573	44.04761904761905	32	68.0
12	98	65.01599550026573	44.04761904761905	32	68.0
12	99	64.71521532906395	43.41818181818182	33	70.0
12	100	64.71521532906395	43.41818181818182	33	70.0
12	101	64.71521532906395	43.41818181818182	33	70.0
12	102	58.412932210975846	40.775862068965516	34	59.99999999999999
12	103	58.412932210975846	40.775862068965516	34	59.99999999999999
12	104	58.412932210975846	40.775862068965516	34	59.99999999999999
12	105	67.05224215668642	44.022222222222226	35	61.0
12	106	67.05224215668642	44.022222222222226	35	61.0
12	107	67.05224215668642	44.022222222222226	35	61.0
12	108	180.67114864221935	58.76	36	180.0
12	109	180.67114864221935	58.76	36	180.0
12	110	180.67114864221935	58.76	36	180.0
12	111	56.523467329214185	40.340425531914896	37	48.0
12	112	56.523467329214185	40.340425531914896	37	48.0
12	113	56.523467329214185	40.340425531914896	37	48.0
12	114	58.20833293469317	40.21212121212121	38	48.0
12	115	58.20833293469317	40.21212121212121	38	48.0
12	116	58.20833293469317	40.21212121212121	38	48.0
12	117	48.98983258011142	34.689655172413794	39	40.0
12	118	48.98983258011142	34.689655172413794	39	40.0
12	119	48.98983258011142	34.689655172413794	39	40.0
12	120	49.790084485114406	34.54761904761905	40	40.0
12	121	49.790084485114406	34.54761904761905	40	40.0
12	122	49.790084485114406	34.54761904761905	40	40.0
12	123	58.294901745194096	39.28813559322034	41	53.0
12	124	58.294901745194096	39.28813559322034	41	53.0
12	125	58.294901745194096	39.28813559322034	41	53.0
12	126	56.70976960752051	40.07692307692308	42	49.0
12	127	56.70976960752051	40.07692307692308	42	49.0
12	128	56.70976960752051	40.07692307692308	42	49.0
13	36	99999.0	36.0	12	99999.0
13	37	99999.0	36.0	12	99999.0
13	38	99999.0	36.0	12	99999.0
13	39	49.70423278435753	38.8235294117647	13	46.0
13	40	49.70423278435753	38.8235294117647	13	46.0
13	41	49.70423278435753	38.8235294117647	13	46.0
13	42	57.73555891717605	42.44444444444444	14	54.0
13	43	57.73555891717605	42.44444444444444	14	54.0
13	44	57.73555891717605	42.44444444444444	14	54.0
13	45	79.24782493947382	52.56	15	72.0
13	46	79.24782493947382	52.56	15	72.0
13	47	79.24782493947382	52.56	15	72.0
13	48	100.00350207579956	63.921052631578945	16	85.0
13	49	100.00350207579956	63.921052631578945	16	85.0
13	50	100.00350207579956	63.921052631578945	16	85.0
13	51	120.61750365740696	66.88888888888889	17	120.0
13	52	120.61750365740696	66.88888888888889	17	120.0
13	53	120.61750365740696	66.88888888888889	17	120.0
13	54	101.60885345185312	61.072916666666664	18	90.0
13	55	101.60885345185312	61.072916666666664	18	90.0
13	56	101.60885345185312	61.072916666666664	18	90.0
13	57	77.86251743019314	54.946666666666665	19	70.0
13	58	77.86251743019314	54.946666666666665	19	70.0
13	59	77.86251743019314	54.946666666666665	19	70.0
13	60	71.80412001240646	49.28787878787879	20	60.0
13	61	71.80412001240646	49.28787878787879	20	60.0
13	62	71.80412001240646	49.28787878787879	20	60.0
13	63	67.0846281982268	48.31111111111111	21	60.0
13	64	67.0846281982268	48.31111111111111	21	60.0
13	65	67.0846281982268	48.31111111111111	21	60.0
13	66	68.0085839418742	47.75581395348837	22	62.0
13	67	68.0085839418742	47.75581395348837	22	62.0
13	68	68.0085839418742	47.75581395348837	22	62.0
13	84	99999.0	60.0	28	99999.0
13	85	99999.0	60.0	28	99999.0
13	86	99999.0	60.0	28	99999.0
13	87	67.9584775739435	48.827586206896555	29	60.0
13	88	67.9584775739435	48.827586206896555	29	60.0
13	89	67.9584775739435	48.827586206896555	29	60.0
13	90	75.7904693897145	50.81012658227848	30	72.0
13	91	75.7904693897145	50.81012658227848	30	72.0
13	92	75.7904693897145	50.81012658227848	30	72.0
13	93	54.86267957857488	45.76	31	50.0
13	94	54.86267957857488	45.76	31	50.0
13	95	54.86267957857488	45.76	31	50.0
13	96	51.94636253923572	44.725	32	48.0
13	97	51.94636253923572	44.725	32	48.0
13	98	51.94636253923572	44.725	32	48.0
13	99	73.42998944668922	51.26315789473684	33	75.0
13	100	73.42998944668922	51.26315789473684	33	75.0
13	101	73.42998944668922	51.26315789473684	33	75.0
13	102	67.68769873419782	48.80597014925373	34	60.0
13	103	67.68769873419782	48.80597014925373	34	60.0
13	104	67.68769873419782	48.80597014925373	34	60.0
13	105	68.65927632573732	48.357142857142854	35	66.0
13	106	68.65927632573732	48.357142857142854	35	66.0
13	107	68.65927632573732	48.357142857142854	35	66.0
13	108	65.66042850068985	47.69230769230769	36	60.0
13	109	65.66042850068985	47.69230769230769	36	60.0
13	110	65.66042850068985	47.69230769230769	36	60.0
13	111	67.83725411045633	48.41269841269841	37	60.0
13	112	67.83725411045633	48.41269841269841	37	60.0
13	113	67.83725411045633	48.41269841269841	37	60.0
13	114	53.260004839753506	44.8235294117647	38	50.0
13	115	53.260004839753506	44.8235294117647	38	50.0
13	116	53.260004839753506	44.8235294117647	38	50.0
13	117	59.18549879861922	43.490566037735846	39	54.0
13	118	59.18549879861922	43.490566037735846	39	54.0
13	119	59.18549879861922	43.490566037735846	39	54.0
13	120	55.8364523240581	43.516666666666666	40	50.0
13	121	55.8364523240581	43.516666666666666	40	50.0
13	122	55.8364523240581	43.516666666666666	40	50.0
13	123	53.642174149387955	42.205882352941174	41	46.0
13	124	53.642174149387955	42.205882352941174	41	46.0
13	125	53.642174149387955	42.205882352941174	41	46.0
13	126	56.37568812522137	43.41818181818182	42	50.0
13	127	56.37568812522137	43.41818181818182	42	50.0
13	128	56.37568812522137	43.41818181818182	42	50.0
14	39	99999.0	52.75	13	99999.0
14	40	99999.0	52.75	13	99999.0
14	41	99999.0	52.75	13	99999.0
14	42	38.52475946793893	28.923076923076923	14	31.0
14	43	38.52475946793893	28.923076923076923	14	31.0
14	44	38.52475946793893	28.923076923076923	14	31.0
14	45	99999.0	39.5	15	99999.0
14	46	99999.0	39.5	15	99999.0
14	47	99999.0	39.5	15	99999.0
14	48	99999.0	33.666666666666664	16	99999.0
14	49	99999.0	33.666666666666664	16	99999.0
14	50	99999.0	33.666666666666664	16	99999.0
14	51	99999.0	39.75	17	99999.0
14	52	99999.0	39.75	17	99999.0
14	53	99999.0	39.75	17	99999.0
14	54	99999.0	42.81818181818182	18	99999.0
14	55	99999.0	42.81818181818182	18	99999.0
14	56	99999.0	42.81818181818182	18	99999.0
14	57	30.935660171779823	29.875	19	30.0
14	58	30.935660171779823	29.875	19	30.0
14	59	30.935660171779823	29.875	19	30.0
14	60	45.867447898608994	32.294117647058826	20	45.0
14	61	45.867447898608994	32.294117647058826	20	45.0
14	62	45.867447898608994	32.294117647058826	20	45.0
14	63	99999.0	33.38461538461539	21	99999.0
14	64	99999.0	33.38461538461539	21	99999.0
14	65	99999.0	33.38461538461539	21	99999.0
14	66	55.88152999352572	35.64705882352941	22	45.0
14	67	55.88152999352572	35.64705882352941	22	45.0
14	68	55.88152999352572	35.64705882352941	22	45.0
14	84	99999.0	34.0	28	99999.0
14	85	99999.0	34.0	28	99999.0
14	86	99999.0	34.0	28	99999.0
14	87	60.28351317782035	37.18181818181818	29	46.0
14	88	60.28351317782035	37.18181818181818	29	46.0
14	89	60.28351317782035	37.18181818181818	29	46.0
14	90	60.03789330714563	36.4	30	53.0
14	91	60.03789330714563	36.4	30	53.0
14	92	60.03789330714563	36.4	30	53.0
14	93	55.86428429761426	37.857142857142854	31	45.0
14	94	55.86428429761426	37.857142857142854	31	45.0
14	95	55.86428429761426	37.857142857142854	31	45.0
14	96	60.82969848271884	39.391304347826086	32	50.0
14	97	60.82969848271884	39.391304347826086	32	50.0
14	98	60.82969848271884	39.391304347826086	32	50.0
14	99	85.02198987085983	45.04545454545455	33	99999.0
14	100	85.02198987085983	45.04545454545455	33	99999.0
14	101	85.02198987085983	45.04545454545455	33	99999.0
14	102	164.62177726839516	68.4390243902439	34	150.0
14	103	164.62177726839516	68.4390243902439	34	150.0
14	104	164.62177726839516	68.4390243902439	34	150.0
14	105	131.19212787465375	61.166666666666664	35	100.0
14	106	131.19212787465375	61.166666666666664	35	100.0
14	107	131.19212787465375	61.166666666666664	35	100.0
14	108	169.17261405142926	73.3913043478261	36	140.0
14	109	169.17261405142926	73.3913043478261	36	140.0
14	110	169.17261405142926	73.3913043478261	36	140.0
14	111	99999.0	239.3846153846154	37	99999.0
14	112	99999.0	239.3846153846154	37	99999.0
14	113	99999.0	239.3846153846154	37	99999.0
14	114	99999.0	346.9230769230769	38	99999.0
14	115	99999.0	346.9230769230769	38	99999.0
14	116	99999.0	346.9230769230769	38	99999.0
14	117	534.2302181102405	192.9655172413793	39	390.0
14	118	534.2302181102405	192.9655172413793	39	390.0
14	119	534.2302181102405	192.9655172413793	39	390.0
14	120	159.50582241762487	60.57142857142857	40	140.0
14	121	159.50582241762487	60.57142857142857	40	140.0
14	122	159.50582241762487	60.57142857142857	40	140.0
14	123	89.26961313218322	44.193548387096776	41	89.0
14	124	89.26961313218322	44.193548387096776	41	89.0
14	125	89.26961313218322	44.193548387096776	41	89.0
14	126	81.77146093507078	39.525	42	90.0
14	127	81.77146093507078	39.525	42	90.0
14	128	81.77146093507078	39.525	42	90.0
15	39	99999.0	48.0	13	99999.0
15	40	99999.0	48.0	13	99999.0
15	41	99999.0	48.0	13	99999.0
15	42	99999.0	46.5	14	99999.0
15	43	99999.0	46.5	14	99999.0
15	44	99999.0	46.5	14	99999.0
15	45	99999.0	50.833333333333336	15	99999.0
15	46	99999.0	50.833333333333336	15	99999.0
15	47	99999.0	50.833333333333336	15	99999.0
15	48	75.26281548011828	57.09090909090909	16	61.0
15	49	75.26281548011828	57.09090909090909	16	61.0
15	50	75.26281548011828	57.09090909090909	16	61.0
15	51	99999.0	63.583333333333336	17	99999.0
15	52	99999.0	63.583333333333336	17	99999.0
15	53	99999.0	63.583333333333336	17	99999.0
15	54	98.1642784680987	62.578947368421055	18	80.0
15	55	98.1642784680987	62.578947368421055	18	80.0
15	56	98.1642784680987	62.578947368421055	18	80.0
15	57	99999.0	59.38461538461539	19	99999.0
15	58	99999.0	59.38461538461539	19	99999.0
15	59	99999.0	59.38461538461539	19	99999.0
15	60	99999.0	50.77777777777778	20	99999.0
15	61	99999.0	50.77777777777778	20	99999.0
15	62	99999.0	50.77777777777778	20	99999.0
15	63	99999.0	51.0	21	99999.0
15	64	99999.0	51.0	21	99999.0
15	65	99999.0	51.0	21	99999.0
15	66	99999.0	48.54545454545455	22	99999.0
15	67	99999.0	48.54545454545455	22	99999.0
15	68	99999.0	48.54545454545455	22	99999.0
15	87	99999.0	55.285714285714285	29	99999.0
15	88	99999.0	55.285714285714285	29	99999.0
15	89	99999.0	55.285714285714285	29	99999.0
15	90	99999.0	86.64285714285714	30	99999.0
15	91	99999.0	86.64285714285714	30	99999.0
15	92	99999.0	86.64285714285714	30	99999.0
15	93	67.35170819270512	47.92857142857143	31	60.0
15	94	67.35170819270512	47.92857142857143	31	60.0
15	95	67.35170819270512	47.92857142857143	31	60.0
15	96	99999.0	54.285714285714285	32	99999.0
15	97	99999.0	54.285714285714285	32	99999.0
15	98	99999.0	54.285714285714285	32	99999.0
15	99	99999.0	57.714285714285715	33	99999.0
15	100	99999.0	57.714285714285715	33	99999.0
15	101	99999.0	57.714285714285715	33	99999.0
15	102	86.62667824576448	51.53333333333333	34	80.0
15	103	86.62667824576448	51.53333333333333	34	80.0
15	104	86.62667824576448	51.53333333333333	34	80.0
15	105	99999.0	52.142857142857146	35	99999.0
15	106	99999.0	52.142857142857146	35	99999.0
15	107	99999.0	52.142857142857146	35	99999.0
15	108	55.333545012085295	45.857142857142854	36	52.0
15	109	55.333545012085295	45.857142857142854	36	52.0
15	110	55.333545012085295	45.857142857142854	36	52.0
15	111	90.00241352641598	53.35294117647059	37	84.0
15	112	90.00241352641598	53.35294117647059	37	84.0
15	113	90.00241352641598	53.35294117647059	37	84.0
15	114	99999.0	54.23076923076923	38	99999.0
15	115	99999.0	54.23076923076923	38	99999.0
15	116	99999.0	54.23076923076923	38	99999.0
15	117	99999.0	48.142857142857146	39	99999.0
15	118	99999.0	48.142857142857146	39	99999.0
15	119	99999.0	48.142857142857146	39	99999.0
15	120	99999.0	45.625	40	99999.0
15	121	99999.0	45.625	40	99999.0
15	122	99999.0	45.625	40	99999.0
15	123	99999.0	46.7	41	99999.0
15	124	99999.0	46.7	41	99999.0
15	125	99999.0	46.7	41	99999.0
15	126	99999.0	49.5	42	99999.0
15	127	99999.0	49.5	42	99999.0
15	128	99999.0	49.5	42	99999.0
16	96	99999.0	59.666666666666664	32	99999.0
16	97	99999.0	59.666666666666664	32	99999.0
16	98	99999.0	59.666666666666664	32	99999.0
16	102	99999.0	144.0	34	99999.0
16	103	99999.0	144.0	34	99999.0
16	104	99999.0	144.0	34	99999.0
16	105	99999.0	60.0	35	99999.0
16	106	99999.0	60.0	35	99999.0
16	107	99999.0	60.0	35	99999.0
16	108	99999.0	177.0	36	99999.0
16	109	99999.0	177.0	36	99999.0
16	110	99999.0	177.0	36	99999.0
16	111	99999.0	120.0	37	99999.0
16	112	99999.0	120.0	37	99999.0
16	113	99999.0	120.0	37	99999.0
16	117	99999.0	120.0	39	99999.0
16	118	99999.0	120.0	39	99999.0
16	119	99999.0	120.0	39	99999.0
16	120	99999.0	92.5	40	99999.0
16	121	99999.0	92.5	40	99999.0
16	122	99999.0	92.5	40	99999.0
16	123	99999.0	56.4	41	99999.0
16	124	99999.0	56.4	41	99999.0
16	125	99999.0	56.4	41	99999.0
16	45	99999.0	50.0	15	99999.0
16	46	99999.0	50.0	15	99999.0
16	47	99999.0	50.0	15	99999.0
16	48	99999.0	45.0	16	99999.0
16	49	99999.0	45.0	16	99999.0
16	50	99999.0	45.0	16	99999.0
16	54	99999.0	60.0	18	99999.0
16	55	99999.0	60.0	18	99999.0
16	56	99999.0	60.0	18	99999.0
16	57	99999.0	42.5	19	99999.0
16	58	99999.0	42.5	19	99999.0
16	59	99999.0	42.5	19	99999.0
16	60	99999.0	57.6	20	99999.0
16	61	99999.0	57.6	20	99999.0
16	62	99999.0	57.6	20	99999.0
16	63	99999.0	63.666666666666664	21	99999.0
16	64	99999.0	63.666666666666664	21	99999.0
16	65	99999.0	63.666666666666664	21	99999.0
16	66	99999.0	52.75	22	99999.0
16	67	99999.0	52.75	22	99999.0
16	68	99999.0	52.75	22	99999.0
16	87	99999.0	68.33333333333333	29	99999.0
16	88	99999.0	68.33333333333333	29	99999.0
16	89	99999.0	68.33333333333333	29	99999.0
16	90	99999.0	53.75	30	99999.0
16	91	99999.0	53.75	30	99999.0
16	92	99999.0	53.75	30	99999.0
16	93	99999.0	48.0	31	99999.0
16	94	99999.0	48.0	31	99999.0
16	95	99999.0	48.0	31	99999.0
17	39	99999.0	40.0	13	99999.0
17	40	99999.0	40.0	13	99999.0
17	41	99999.0	40.0	13	99999.0
17	42	99999.0	45.0	14	99999.0
17	43	99999.0	45.0	14	99999.0
17	44	99999.0	45.0	14	99999.0
17	45	99999.0	61.714285714285715	15	99999.0
17	46	99999.0	61.714285714285715	15	99999.0
17	47	99999.0	61.714285714285715	15	99999.0
17	48	99999.0	54.166666666666664	16	99999.0
17	49	99999.0	54.166666666666664	16	99999.0
17	50	99999.0	54.166666666666664	16	99999.0
17	51	99999.0	56.75	17	99999.0
17	52	99999.0	56.75	17	99999.0
17	53	99999.0	56.75	17	99999.0
17	54	99999.0	57.333333333333336	18	99999.0
17	55	99999.0	57.333333333333336	18	99999.0
17	56	99999.0	57.333333333333336	18	99999.0
17	57	99999.0	47.75	19	99999.0
17	58	99999.0	47.75	19	99999.0
17	59	99999.0	47.75	19	99999.0
17	60	99999.0	44.42857142857143	20	99999.0
17	61	99999.0	44.42857142857143	20	99999.0
17	62	99999.0	44.42857142857143	20	99999.0
17	63	99999.0	46.75	21	99999.0
17	64	99999.0	46.75	21	99999.0
17	65	99999.0	46.75	21	99999.0
17	66	99999.0	45.0	22	99999.0
17	67	99999.0	45.0	22	99999.0
17	68	99999.0	45.0	22	99999.0
17	87	57.66452492305028	46.23076923076923	29	53.0
17	88	57.66452492305028	46.23076923076923	29	53.0
17	89	57.66452492305028	46.23076923076923	29	53.0
17	90	99999.0	45.1	30	99999.0
17	91	99999.0	45.1	30	99999.0
17	92	99999.0	45.1	30	99999.0
17	93	99999.0	60.5	31	99999.0
17	94	99999.0	60.5	31	99999.0
17	95	99999.0	60.5	31	99999.0
17	96	99999.0	48.8	32	99999.0
17	97	99999.0	48.8	32	99999.0
17	98	99999.0	48.8	32	99999.0
17	99	99999.0	53.333333333333336	33	99999.0
17	100	99999.0	53.333333333333336	33	99999.0
17	101	99999.0	53.333333333333336	33	99999.0
17	102	99999.0	46.285714285714285	34	99999.0
17	103	99999.0	46.285714285714285	34	99999.0
17	104	99999.0	46.285714285714285	34	99999.0
17	105	99999.0	49.54545454545455	35	99999.0
17	106	99999.0	49.54545454545455	35	99999.0
17	107	99999.0	49.54545454545455	35	99999.0
17	108	99999.0	45.166666666666664	36	99999.0
17	109	99999.0	45.166666666666664	36	99999.0
17	110	99999.0	45.166666666666664	36	99999.0
17	111	99999.0	48.0	37	99999.0
17	112	99999.0	48.0	37	99999.0
17	113	99999.0	48.0	37	99999.0
17	114	99999.0	43.333333333333336	38	99999.0
17	115	99999.0	43.333333333333336	38	99999.0
17	116	99999.0	43.333333333333336	38	99999.0
17	117	99999.0	48.0	39	99999.0
17	118	99999.0	48.0	39	99999.0
17	119	99999.0	48.0	39	99999.0
17	120	99999.0	42.8	40	99999.0
17	121	99999.0	42.8	40	99999.0
17	122	99999.0	42.8	40	99999.0
17	123	99999.0	42.833333333333336	41	99999.0
17	124	99999.0	42.833333333333336	41	99999.0
17	125	99999.0	42.833333333333336	41	99999.0
17	126	99999.0	46.75	42	99999.0
17	127	99999.0	46.75	42	99999.0
17	128	99999.0	46.75	42	99999.0
18	111	99999.0	496.0	37	99999.0
18	112	99999.0	496.0	37	99999.0
18	113	99999.0	496.0	37	99999.0
19	39	99999.0	38.666666666666664	13	99999.0
19	40	99999.0	38.666666666666664	13	99999.0
19	41	99999.0	38.666666666666664	13	99999.0
19	42	99999.0	38.4	14	99999.0
19	43	99999.0	38.4	14	99999.0
19	44	99999.0	38.4	14	99999.0
19	45	99999.0	47.25	15	99999.0
19	46	99999.0	47.25	15	99999.0
19	47	99999.0	47.25	15	99999.0
19	48	54.84166358253104	43.583333333333336	16	48.0
19	49	54.84166358253104	43.583333333333336	16	48.0
19	50	54.84166358253104	43.583333333333336	16	48.0
19	51	99999.0	52.0	17	99999.0
19	52	99999.0	52.0	17	99999.0
19	53	99999.0	52.0	17	99999.0
19	54	99999.0	49.53846153846154	18	99999.0
19	55	99999.0	49.53846153846154	18	99999.0
19	56	99999.0	49.53846153846154	18	99999.0
19	57	99999.0	47.333333333333336	19	99999.0
19	58	99999.0	47.333333333333336	19	99999.0
19	59	99999.0	47.333333333333336	19	99999.0
19	60	99999.0	42.75	20	99999.0
19	61	99999.0	42.75	20	99999.0
19	62	99999.0	42.75	20	99999.0
19	63	99999.0	42.5	21	99999.0
19	64	99999.0	42.5	21	99999.0
19	65	99999.0	42.5	21	99999.0
19	66	99999.0	42.25	22	99999.0
19	67	99999.0	42.25	22	99999.0
19	68	99999.0	42.25	22	99999.0
19	87	99999.0	44.55555555555556	29	99999.0
19	88	99999.0	44.55555555555556	29	99999.0
19	89	99999.0	44.55555555555556	29	99999.0
19	90	99999.0	48.0	30	99999.0
19	91	99999.0	48.0	30	99999.0
19	92	99999.0	48.0	30	99999.0
19	93	99999.0	42.214285714285715	31	99999.0
19	94	99999.0	42.214285714285715	31	99999.0
19	95	99999.0	42.214285714285715	31	99999.0
19	96	99999.0	42.81818181818182	32	99999.0
19	97	99999.0	42.81818181818182	32	99999.0
19	98	99999.0	42.81818181818182	32	99999.0
19	99	99999.0	50.625	33	99999.0
19	100	99999.0	50.625	33	99999.0
19	101	99999.0	50.625	33	99999.0
19	102	99999.0	43.8	34	99999.0
19	103	99999.0	43.8	34	99999.0
19	104	99999.0	43.8	34	99999.0
19	105	99999.0	46.333333333333336	35	99999.0
19	106	99999.0	46.333333333333336	35	99999.0
19	107	99999.0	46.333333333333336	35	99999.0
19	108	99999.0	46.0	36	99999.0
19	109	99999.0	46.0	36	99999.0
19	110	99999.0	46.0	36	99999.0
19	111	99999.0	40.142857142857146	37	99999.0
19	112	99999.0	40.142857142857146	37	99999.0
19	113	99999.0	40.142857142857146	37	99999.0
19	114	99999.0	45.75	38	99999.0
19	115	99999.0	45.75	38	99999.0
19	116	99999.0	45.75	38	99999.0
19	117	99999.0	41.57142857142857	39	99999.0
19	118	99999.0	41.57142857142857	39	99999.0
19	119	99999.0	41.57142857142857	39	99999.0
19	120	99999.0	40.285714285714285	40	99999.0
19	121	99999.0	40.285714285714285	40	99999.0
19	122	99999.0	40.285714285714285	40	99999.0
19	123	99999.0	45.0	41	99999.0
19	124	99999.0	45.0	41	99999.0
19	125	99999.0	45.0	41	99999.0
19	126	49.966204540653564	40.875	42	45.0
19	127	49.966204540653564	40.875	42	45.0
19	128	49.966204540653564	40.875	42	45.0
20	96	99999.0	18.0	32	99999.0
20	97	99999.0	18.0	32	99999.0
20	98	99999.0	18.0	32	99999.0
20	99	99999.0	21.666666666666668	33	99999.0
20	100	99999.0	21.666666666666668	33	99999.0
20	101	99999.0	21.666666666666668	33	99999.0
20	102	99999.0	760.0	34	99999.0
20	103	99999.0	760.0	34	99999.0
20	104	99999.0	760.0	34	99999.0
20	108	99999.0	19.0	36	99999.0
20	109	99999.0	19.0	36	99999.0
20	110	99999.0	19.0	36	99999.0
20	114	99999.0	30.0	38	99999.0
20	115	99999.0	30.0	38	99999.0
20	116	99999.0	30.0	38	99999.0
20	117	99999.0	24.0	39	99999.0
20	118	99999.0	24.0	39	99999.0
20	119	99999.0	24.0	39	99999.0
20	123	99999.0	19.0	41	99999.0
20	124	99999.0	19.0	41	99999.0
20	125	99999.0	19.0	41	99999.0
20	126	99999.0	19.0	42	99999.0
20	127	99999.0	19.0	42	99999.0
20	128	99999.0	19.0	42	99999.0
20	42	99999.0	21.0	14	99999.0
20	43	99999.0	21.0	14	99999.0
20	44	99999.0	21.0	14	99999.0
20	45	99999.0	18.0	15	99999.0
20	46	99999.0	18.0	15	99999.0
20	47	99999.0	18.0	15	99999.0
20	51	99999.0	19.0	17	99999.0
20	52	99999.0	19.0	17	99999.0
20	53	99999.0	19.0	17	99999.0
20	87	99999.0	18.0	29	99999.0
20	88	99999.0	18.0	29	99999.0
20	89	99999.0	18.0	29	99999.0
20	90	99999.0	30.0	30	99999.0
20	91	99999.0	30.0	30	99999.0
20	92	99999.0	30.0	30	99999.0
21	39	99999.0	22.0	13	99999.0
21	40	99999.0	22.0	13	99999.0
21	41	99999.0	22.0	13	99999.0
21	42	99999.0	41.5	14	99999.0
21	43	99999.0	41.5	14	99999.0
21	44	99999.0	41.5	14	99999.0
21	45	99999.0	69.25	15	99999.0
21	46	99999.0	69.25	15	99999.0
21	47	99999.0	69.25	15	99999.0
21	48	99999.0	63.61538461538461	16	99999.0
21	49	99999.0	63.61538461538461	16	99999.0
21	50	99999.0	63.61538461538461	16	99999.0
21	51	99999.0	63.7	17	99999.0
21	52	99999.0	63.7	17	99999.0
21	53	99999.0	63.7	17	99999.0
21	54	162.30697660228873	54.8125	18	99999.0
21	55	162.30697660228873	54.8125	18	99999.0
21	56	162.30697660228873	54.8125	18	99999.0
21	57	99999.0	51.666666666666664	19	99999.0
21	58	99999.0	51.666666666666664	19	99999.0
21	59	99999.0	51.666666666666664	19	99999.0
21	60	99999.0	29.333333333333332	20	99999.0
21	61	99999.0	29.333333333333332	20	99999.0
21	62	99999.0	29.333333333333332	20	99999.0
21	63	99999.0	53.4	21	99999.0
21	64	99999.0	53.4	21	99999.0
21	65	99999.0	53.4	21	99999.0
21	66	99999.0	40.285714285714285	22	99999.0
21	67	99999.0	40.285714285714285	22	99999.0
21	68	99999.0	40.285714285714285	22	99999.0
21	87	133.04437812012657	54.333333333333336	29	120.0
21	88	133.04437812012657	54.333333333333336	29	120.0
21	89	133.04437812012657	54.333333333333336	29	120.0
21	90	99999.0	36.9	30	99999.0
21	91	99999.0	36.9	30	99999.0
21	92	99999.0	36.9	30	99999.0
21	93	99999.0	34.25	31	99999.0
21	94	99999.0	34.25	31	99999.0
21	95	99999.0	34.25	31	99999.0
21	96	99999.0	43.1	32	99999.0
21	97	99999.0	43.1	32	99999.0
21	98	99999.0	43.1	32	99999.0
21	99	99999.0	31.875	33	99999.0
21	100	99999.0	31.875	33	99999.0
21	101	99999.0	31.875	33	99999.0
21	102	99999.0	35.15384615384615	34	99999.0
21	103	99999.0	35.15384615384615	34	99999.0
21	104	99999.0	35.15384615384615	34	99999.0
21	105	99999.0	34.25	35	99999.0
21	106	99999.0	34.25	35	99999.0
21	107	99999.0	34.25	35	99999.0
21	108	99999.0	108.2	36	99999.0
21	109	99999.0	108.2	36	99999.0
21	110	99999.0	108.2	36	99999.0
21	111	99999.0	20.666666666666668	37	99999.0
21	112	99999.0	20.666666666666668	37	99999.0
21	113	99999.0	20.666666666666668	37	99999.0
21	114	99999.0	28.25	38	99999.0
21	115	99999.0	28.25	38	99999.0
21	116	99999.0	28.25	38	99999.0
21	117	99999.0	23.0	39	99999.0
21	118	99999.0	23.0	39	99999.0
21	119	99999.0	23.0	39	99999.0
21	120	99999.0	32.5	40	99999.0
21	121	99999.0	32.5	40	99999.0
21	122	99999.0	32.5	40	99999.0
21	123	99999.0	31.5	41	99999.0
21	124	99999.0	31.5	41	99999.0
21	125	99999.0	31.5	41	99999.0
21	126	99999.0	30.4	42	99999.0
21	127	99999.0	30.4	42	99999.0
21	128	99999.0	30.4	42	99999.0
22	39	99999.0	32.333333333333336	13	99999.0
22	40	99999.0	32.333333333333336	13	99999.0
22	41	99999.0	32.333333333333336	13	99999.0
22	42	99999.0	38.0	14	99999.0
22	43	99999.0	38.0	14	99999.0
22	44	99999.0	38.0	14	99999.0
22	45	97.29012466851472	49.1875	15	99999.0
22	46	97.29012466851472	49.1875	15	99999.0
22	47	97.29012466851472	49.1875	15	99999.0
22	48	123.74744574308458	69.22222222222223	16	100.0
22	49	123.74744574308458	69.22222222222223	16	100.0
22	50	123.74744574308458	69.22222222222223	16	100.0
22	51	201.74374181768678	78.75	17	161.0
22	52	201.74374181768678	78.75	17	161.0
22	53	201.74374181768678	78.75	17	161.0
22	54	76.29263689877129	50.95238095238095	18	60.00000000000001
22	55	76.29263689877129	50.95238095238095	18	60.00000000000001
22	56	76.29263689877129	50.95238095238095	18	60.00000000000001
22	57	99999.0	53.54545454545455	19	99999.0
22	58	99999.0	53.54545454545455	19	99999.0
22	59	99999.0	53.54545454545455	19	99999.0
22	60	99999.0	47.416666666666664	20	99999.0
22	61	99999.0	47.416666666666664	20	99999.0
22	62	99999.0	47.416666666666664	20	99999.0
22	63	57.49769094696239	37.875	21	45.0
22	64	57.49769094696239	37.875	21	45.0
22	65	57.49769094696239	37.875	21	45.0
22	66	99999.0	41.81818181818182	22	99999.0
22	67	99999.0	41.81818181818182	22	99999.0
22	68	99999.0	41.81818181818182	22	99999.0
22	87	99999.0	52.76923076923077	29	99999.0
22	88	99999.0	52.76923076923077	29	99999.0
22	89	99999.0	52.76923076923077	29	99999.0
22	90	99999.0	78.375	30	99999.0
22	91	99999.0	78.375	30	99999.0
22	92	99999.0	78.375	30	99999.0
22	93	99999.0	50.42857142857143	31	99999.0
22	94	99999.0	50.42857142857143	31	99999.0
22	95	99999.0	50.42857142857143	31	99999.0
22	96	69.0002673783793	41.5	32	99999.0
22	97	69.0002673783793	41.5	32	99999.0
22	98	69.0002673783793	41.5	32	99999.0
22	99	99999.0	54.09090909090909	33	99999.0
22	100	99999.0	54.09090909090909	33	99999.0
22	101	99999.0	54.09090909090909	33	99999.0
22	102	54.674999894925314	37.07692307692308	34	46.0
22	103	54.674999894925314	37.07692307692308	34	46.0
22	104	54.674999894925314	37.07692307692308	34	46.0
22	105	70.13979759048227	40.25	35	60.0
22	106	70.13979759048227	40.25	35	60.0
22	107	70.13979759048227	40.25	35	60.0
22	108	99999.0	95.54545454545455	36	99999.0
22	109	99999.0	95.54545454545455	36	99999.0
22	110	99999.0	95.54545454545455	36	99999.0
22	111	99999.0	40.375	37	99999.0
22	112	99999.0	40.375	37	99999.0
22	113	99999.0	40.375	37	99999.0
22	114	99999.0	33.5	38	99999.0
22	115	99999.0	33.5	38	99999.0
22	116	99999.0	33.5	38	99999.0
22	117	99999.0	32.666666666666664	39	99999.0
22	118	99999.0	32.666666666666664	39	99999.0
22	119	99999.0	32.666666666666664	39	99999.0
22	120	99999.0	36.333333333333336	40	99999.0
22	121	99999.0	36.333333333333336	40	99999.0
22	122	99999.0	36.333333333333336	40	99999.0
22	123	61.87546501776962	39.93333333333333	41	54.0
22	124	61.87546501776962	39.93333333333333	41	54.0
22	125	61.87546501776962	39.93333333333333	41	54.0
22	126	32.097366596101025	30.2	42	32.0
22	127	32.097366596101025	30.2	42	32.0
22	128	32.097366596101025	30.2	42	32.0
23	42	99999.0	41.666666666666664	14	99999.0
23	43	99999.0	41.666666666666664	14	99999.0
23	44	99999.0	41.666666666666664	14	99999.0
23	45	99999.0	50.375	15	99999.0
23	46	99999.0	50.375	15	99999.0
23	47	99999.0	50.375	15	99999.0
23	48	73.11651581201376	47.61538461538461	16	60.0
23	49	73.11651581201376	47.61538461538461	16	60.0
23	50	73.11651581201376	47.61538461538461	16	60.0
23	51	99999.0	58.714285714285715	17	99999.0
23	52	99999.0	58.714285714285715	17	99999.0
23	53	99999.0	58.714285714285715	17	99999.0
23	54	61.77275235438727	41.08	18	50.0
23	55	61.77275235438727	41.08	18	50.0
23	56	61.77275235438727	41.08	18	50.0
23	57	78.73002753770973	43.4375	19	73.0
23	58	78.73002753770973	43.4375	19	73.0
23	59	78.73002753770973	43.4375	19	73.0
23	60	69.10349099268089	45.388888888888886	20	60.0
23	61	69.10349099268089	45.388888888888886	20	60.0
23	62	69.10349099268089	45.388888888888886	20	60.0
23	63	84.27596257577952	46.46666666666667	21	99999.0
23	64	84.27596257577952	46.46666666666667	21	99999.0
23	65	84.27596257577952	46.46666666666667	21	99999.0
23	66	92.60916798815902	52.333333333333336	22	75.0
23	67	92.60916798815902	52.333333333333336	22	75.0
23	68	92.60916798815902	52.333333333333336	22	75.0
23	84	99999.0	48.0	28	99999.0
23	85	99999.0	48.0	28	99999.0
23	86	99999.0	48.0	28	99999.0
23	87	142.97786264232388	66.3225806451613	29	99999.0
23	88	142.97786264232388	66.3225806451613	29	99999.0
23	89	142.97786264232388	66.3225806451613	29	99999.0
23	90	112.73536743593328	57.47826086956522	30	90.0
23	91	112.73536743593328	57.47826086956522	30	90.0
23	92	112.73536743593328	57.47826086956522	30	90.0
23	93	102.19841897642831	56.73529411764706	31	90.0
23	94	102.19841897642831	56.73529411764706	31	90.0
23	95	102.19841897642831	56.73529411764706	31	90.0
23	96	80.71472881615716	51.92857142857143	32	60.0
23	97	80.71472881615716	51.92857142857143	32	60.0
23	98	80.71472881615716	51.92857142857143	32	60.0
23	99	250.11118076136657	89.18181818181819	33	99999.0
23	100	250.11118076136657	89.18181818181819	33	99999.0
23	101	250.11118076136657	89.18181818181819	33	99999.0
23	102	183.83256026774956	87.8	34	150.0
23	103	183.83256026774956	87.8	34	150.0
23	104	183.83256026774956	87.8	34	150.0
23	105	214.6023174034917	94.47058823529412	35	166.0
23	106	214.6023174034917	94.47058823529412	35	166.0
23	107	214.6023174034917	94.47058823529412	35	166.0
23	108	190.48572104807357	87.72727272727273	36	162.0
23	109	190.48572104807357	87.72727272727273	36	162.0
23	110	190.48572104807357	87.72727272727273	36	162.0
23	111	267.01476710438556	135.33333333333334	37	99999.0
23	112	267.01476710438556	135.33333333333334	37	99999.0
23	113	267.01476710438556	135.33333333333334	37	99999.0
23	114	99999.0	230.0	38	99999.0
23	115	99999.0	230.0	38	99999.0
23	116	99999.0	230.0	38	99999.0
23	117	99999.0	106.08333333333333	39	99999.0
23	118	99999.0	106.08333333333333	39	99999.0
23	119	99999.0	106.08333333333333	39	99999.0
23	120	198.33538089915083	89.0625	40	99999.0
23	121	198.33538089915083	89.0625	40	99999.0
23	122	198.33538089915083	89.0625	40	99999.0
23	123	77.0447196397477	54.27272727272727	41	60.0
23	124	77.0447196397477	54.27272727272727	41	60.0
23	125	77.0447196397477	54.27272727272727	41	60.0
23	126	99999.0	70.07692307692308	42	99999.0
23	127	99999.0	70.07692307692308	42	99999.0
23	128	99999.0	70.07692307692308	42	99999.0
24	39	99999.0	49.0	13	99999.0
24	40	99999.0	49.0	13	99999.0
24	41	99999.0	49.0	13	99999.0
24	45	99999.0	53.0	15	99999.0
24	46	99999.0	53.0	15	99999.0
24	47	99999.0	53.0	15	99999.0
24	48	99999.0	58.666666666666664	16	99999.0
24	49	99999.0	58.666666666666664	16	99999.0
24	50	99999.0	58.666666666666664	16	99999.0
24	54	99999.0	54.666666666666664	18	99999.0
24	55	99999.0	54.666666666666664	18	99999.0
24	56	99999.0	54.666666666666664	18	99999.0
24	57	99999.0	46.8	19	99999.0
24	58	99999.0	46.8	19	99999.0
24	59	99999.0	46.8	19	99999.0
24	60	99999.0	45.333333333333336	20	99999.0
24	61	99999.0	45.333333333333336	20	99999.0
24	62	99999.0	45.333333333333336	20	99999.0
24	63	99999.0	50.57142857142857	21	99999.0
24	64	99999.0	50.57142857142857	21	99999.0
24	65	99999.0	50.57142857142857	21	99999.0
24	66	99999.0	44.2	22	99999.0
24	67	99999.0	44.2	22	99999.0
24	68	99999.0	44.2	22	99999.0
24	87	99999.0	50.285714285714285	29	99999.0
24	88	99999.0	50.285714285714285	29	99999.0
24	89	99999.0	50.285714285714285	29	99999.0
24	90	55.558333315071536	44.30769230769231	30	50.0
24	91	55.558333315071536	44.30769230769231	30	50.0
24	92	55.558333315071536	44.30769230769231	30	50.0
24	93	99999.0	53.42857142857143	31	99999.0
24	94	99999.0	53.42857142857143	31	99999.0
24	95	99999.0	53.42857142857143	31	99999.0
24	96	99999.0	51.333333333333336	32	99999.0
24	97	99999.0	51.333333333333336	32	99999.0
24	98	99999.0	51.333333333333336	32	99999.0
24	99	99999.0	46.666666666666664	33	99999.0
24	100	99999.0	46.666666666666664	33	99999.0
24	101	99999.0	46.666666666666664	33	99999.0
24	102	99999.0	45.77777777777778	34	99999.0
24	103	99999.0	45.77777777777778	34	99999.0
24	104	99999.0	45.77777777777778	34	99999.0
24	105	99999.0	46.5	35	99999.0
24	106	99999.0	46.5	35	99999.0
24	107	99999.0	46.5	35	99999.0
24	108	99999.0	48.0	36	99999.0
24	109	99999.0	48.0	36	99999.0
24	110	99999.0	48.0	36	99999.0
24	111	99999.0	48.0	37	99999.0
24	112	99999.0	48.0	37	99999.0
24	113	99999.0	48.0	37	99999.0
24	114	99999.0	44.25	38	99999.0
24	115	99999.0	44.25	38	99999.0
24	116	99999.0	44.25	38	99999.0
24	117	99999.0	45.875	39	99999.0
24	118	99999.0	45.875	39	99999.0
24	119	99999.0	45.875	39	99999.0
24	120	99999.0	47.666666666666664	40	99999.0
24	121	99999.0	47.666666666666664	40	99999.0
24	122	99999.0	47.666666666666664	40	99999.0
24	123	99999.0	53.75	41	99999.0
24	124	99999.0	53.75	41	99999.0
24	125	99999.0	53.75	41	99999.0
24	126	99999.0	48.8	42	99999.0
24	127	99999.0	48.8	42	99999.0
24	128	99999.0	48.8	42	99999.0
25	96	99999.0	24.5	32	99999.0
25	97	99999.0	24.5	32	99999.0
25	98	99999.0	24.5	32	99999.0
25	99	99999.0	19.5	33	99999.0
25	100	99999.0	19.5	33	99999.0
25	101	99999.0	19.5	33	99999.0
25	102	99999.0	31.0	34	99999.0
25	103	99999.0	31.0	34	99999.0
25	104	99999.0	31.0	34	99999.0
25	105	99999.0	26.0	35	99999.0
25	106	99999.0	26.0	35	99999.0
25	107	99999.0	26.0	35	99999.0
25	108	99999.0	19.333333333333332	36	99999.0
25	109	99999.0	19.333333333333332	36	99999.0
25	110	99999.0	19.333333333333332	36	99999.0
25	111	99999.0	30.0	37	99999.0
25	112	99999.0	30.0	37	99999.0
25	113	99999.0	30.0	37	99999.0
25	114	99999.0	18.0	38	99999.0
25	115	99999.0	18.0	38	99999.0
25	116	99999.0	18.0	38	99999.0
25	117	99999.0	18.0	39	99999.0
25	118	99999.0	18.0	39	99999.0
25	119	99999.0	18.0	39	99999.0
25	120	99999.0	19.0	40	99999.0
25	121	99999.0	19.0	40	99999.0
25	122	99999.0	19.0	40	99999.0
25	123	99999.0	18.0	41	99999.0
25	124	99999.0	18.0	41	99999.0
25	125	99999.0	18.0	41	99999.0
25	126	99999.0	20.0	42	99999.0
25	127	99999.0	20.0	42	99999.0
25	128	99999.0	20.0	42	99999.0
25	39	99999.0	18.0	13	99999.0
25	40	99999.0	18.0	13	99999.0
25	41	99999.0	18.0	13	99999.0
25	42	99999.0	16.0	14	99999.0
25	43	99999.0	16.0	14	99999.0
25	44	99999.0	16.0	14	99999.0
25	45	99999.0	16.0	15	99999.0
25	46	99999.0	16.0	15	99999.0
25	47	99999.0	16.0	15	99999.0
25	51	99999.0	18.0	17	99999.0
25	52	99999.0	18.0	17	99999.0
25	53	99999.0	18.0	17	99999.0
25	63	99999.0	18.0	21	99999.0
25	64	99999.0	18.0	21	99999.0
25	65	99999.0	18.0	21	99999.0
25	66	99999.0	18.0	22	99999.0
25	67	99999.0	18.0	22	99999.0
25	68	99999.0	18.0	22	99999.0
25	87	99999.0	17.0	29	99999.0
25	88	99999.0	17.0	29	99999.0
25	89	99999.0	17.0	29	99999.0
26	39	99999.0	29.363636363636363	13	99999.0
26	40	99999.0	29.363636363636363	13	99999.0
26	41	99999.0	29.363636363636363	13	99999.0
26	42	99999.0	29.142857142857142	14	99999.0
26	43	99999.0	29.142857142857142	14	99999.0
26	44	99999.0	29.142857142857142	14	99999.0
26	45	99999.0	46.3	15	99999.0
26	46	99999.0	46.3	15	99999.0
26	47	99999.0	46.3	15	99999.0
26	48	99999.0	35.5	16	99999.0
26	49	99999.0	35.5	16	99999.0
26	50	99999.0	35.5	16	99999.0
26	51	99999.0	39.57142857142857	17	99999.0
26	52	99999.0	39.57142857142857	17	99999.0
26	53	99999.0	39.57142857142857	17	99999.0
26	54	99999.0	44.888888888888886	18	99999.0
26	55	99999.0	44.888888888888886	18	99999.0
26	56	99999.0	44.888888888888886	18	99999.0
26	57	99999.0	42.6	19	99999.0
26	58	99999.0	42.6	19	99999.0
26	59	99999.0	42.6	19	99999.0
26	60	99999.0	42.09090909090909	20	99999.0
26	61	99999.0	42.09090909090909	20	99999.0
26	62	99999.0	42.09090909090909	20	99999.0
26	63	99999.0	42.23076923076923	21	99999.0
26	64	99999.0	42.23076923076923	21	99999.0
26	65	99999.0	42.23076923076923	21	99999.0
26	66	58.54185537392557	39.8	22	46.0
26	67	58.54185537392557	39.8	22	46.0
26	68	58.54185537392557	39.8	22	46.0
26	84	99999.0	51.0	28	99999.0
26	85	99999.0	51.0	28	99999.0
26	86	99999.0	51.0	28	99999.0
26	87	99999.0	46.07692307692308	29	99999.0
26	88	99999.0	46.07692307692308	29	99999.0
26	89	99999.0	46.07692307692308	29	99999.0
26	90	54.92710972088316	41.94736842105263	30	46.0
26	91	54.92710972088316	41.94736842105263	30	46.0
26	92	54.92710972088316	41.94736842105263	30	46.0
26	93	56.54343125075452	42.04761904761905	31	45.0
26	94	56.54343125075452	42.04761904761905	31	45.0
26	95	56.54343125075452	42.04761904761905	31	45.0
26	96	58.85292631365495	40.9375	32	45.0
26	97	58.85292631365495	40.9375	32	45.0
26	98	58.85292631365495	40.9375	32	45.0
26	99	114.58377192817571	56.25	33	100.0
26	100	114.58377192817571	56.25	33	100.0
26	101	114.58377192817571	56.25	33	100.0
26	102	197.34842353588488	85.78571428571429	34	150.0
26	103	197.34842353588488	85.78571428571429	34	150.0
26	104	197.34842353588488	85.78571428571429	34	150.0
26	105	239.29285846595496	105.73529411764706	35	99999.0
26	106	239.29285846595496	105.73529411764706	35	99999.0
26	107	239.29285846595496	105.73529411764706	35	99999.0
26	108	265.18223266034687	124.18181818181819	36	99999.0
26	109	265.18223266034687	124.18181818181819	36	99999.0
26	110	265.18223266034687	124.18181818181819	36	99999.0
26	111	99999.0	301.44444444444446	37	99999.0
26	112	99999.0	301.44444444444446	37	99999.0
26	113	99999.0	301.44444444444446	37	99999.0
26	114	99999.0	361.375	38	99999.0
26	115	99999.0	361.375	38	99999.0
26	116	99999.0	361.375	38	99999.0
26	117	675.610153083358	250.3	39	460.0
26	118	675.610153083358	250.3	39	460.0
26	119	675.610153083358	250.3	39	460.0
26	120	112.1199937068256	48.0625	40	173.99999999999997
26	121	112.1199937068256	48.0625	40	173.99999999999997
26	122	112.1199937068256	48.0625	40	173.99999999999997
26	123	75.2647083109383	42.21052631578947	41	76.0
26	124	75.2647083109383	42.21052631578947	41	76.0
26	125	75.2647083109383	42.21052631578947	41	76.0
26	126	57.64193389741737	40.71875	42	46.0
26	127	57.64193389741737	40.71875	42	46.0
26	128	57.64193389741737	40.71875	42	46.0
27	39	99999.0	43.0	13	99999.0
27	40	99999.0	43.0	13	99999.0
27	41	99999.0	43.0	13	99999.0
27	42	99999.0	46.0	14	99999.0
27	43	99999.0	46.0	14	99999.0
27	44	99999.0	46.0	14	99999.0
27	45	99999.0	51.42857142857143	15	99999.0
27	46	99999.0	51.42857142857143	15	99999.0
27	47	99999.0	51.42857142857143	15	99999.0
27	48	99999.0	61.57142857142857	16	99999.0
27	49	99999.0	61.57142857142857	16	99999.0
27	50	99999.0	61.57142857142857	16	99999.0
27	51	87.64929634990068	55.5625	17	76.0
27	52	87.64929634990068	55.5625	17	76.0
27	53	87.64929634990068	55.5625	17	76.0
27	54	99999.0	52.0	18	99999.0
27	55	99999.0	52.0	18	99999.0
27	56	99999.0	52.0	18	99999.0
27	57	99999.0	44.2	19	99999.0
27	58	99999.0	44.2	19	99999.0
27	59	99999.0	44.2	19	99999.0
27	60	99999.0	45.25	20	99999.0
27	61	99999.0	45.25	20	99999.0
27	62	99999.0	45.25	20	99999.0
27	63	99999.0	46.45454545454545	21	99999.0
27	64	99999.0	46.45454545454545	21	99999.0
27	65	99999.0	46.45454545454545	21	99999.0
27	66	99999.0	42.5	22	99999.0
27	67	99999.0	42.5	22	99999.0
27	68	99999.0	42.5	22	99999.0
27	84	99999.0	49.0	28	99999.0
27	85	99999.0	49.0	28	99999.0
27	86	99999.0	49.0	28	99999.0
27	87	99999.0	43.125	29	99999.0
27	88	99999.0	43.125	29	99999.0
27	89	99999.0	43.125	29	99999.0
27	90	99999.0	55.0	30	99999.0
27	91	99999.0	55.0	30	99999.0
27	92	99999.0	55.0	30	99999.0
27	93	99999.0	44.7	31	99999.0
27	94	99999.0	44.7	31	99999.0
27	95	99999.0	44.7	31	99999.0
27	96	99999.0	45.333333333333336	32	99999.0
27	97	99999.0	45.333333333333336	32	99999.0
27	98	99999.0	45.333333333333336	32	99999.0
27	99	99999.0	46.0	33	99999.0
27	100	99999.0	46.0	33	99999.0
27	101	99999.0	46.0	33	99999.0
27	102	99999.0	45.0	34	99999.0
27	103	99999.0	45.0	34	99999.0
27	104	99999.0	45.0	34	99999.0
27	105	99999.0	47.1	35	99999.0
27	106	99999.0	47.1	35	99999.0
27	107	99999.0	47.1	35	99999.0
27	108	99999.0	46.666666666666664	36	99999.0
27	109	99999.0	46.666666666666664	36	99999.0
27	110	99999.0	46.666666666666664	36	99999.0
27	111	99999.0	46.666666666666664	37	99999.0
27	112	99999.0	46.666666666666664	37	99999.0
27	113	99999.0	46.666666666666664	37	99999.0
27	114	99999.0	48.4	38	99999.0
27	115	99999.0	48.4	38	99999.0
27	116	99999.0	48.4	38	99999.0
27	117	99999.0	47.2	39	99999.0
27	118	99999.0	47.2	39	99999.0
27	119	99999.0	47.2	39	99999.0
27	120	99999.0	48.2	40	99999.0
27	121	99999.0	48.2	40	99999.0
27	122	99999.0	48.2	40	99999.0
27	123	99999.0	47.111111111111114	41	99999.0
27	124	99999.0	47.111111111111114	41	99999.0
27	125	99999.0	47.111111111111114	41	99999.0
27	126	99999.0	48.07692307692308	42	99999.0
27	127	99999.0	48.07692307692308	42	99999.0
27	128	99999.0	48.07692307692308	42	99999.0
28	96	99999.0	37.5	32	99999.0
28	97	99999.0	37.5	32	99999.0
28	98	99999.0	37.5	32	99999.0
28	99	99999.0	102.83333333333333	33	99999.0
28	100	99999.0	102.83333333333333	33	99999.0
28	101	99999.0	102.83333333333333	33	99999.0
28	102	99999.0	94.4	34	99999.0
28	103	99999.0	94.4	34	99999.0
28	104	99999.0	94.4	34	99999.0
28	105	99999.0	82.63636363636364	35	99999.0
28	106	99999.0	82.63636363636364	35	99999.0
28	107	99999.0	82.63636363636364	35	99999.0
28	108	99999.0	129.0	36	99999.0
28	109	99999.0	129.0	36	99999.0
28	110	99999.0	129.0	36	99999.0
28	111	99999.0	179.875	37	99999.0
28	112	99999.0	179.875	37	99999.0
28	113	99999.0	179.875	37	99999.0
28	114	99999.0	182.4	38	99999.0
28	115	99999.0	182.4	38	99999.0
28	116	99999.0	182.4	38	99999.0
28	117	99999.0	151.42857142857142	39	99999.0
28	118	99999.0	151.42857142857142	39	99999.0
28	119	99999.0	151.42857142857142	39	99999.0
28	120	289.5999702557975	121.5	40	99999.0
28	121	289.5999702557975	121.5	40	99999.0
28	122	289.5999702557975	121.5	40	99999.0
28	123	226.80885129280472	112.81818181818181	41	160.00000000000003
28	124	226.80885129280472	112.81818181818181	41	160.00000000000003
28	125	226.80885129280472	112.81818181818181	41	160.00000000000003
28	126	99999.0	99.55555555555556	42	99999.0
28	127	99999.0	99.55555555555556	42	99999.0
28	128	99999.0	99.55555555555556	42	99999.0
28	42	99999.0	48.0	14	99999.0
28	43	99999.0	48.0	14	99999.0
28	44	99999.0	48.0	14	99999.0
28	51	99999.0	28.0	17	99999.0
28	52	99999.0	28.0	17	99999.0
28	53	99999.0	28.0	17	99999.0
28	54	99999.0	21.0	18	99999.0
28	55	99999.0	21.0	18	99999.0
28	56	99999.0	21.0	18	99999.0
28	63	99999.0	27.0	21	99999.0
28	64	99999.0	27.0	21	99999.0
28	65	99999.0	27.0	21	99999.0
28	66	99999.0	25.75	22	99999.0
28	67	99999.0	25.75	22	99999.0
28	68	99999.0	25.75	22	99999.0
28	87	99999.0	38.0	29	99999.0
28	88	99999.0	38.0	29	99999.0
28	89	99999.0	38.0	29	99999.0
28	90	99999.0	26.0	30	99999.0
28	91	99999.0	26.0	30	99999.0
28	92	99999.0	26.0	30	99999.0
28	93	99999.0	24.0	31	99999.0
28	94	99999.0	24.0	31	99999.0
28	95	99999.0	24.0	31	99999.0
29	99	99999.0	289.0	33	99999.0
29	100	99999.0	289.0	33	99999.0
29	101	99999.0	289.0	33	99999.0
29	102	99999.0	220.0	34	99999.0
29	103	99999.0	220.0	34	99999.0
29	104	99999.0	220.0	34	99999.0
29	105	99999.0	99.0	35	99999.0
29	106	99999.0	99.0	35	99999.0
29	107	99999.0	99.0	35	99999.0
29	108	99999.0	90.0	36	99999.0
29	109	99999.0	90.0	36	99999.0
29	110	99999.0	90.0	36	99999.0
29	114	99999.0	208.0	38	99999.0
29	115	99999.0	208.0	38	99999.0
29	116	99999.0	208.0	38	99999.0
29	117	99999.0	180.5	39	99999.0
29	118	99999.0	180.5	39	99999.0
29	119	99999.0	180.5	39	99999.0
29	120	99999.0	78.66666666666667	40	99999.0
29	121	99999.0	78.66666666666667	40	99999.0
29	122	99999.0	78.66666666666667	40	99999.0
29	126	99999.0	52.5	42	99999.0
29	127	99999.0	52.5	42	99999.0
29	128	99999.0	52.5	42	99999.0
29	42	99999.0	60.0	14	99999.0
29	43	99999.0	60.0	14	99999.0
29	44	99999.0	60.0	14	99999.0
29	45	99999.0	60.0	15	99999.0
29	46	99999.0	60.0	15	99999.0
29	47	99999.0	60.0	15	99999.0
29	48	99999.0	53.0	16	99999.0
29	49	99999.0	53.0	16	99999.0
29	50	99999.0	53.0	16	99999.0
29	54	99999.0	68.0	18	99999.0
29	55	99999.0	68.0	18	99999.0
29	56	99999.0	68.0	18	99999.0
29	57	99999.0	46.0	19	99999.0
29	58	99999.0	46.0	19	99999.0
29	59	99999.0	46.0	19	99999.0
29	60	99999.0	47.5	20	99999.0
29	61	99999.0	47.5	20	99999.0
29	62	99999.0	47.5	20	99999.0
29	66	99999.0	60.0	22	99999.0
29	67	99999.0	60.0	22	99999.0
29	68	99999.0	60.0	22	99999.0
29	87	99999.0	60.0	29	99999.0
29	88	99999.0	60.0	29	99999.0
29	89	99999.0	60.0	29	99999.0
29	90	99999.0	120.0	30	99999.0
29	91	99999.0	120.0	30	99999.0
29	92	99999.0	120.0	30	99999.0
29	93	99999.0	75.0	31	99999.0
29	94	99999.0	75.0	31	99999.0
29	95	99999.0	75.0	31	99999.0
30	96	99999.0	68.5	32	99999.0
30	97	99999.0	68.5	32	99999.0
30	98	99999.0	68.5	32	99999.0
30	102	99999.0	121.25	34	99999.0
30	103	99999.0	121.25	34	99999.0
30	104	99999.0	121.25	34	99999.0
30	108	99999.0	130.0	36	99999.0
30	109	99999.0	130.0	36	99999.0
30	110	99999.0	130.0	36	99999.0
30	111	99999.0	160.0	37	99999.0
30	112	99999.0	160.0	37	99999.0
30	113	99999.0	160.0	37	99999.0
30	114	99999.0	210.0	38	99999.0
30	115	99999.0	210.0	38	99999.0
30	116	99999.0	210.0	38	99999.0
30	117	99999.0	198.33333333333334	39	99999.0
30	118	99999.0	198.33333333333334	39	99999.0
30	119	99999.0	198.33333333333334	39	99999.0
30	120	99999.0	137.11111111111111	40	99999.0
30	121	99999.0	137.11111111111111	40	99999.0
30	122	99999.0	137.11111111111111	40	99999.0
30	123	99999.0	87.66666666666667	41	99999.0
30	124	99999.0	87.66666666666667	41	99999.0
30	125	99999.0	87.66666666666667	41	99999.0
30	126	99999.0	89.0	42	99999.0
30	127	99999.0	89.0	42	99999.0
30	128	99999.0	89.0	42	99999.0
30	42	99999.0	38.0	14	99999.0
30	43	99999.0	38.0	14	99999.0
30	44	99999.0	38.0	14	99999.0
30	51	99999.0	29.0	17	99999.0
30	52	99999.0	29.0	17	99999.0
30	53	99999.0	29.0	17	99999.0
30	57	99999.0	25.0	19	99999.0
30	58	99999.0	25.0	19	99999.0
30	59	99999.0	25.0	19	99999.0
30	60	99999.0	22.0	20	99999.0
30	61	99999.0	22.0	20	99999.0
30	62	99999.0	22.0	20	99999.0
30	66	99999.0	28.0	22	99999.0
30	67	99999.0	28.0	22	99999.0
30	68	99999.0	28.0	22	99999.0
30	87	99999.0	29.0	29	99999.0
30	88	99999.0	29.0	29	99999.0
30	89	99999.0	29.0	29	99999.0
30	90	99999.0	39.5	30	99999.0
30	91	99999.0	39.5	30	99999.0
30	92	99999.0	39.5	30	99999.0
30	93	99999.0	20.0	31	99999.0
30	94	99999.0	20.0	31	99999.0
30	95	99999.0	20.0	31	99999.0
31	39	99999.0	40.0	13	99999.0
31	40	99999.0	40.0	13	99999.0
31	41	99999.0	40.0	13	99999.0
31	42	99999.0	34.0	14	99999.0
31	43	99999.0	34.0	14	99999.0
31	44	99999.0	34.0	14	99999.0
31	45	99999.0	42.142857142857146	15	99999.0
31	46	99999.0	42.142857142857146	15	99999.0
31	47	99999.0	42.142857142857146	15	99999.0
31	48	99999.0	45.625	16	99999.0
[truncated: 1,739 more rows]
