# Supplementary material for: Framework for fusing traffic information from social and physical transportation data
Source: PLoS One. 2018 Aug 2;13(8):e0201531. doi: 10.1371/journal.pone.0201531 (PMC6072031; doi:10.1371/journal.pone.0201531)
Supplement: S1 Dataset — (ZIP) [file pone.0201531.s001.zip › Data/North Wenjin Road/3/edge_speed.csv]

74254	8	70295.0	1.63135457016
74254.0	8	70325.0	2.43665101904
74228.0	8	70325.0	2.43665101904
74229.0	8	70325.0	2.43665101904
74230	8	70355.0	2.032840259
74230.0	8	70385.0	4.79901590793
70733.0	8	70385.0	4.79901590793
70734.0	8	70385.0	4.79901590793
70735.0	8	70385.0	4.79901590793
74254.0	8	38802.0	11.2801436311
74194.0	8	38802.0	11.2801436311
74195.0	8	38812.0	10.4734488428
74196.0	8	38812.0	10.4734488428
74197.0	8	38812.0	10.4734488428
74198.0	8	38812.0	10.4734488428
74199.0	8	38812.0	10.4734488428
74200.0	8	38822.0	7.75643792905
74201.0	8	38822.0	7.75643792905
74202.0	8	38822.0	7.75643792905
74203.0	8	38822.0	7.75643792905
74254.0	8	60819.0	4.46411777665
74228.0	8	60819.0	4.46411777665
74229.0	8	60819.0	4.46411777665
74230	8	60839.0	1.42308045172
74230.0	8	60859.0	7.63677729003
70733.0	8	60859.0	7.63677729003
70734.0	8	60859.0	7.63677729003
70735.0	8	60859.0	7.63677729003
74254.0	8	60371.0	1.41056797884
74228.0	8	60371.0	1.41056797884
74229.0	8	60391.0	3.99968942895
74230	8	60411.0	1.33241674331
74230.0	8	60431.0	3.81645511971
70733.0	8	60431.0	3.81645511971
70734.0	8	60431.0	3.81645511971
70735.0	8	60431.0	3.81645511971
70736	8	60471.0	0.312638804298
74229	8	61019.0	0.0
74229.0	8	61031.0	7.25890260879
74230.0	8	61031.0	7.25890260879
70733.0	8	61049.0	3.60587877244
70734.0	8	61049.0	3.60587877244
70735.0	8	61049.0	3.60587877244
70789.0	8	59762.0	26.0105735851
74231.0	8	59762.0	26.0105735851
74232.0	8	59762.0	26.0105735851
74233.0	8	59762.0	26.0105735851
74234.0	8	59762.0	26.0105735851
74235.0	8	59762.0	26.0105735851
74236.0	8	59762.0	26.0105735851
74237.0	8	59762.0	26.0105735851
74238.0	8	59762.0	26.0105735851
74239.0	8	59762.0	26.0105735851
74240.0	8	59762.0	26.0105735851
74241.0	8	59762.0	26.0105735851
74242.0	8	59762.0	26.0105735851
74243.0	8	59762.0	26.0105735851
74244.0	8	59762.0	26.0105735851
74245.0	8	59762.0	26.0105735851
74246.0	8	59762.0	26.0105735851
74247.0	8	59762.0	26.0105735851
74248.0	8	59762.0	26.0105735851
74249.0	8	59762.0	26.0105735851
74250.0	8	59762.0	26.0105735851
74251.0	8	59762.0	26.0105735851
74262.0	8	59762.0	26.0105735851
74263.0	8	59762.0	26.0105735851
74264.0	8	59762.0	26.0105735851
74265.0	8	59762.0	26.0105735851
74266.0	8	59762.0	26.0105735851
74267.0	8	59762.0	26.0105735851
74268.0	8	59762.0	26.0105735851
74269.0	8	59762.0	26.0105735851
74270.0	8	59782.0	3.27910735616
74271.0	8	59782.0	3.27910735616
74272.0	8	59782.0	3.27910735616
74273.0	8	59782.0	3.27910735616
74274.0	8	59782.0	3.27910735616
74275.0	8	59782.0	3.27910735616
74276.0	8	59782.0	3.27910735616
74277.0	8	59782.0	3.27910735616
74278.0	8	59782.0	3.27910735616
74279.0	8	59782.0	3.27910735616
70733.0	8	59822.0	3.52848614898
70734.0	8	59822.0	3.52848614898
70735.0	8	59822.0	3.52848614898
70736.0	8	59822.0	3.52848614898
74230	8	71026.0	2.88933078204
74230.0	8	71046.0	2.69856531897
70733.0	8	71066.0	5.08983067861
70734.0	8	71066.0	5.08983067861
74261.0	8	61262.0	2.00544614527
74254.0	8	61292.0	9.52957685904
74194.0	8	61292.0	9.52957685904
74195.0	8	61292.0	9.52957685904
74196.0	8	61292.0	9.52957685904
74197.0	8	61292.0	9.52957685904
74198.0	8	61292.0	9.52957685904
74199.0	8	61292.0	9.52957685904
74200.0	8	61292.0	9.52957685904
74201.0	8	61292.0	9.52957685904
74202.0	8	61292.0	9.52957685904
74203.0	8	61292.0	9.52957685904
74204	8	61322.0	0.0
74204	8	61352.0	0.0
74254.0	8	59394.0	3.08527871798
74228.0	8	59394.0	3.08527871798
74229.0	8	59394.0	3.08527871798
74230.0	8	59434.0	2.95575281156
70733.0	8	59474.0	2.97156760325
70734.0	8	59474.0	2.97156760325
74254	8	69735.0	0.947710361522
74254	8	69745.0	2.78725518159
74254	8	69755.0	1.48855609644
74254.0	8	69765.0	1.55270455771
74228.0	8	69775.0	3.6926075044
74229.0	8	69775.0	3.6926075044
74230	8	69785.0	2.78999771561
74230	8	69795.0	4.31647731982
74230	8	69805.0	3.08273507559
74230.0	8	69815.0	5.46070648507
70733	8	69825.0	1.04323302306
70733.0	8	69835.0	2.60450423771
70734.0	8	69845.0	5.04386617404
70735.0	8	69845.0	5.04386617404
74230.0	8	65279.0	10.553457677
70733.0	8	65290.0	7.85068117805
70734.0	8	65299.0	3.66732881407
70735.0	8	65299.0	3.66732881407
74254	8	69501.0	2.97223040418
74254	8	69511.0	1.89712004992
74254	8	69521.0	1.27837447506
74254.0	8	69531.0	2.50311744975
74228.0	8	69531.0	2.50311744975
74229.0	8	69541.0	2.92801651588
74230	8	69551.0	2.33663185907
74230	8	69561.0	3.2259508815
74230	8	69571.0	1.23632310088
74230	8	69582.0	0.83208506472
74230	8	69592.0	1.86993831434
74230.0	8	69602.0	2.79962670718
70733	8	69612.0	2.87097080459
70733	8	69622.0	2.29710812288
70733.0	8	69632.0	1.65533134073
70734.0	8	69632.0	1.65533134073
70735.0	8	69642.0	3.1975987461
74303.0	8	54223.0	19.5427376254
74304.0	8	54223.0	19.5427376254
74191.0	8	54231.0	15.9351962881
74192.0	8	54239.0	6.31890344724
74254	8	69645.0	2.41563295024
74254	8	69655.0	2.79301122685
74254	8	69665.0	0.925750091667
74254.0	8	69675.0	0.791770080492
74228.0	8	69685.0	3.69030426308
74229.0	8	69685.0	3.69030426308
74230	8	69695.0	5.09203699971
74230	8	69705.0	2.93753384341
74230.0	8	69715.0	3.51858104347
70733	8	69725.0	2.69935072276
70733	8	69735.0	2.03967087981
70733.0	8	69745.0	2.39727146043
70734.0	8	69755.0	2.97191289125
70789.0	8	57671.0	34.4343589313
74231.0	8	57671.0	34.4343589313
74232.0	8	57671.0	34.4343589313
74233.0	8	57671.0	34.4343589313
74234.0	8	57671.0	34.4343589313
74235.0	8	57671.0	34.4343589313
74236.0	8	57671.0	34.4343589313
74237.0	8	57671.0	34.4343589313
74238.0	8	57671.0	34.4343589313
74239.0	8	57671.0	34.4343589313
74240.0	8	57671.0	34.4343589313
74241.0	8	57671.0	34.4343589313
74242.0	8	57671.0	34.4343589313
74243.0	8	57671.0	34.4343589313
74244.0	8	57671.0	34.4343589313
74245.0	8	57671.0	34.4343589313
74246.0	8	57671.0	34.4343589313
74247.0	8	57671.0	34.4343589313
74248.0	8	57671.0	34.4343589313
74249.0	8	57671.0	34.4343589313
74250.0	8	57671.0	34.4343589313
74251.0	8	57671.0	34.4343589313
74262.0	8	57671.0	34.4343589313
74263.0	8	57671.0	34.4343589313
74264.0	8	57671.0	34.4343589313
74265.0	8	57671.0	34.4343589313
74266.0	8	57671.0	34.4343589313
74267.0	8	57671.0	34.4343589313
74268.0	8	57671.0	34.4343589313
74269.0	8	57686.0	6.45815832728
74270.0	8	57686.0	6.45815832728
74271.0	8	57686.0	6.45815832728
74272.0	8	57686.0	6.45815832728
74273.0	8	57686.0	6.45815832728
74274.0	8	57686.0	6.45815832728
74275.0	8	57686.0	6.45815832728
74276.0	8	57686.0	6.45815832728
74277.0	8	57701.0	6.87100531964
74278.0	8	57701.0	6.87100531964
74279.0	8	57701.0	6.87100531964
74254.0	8	69480.0	6.44932076557
74228.0	8	69480.0	6.44932076557
74229.0	8	69480.0	6.44932076557
74230.0	8	69500.0	3.74840028204
70733	8	69520.0	3.31504550906
70733.0	8	69540.0	2.865888436
70734.0	8	69540.0	2.865888436
70735.0	8	69540.0	2.865888436
70736	8	69560.0	0.0
74254.0	8	65381.0	12.279750307
74194.0	8	65381.0	12.279750307
74195.0	8	65381.0	12.279750307
74196.0	8	65396.0	8.16542093208
74197.0	8	65396.0	8.16542093208
74198.0	8	65396.0	8.16542093208
74199.0	8	65396.0	8.16542093208
74200.0	8	65396.0	8.16542093208
74201.0	8	65396.0	8.16542093208
74202.0	8	65396.0	8.16542093208
74203.0	8	65396.0	8.16542093208
74204.0	8	65411.0	4.81268656572
74297	8	65426.0	1.41601594808
74297.0	8	65441.0	3.73800573539
74211.0	8	69877.0	7.40902861605
74209	8	69892.0	4.26638798643
74209.0	8	69901.0	17.4250854311
74207.0	8	69901.0	17.4250854311
74205.0	8	69901.0	17.4250854311
74255.0	8	69901.0	17.4250854311
74256.0	8	69901.0	17.4250854311
74257.0	8	69901.0	17.4250854311
74254	8	69907.0	3.85897017819
74254	8	69915.0	4.82253845119
74254.0	8	69917.0	8.24150158429
74228.0	8	69917.0	8.24150158429
74229.0	8	69923.0	4.2368426148
74230	8	69938.0	2.61082923201
74230	8	69953.0	2.18348156753
74230.0	8	69968.0	3.30811417372
70733.0	8	69983.0	6.77130469864
70734.0	8	69983.0	6.77130469864
70735.0	8	69983.0	6.77130469864
70736.0	8	69983.0	6.77130469864
70737.0	8	69998.0	5.34263277257
70738.0	8	69998.0	5.34263277257
70768.0	8	69998.0	5.34263277257
70769.0	8	69998.0	5.34263277257
70770.0	8	69998.0	5.34263277257
70771.0	8	69998.0	5.34263277257
70772.0	8	69998.0	5.34263277257
70773.0	8	69998.0	5.34263277257
70774.0	8	69998.0	5.34263277257
70775.0	8	69998.0	5.34263277257
70776.0	8	69998.0	5.34263277257
70777.0	8	69998.0	5.34263277257
70778.0	8	69998.0	5.34263277257
70779.0	8	69998.0	5.34263277257
74254.0	8	70976.0	3.43427566639
74228.0	8	70996.0	3.58484405042
74229.0	8	70996.0	3.58484405042
74230.0	8	71016.0	3.92229564882
70733	8	71036.0	2.1582365275
74262.0	8	70946.0	3.81898163109
74263.0	8	70946.0	3.81898163109
74264.0	8	70946.0	3.81898163109
74265.0	8	70961.0	3.0633308814
74266.0	8	70961.0	3.0633308814
74267.0	8	70961.0	3.0633308814
74268.0	8	70961.0	3.0633308814
74269.0	8	70961.0	3.0633308814
74270.0	8	70976.0	4.20399045325
74271.0	8	70976.0	4.20399045325
74272.0	8	70976.0	4.20399045325
74273.0	8	70976.0	4.20399045325
74274.0	8	70976.0	4.20399045325
74275.0	8	70976.0	4.20399045325
74276.0	8	70991.0	3.18057630079
74277.0	8	70991.0	3.18057630079
74278.0	8	70991.0	3.18057630079
74279.0	8	71006.0	3.72465383254
70733.0	8	71021.0	4.3969545141
70734.0	8	71021.0	4.3969545141
74262.0	8	50667.0	11.6638972083
74263.0	8	50673.0	8.80658832884
74264.0	8	50673.0	8.80658832884
74265.0	8	50673.0	8.80658832884
74266.0	8	50673.0	8.80658832884
74267.0	8	50673.0	8.80658832884
74268.0	8	50679.0	8.86000896579
74269.0	8	50679.0	8.86000896579
74270.0	8	50679.0	8.86000896579
74271.0	8	50679.0	8.86000896579
74272.0	8	50679.0	8.86000896579
74273.0	8	50685.0	8.91730082568
74274.0	8	50685.0	8.91730082568
74275.0	8	50685.0	8.91730082568
74276.0	8	50685.0	8.91730082568
74277.0	8	50691.0	9.35886764064
74278.0	8	50691.0	9.35886764064
74279.0	8	50691.0	9.35886764064
70733.0	8	50697.0	11.7876353587
74254.0	8	54691.0	12.726197957
74228.0	8	54691.0	12.726197957
74229.0	8	54697.0	12.9300313801
74230.0	8	54703.0	12.2972525889
70733.0	8	54709.0	8.91424255943
70734.0	8	54709.0	8.91424255943
70735.0	8	54709.0	8.91424255943
70736.0	8	54709.0	8.91424255943
70737.0	8	54709.0	8.91424255943
70738.0	8	54709.0	8.91424255943
70768.0	8	54709.0	8.91424255943
70769.0	8	54709.0	8.91424255943
70770.0	8	54709.0	8.91424255943
70771.0	8	54709.0	8.91424255943
70772.0	8	54709.0	8.91424255943
70773.0	8	54709.0	8.91424255943
70774.0	8	54709.0	8.91424255943
70775.0	8	54709.0	8.91424255943
70776.0	8	54709.0	8.91424255943
70777.0	8	54709.0	8.91424255943
70778.0	8	54709.0	8.91424255943
70779.0	8	54709.0	8.91424255943
70780.0	8	54709.0	8.91424255943
70781.0	8	54709.0	8.91424255943
70782.0	8	54709.0	8.91424255943
74254.0	8	62057.0	10.6797623531
74228.0	8	62057.0	10.6797623531
74229.0	8	62057.0	10.6797623531
74230	8	62066.0	9.82122481019
74230.0	8	62072.0	9.45597612366
70789.0	8	63712.0	3.36790850033
74231.0	8	63721.0	1.25233172066
74232	8	63731.0	0.0
74232	8	63741.0	0.0
74232	8	63751.0	0.0
74232.0	8	63761.0	2.46037608479
74233.0	8	63761.0	2.46037608479
74234	8	63771.0	0.244101853666
74234.0	8	63781.0	1.82788343004
74235.0	8	63781.0	1.82788343004
74262	8	63941.0	4.8746181336
74262.0	8	63951.0	2.31213436664
74263.0	8	63961.0	2.89493336321
74254.0	8	68885.0	4.63306725278
74228.0	8	68885.0	4.63306725278
74229.0	8	68885.0	4.63306725278
74230	8	68915.0	0.0
74230.0	8	68916.0	5.65287110549
70733.0	8	68916.0	5.65287110549
70734.0	8	68916.0	5.65287110549
70735.0	8	68916.0	5.65287110549
74303.0	8	57952.0	9.10959268777
74304.0	8	57952.0	9.10959268777
74191.0	8	57967.0	9.78913382532
74192.0	8	57975.0	6.35211292124
74262.0	8	71683.0	7.46468695789
74263.0	8	71683.0	7.46468695789
74264.0	8	71683.0	7.46468695789
74265.0	8	71683.0	7.46468695789
74266.0	8	71683.0	7.46468695789
74267.0	8	71683.0	7.46468695789
74268.0	8	71683.0	7.46468695789
74269.0	8	71683.0	7.46468695789
74270.0	8	71683.0	7.46468695789
74271.0	8	71698.0	8.79898942078
74272.0	8	71698.0	8.79898942078
74273.0	8	71698.0	8.79898942078
74274.0	8	71698.0	8.79898942078
74275.0	8	71698.0	8.79898942078
74276.0	8	71698.0	8.79898942078
74277.0	8	71706.0	10.4989251554
74278.0	8	71706.0	10.4989251554
74279.0	8	71706.0	10.4989251554
70733.0	8	71706.0	10.4989251554
70734.0	8	71706.0	10.4989251554
74262.0	8	65713.0	3.21294490538
74263.0	8	65713.0	3.21294490538
74264.0	8	65713.0	3.21294490538
74265.0	8	65713.0	3.21294490538
74266.0	8	65713.0	3.21294490538
74267.0	8	65713.0	3.21294490538
74268.0	8	65743.0	2.81222739335
74269.0	8	65743.0	2.81222739335
74270.0	8	65743.0	2.81222739335
74271.0	8	65743.0	2.81222739335
74272.0	8	65743.0	2.81222739335
74273.0	8	65743.0	2.81222739335
74274.0	8	65743.0	2.81222739335
74275.0	8	65773.0	2.52137162493
74276.0	8	65773.0	2.52137162493
74277.0	8	65773.0	2.52137162493
74278.0	8	65773.0	2.52137162493
74279.0	8	65773.0	2.52137162493
70733.0	8	65803.0	4.22388771497
70734.0	8	65803.0	4.22388771497
70735.0	8	65803.0	4.22388771497
74211.0	8	60352.0	3.2539090858
74209	8	60382.0	3.55324895684
74209.0	8	60398.0	6.19634708035
74207.0	8	60398.0	6.19634708035
74205.0	8	60398.0	6.19634708035
74255.0	8	60398.0	6.19634708035
74256.0	8	60398.0	6.19634708035
74257.0	8	60398.0	6.19634708035
74254	8	60412.0	1.77402687716
74254.0	8	60428.0	0.788092260188
74228.0	8	60442.0	3.12344133272
74229.0	8	60442.0	3.12344133272
74230	8	60458.0	3.62041931647
74230.0	8	60472.0	3.30921286745
70733	8	60488.0	3.57762790819
70733	8	60502.0	0.356074815438
70733.0	8	60518.0	3.16537533502
70734.0	8	60518.0	3.16537533502
74195.0	8	29645.0	15.4915725791
74196.0	8	29645.0	15.4915725791
74197.0	8	29645.0	15.4915725791
74198.0	8	29654.0	9.25371732533
74199.0	8	29654.0	9.25371732533
74200.0	8	29654.0	9.25371732533
74201.0	8	29654.0	9.25371732533
74202.0	8	29660.0	12.3263942378
74203.0	8	29660.0	12.3263942378
74204.0	8	29660.0	12.3263942378
74211	8	55336.0	5.93498655331
74211	8	55338.0	1.98005445774
74211	8	55346.0	0.0
74211.0	8	55355.0	2.2460591369
74209	8	55385.0	5.32693441007
74209	8	55394.0	15.0387544264
74209.0	8	55395.0	11.5075246579
74207.0	8	55395.0	11.5075246579
74205.0	8	55395.0	11.5075246579
74255.0	8	55395.0	11.5075246579
74256.0	8	55395.0	11.5075246579
74257.0	8	55395.0	11.5075246579
74254.0	8	55402.0	13.0149398708
74228.0	8	55402.0	13.0149398708
74229.0	8	55402.0	13.0149398708
74230	8	55410.0	28.7068329102
74230.0	8	55411.0	9.74776290497
70733.0	8	55420.0	12.2729329501
70734.0	8	55420.0	12.2729329501
70735.0	8	55420.0	12.2729329501
70736	8	55429.0	0.0
74254.0	8	59859.0	7.12027318092
74228.0	8	59859.0	7.12027318092
74229.0	8	59859.0	7.12027318092
74230	8	59879.0	1.542474974
74230	8	59919.0	0.0
74250.0	8	58977.0	8.73003513061
74251.0	8	58977.0	8.73003513061
74262.0	8	58977.0	8.73003513061
74263.0	8	58977.0	8.73003513061
74264.0	8	58977.0	8.73003513061
74265.0	8	58977.0	8.73003513061
74266.0	8	58977.0	8.73003513061
74267.0	8	58977.0	8.73003513061
74268.0	8	58997.0	1.26310254943
74269.0	8	58997.0	1.26310254943
74270.0	8	59017.0	1.74246364783
74271.0	8	59017.0	1.74246364783
74272.0	8	59017.0	1.74246364783
74273.0	8	59017.0	1.74246364783
74274.0	8	59017.0	1.74246364783
74275.0	8	59017.0	1.74246364783
74276.0	8	59057.0	3.15063787987
74277.0	8	59057.0	3.15063787987
74278.0	8	59057.0	3.15063787987
74279.0	8	59057.0	3.15063787987
70733.0	8	59097.0	2.49266880991
70734.0	8	59097.0	2.49266880991
70735.0	8	59097.0	2.49266880991
70736	8	59117.0	0.0
74208.0	8	61818.0	5.97620209446
74210	8	61828.0	2.29073643325
74210.0	8	61838.0	3.97975883632
74254	8	61960.0	0.0
74254	8	61961.0	8.23433191186
74254.0	8	61968.0	5.89724448226
74228.0	8	61968.0	5.89724448226
74229.0	8	61968.0	5.89724448226
74230.0	8	61976.0	8.35395466153
74193	8	72628.0	0.88313462669
74193.0	8	72658.0	1.71294830322
74297.0	8	72688.0	1.69818649622
74211.0	8	36620.0	3.44678100268
74209	8	36631.0	3.57483448776
74209	8	36640.0	4.65763596176
74209	8	36650.0	0.0
74209	8	36661.0	0.0
74209	8	36671.0	0.0
74209	8	36680.0	2.75181956121
74209	8	36690.0	0.0
74209	8	36700.0	1.15990056951
74304.0	8	37170.0	12.0177648159
74191.0	8	37170.0	12.0177648159
74192	8	37179.0	21.9967560385
74192.0	8	37180.0	12.900250847
74254	8	66450.0	3.35475254064
74254.0	8	66460.0	5.93557134986
74194.0	8	66470.0	3.22250285004
74195	8	66480.0	0.721876103523
74195	8	66490.0	0.0
74262	8	54691.0	0.0
74262.0	8	54692.0	14.9927178995
74263.0	8	54692.0	14.9927178995
74264.0	8	54692.0	14.9927178995
74265.0	8	54692.0	14.9927178995
74266.0	8	54692.0	14.9927178995
74267.0	8	54692.0	14.9927178995
74268.0	8	54699.0	3.10630797635
74269.0	8	54699.0	3.10630797635
74270	8	54707.0	0.0
74270	8	54708.0	0.734188208333
74270.0	8	54717.0	1.74621137679
74271.0	8	54727.0	6.64387540113
74272.0	8	54727.0	6.64387540113
74273.0	8	54727.0	6.64387540113
74274.0	8	54727.0	6.64387540113
74275.0	8	54727.0	6.64387540113
74276.0	8	54727.0	6.64387540113
74277.0	8	54737.0	9.80931829884
74278.0	8	54737.0	9.80931829884
74279.0	8	54737.0	9.80931829884
74254	8	63160.0	0.0
74254.0	8	63161.0	9.56400118852
74228.0	8	63161.0	9.56400118852
74229.0	8	63169.0	21.6090959318
74230	8	63170.0	11.5591365632
74230.0	8	63176.0	12.4928989057
70733.0	8	63176.0	12.4928989057
70734.0	8	63176.0	12.4928989057
74224	8	72557.0	3.14999697962
74304	8	72604.0	0.0
74304.0	8	72605.0	16.7393255439
74191.0	8	72605.0	16.7393255439
74192	8	72613.0	15.6752736357
74209	8	56215.0	2.49886838645
74209	8	56217.0	4.21924538222
74209	8	56224.0	2.96168026036
74209	8	56234.0	0.308372042035
74209	8	56244.0	3.23261374688
74262.0	8	68465.0	7.72323394874
74263.0	8	68465.0	7.72323394874
74264.0	8	68476.0	10.358855332
74265.0	8	68476.0	10.358855332
74266.0	8	68476.0	10.358855332
74267.0	8	68476.0	10.358855332
74268.0	8	68476.0	10.358855332
74269.0	8	68476.0	10.358855332
74270.0	8	68476.0	10.358855332
74271.0	8	68476.0	10.358855332
74272.0	8	68485.0	5.04191712369
74273.0	8	68485.0	5.04191712369
74274.0	8	68485.0	5.04191712369
74275.0	8	68485.0	5.04191712369
74276.0	8	68496.0	3.595303342
74277.0	8	68496.0	3.595303342
74278.0	8	68496.0	3.595303342
74279.0	8	68506.0	3.01282483284
70733	8	68516.0	6.53911205326
70733.0	8	68526.0	6.2355221433
70734.0	8	68526.0	6.2355221433
70735.0	8	68526.0	6.2355221433
74303.0	8	70364.0	12.7320632985
74304.0	8	70364.0	12.7320632985
74191.0	8	70374.0	12.8445277787
74192.0	8	70384.0	11.608433214
74252.0	8	70384.0	11.608433214
74253.0	8	70384.0	11.608433214
70739.0	8	70384.0	11.608433214
70740.0	8	70384.0	11.608433214
70741.0	8	70384.0	11.608433214
70742.0	8	70384.0	11.608433214
70743.0	8	70384.0	11.608433214
70744.0	8	70384.0	11.608433214
70745.0	8	70384.0	11.608433214
70746.0	8	70384.0	11.608433214
70747.0	8	70384.0	11.608433214
70748.0	8	70384.0	11.608433214
70749.0	8	70384.0	11.608433214
70750.0	8	70384.0	11.608433214
70751.0	8	70384.0	11.608433214
70752.0	8	70384.0	11.608433214
70753.0	8	70384.0	11.608433214
70754.0	8	70384.0	11.608433214
70755.0	8	70384.0	11.608433214
70756.0	8	70384.0	11.608433214
70784.0	8	70384.0	11.608433214
70785.0	8	70384.0	11.608433214
70786.0	8	70384.0	11.608433214
70787.0	8	70384.0	11.608433214
70788.0	8	70384.0	11.608433214
70789.0	8	70384.0	11.608433214
74224.0	8	70424.0	16.5243607324
74254.0	8	60625.0	2.75820996307
74228.0	8	60625.0	2.75820996307
74229.0	8	60655.0	2.98769952238
74230	8	60686.0	0.0
74230.0	8	60692.0	6.64796533396
70733.0	8	60692.0	6.64796533396
70734.0	8	60692.0	6.64796533396
70735.0	8	60692.0	6.64796533396
74254.0	8	69989.0	2.27358666429
74228.0	8	70019.0	3.69516731932
74229.0	8	70019.0	3.69516731932
74230.0	8	70049.0	2.91791584744
74195.0	8	74340.0	8.48134967305
74196.0	8	74340.0	8.48134967305
74197.0	8	74340.0	8.48134967305
74198.0	8	74340.0	8.48134967305
74199.0	8	74340.0	8.48134967305
74200.0	8	74340.0	8.48134967305
74201.0	8	74340.0	8.48134967305
74202.0	8	74340.0	8.48134967305
74203.0	8	74340.0	8.48134967305
74204.0	8	74369.0	1.87338265451
74297	8	74399.0	0.0
74297.0	8	74404.0	2.17653055248
74298	8	74429.0	0.767369843372
74304.0	8	67162.0	13.5647539049
74191.0	8	67162.0	13.5647539049
74192.0	8	67177.0	10.3064241473
74252.0	8	67177.0	10.3064241473
74253.0	8	67177.0	10.3064241473
70739.0	8	67177.0	10.3064241473
70740.0	8	67177.0	10.3064241473
70741.0	8	67177.0	10.3064241473
70742.0	8	67177.0	10.3064241473
70743.0	8	67177.0	10.3064241473
70744.0	8	67177.0	10.3064241473
70745.0	8	67177.0	10.3064241473
70746.0	8	67177.0	10.3064241473
70747.0	8	67177.0	10.3064241473
70748.0	8	67177.0	10.3064241473
70749.0	8	67177.0	10.3064241473
70750.0	8	67177.0	10.3064241473
70751.0	8	67177.0	10.3064241473
70752.0	8	67177.0	10.3064241473
70753.0	8	67177.0	10.3064241473
70754.0	8	67177.0	10.3064241473
70755.0	8	67177.0	10.3064241473
70756.0	8	67177.0	10.3064241473
70784.0	8	67177.0	10.3064241473
70785.0	8	67177.0	10.3064241473
70786.0	8	67177.0	10.3064241473
70787.0	8	67177.0	10.3064241473
70788.0	8	67177.0	10.3064241473
70789.0	8	67177.0	10.3064241473
74224.0	8	67222.0	13.6730623009
74225.0	8	67222.0	13.6730623009
74226.0	8	67222.0	13.6730623009
74271	8	67758.0	0.0
74271	8	67778.0	0.0
74271	8	67798.0	0.0
74271	8	67818.0	0.0
74271.0	8	67838.0	7.46602022244
74272.0	8	67838.0	7.46602022244
74273.0	8	67838.0	7.46602022244
74274.0	8	67838.0	7.46602022244
74275.0	8	67838.0	7.46602022244
74276.0	8	67838.0	7.46602022244
74277.0	8	67838.0	7.46602022244
74278.0	8	67838.0	7.46602022244
74279.0	8	67838.0	7.46602022244
74228.0	8	65583.0	2.11828958006
74229.0	8	65583.0	2.11828958006
74230	8	65613.0	1.85527933196
74230.0	8	65643.0	3.57755540351
70733.0	8	65643.0	3.57755540351
74261	8	69200.0	0.254444550354
74261.0	8	69214.0	1.86331658298
74254	8	69230.0	0.0
74254	8	69244.0	2.21898744645
74254.0	8	69260.0	2.55543840322
74228.0	8	69260.0	2.55543840322
74229.0	8	69274.0	1.96931048133
74230	8	69290.0	2.80621618
74230	8	69304.0	1.79154022773
74230.0	8	69320.0	2.23632868582
70733	8	69334.0	3.87863709366
74254.0	8	70792.0	3.95479779777
74228.0	8	70792.0	3.95479779777
74229.0	8	70792.0	3.95479779777
74230.0	8	70822.0	4.03147095692
70733.0	8	70852.0	3.10667378055
70734.0	8	70852.0	3.10667378055
70735.0	8	70852.0	3.10667378055
70736.0	8	70852.0	3.10667378055
74304	8	28060.0	2.36065973796
74304	8	28075.0	0.947242275418
74304.0	8	28090.0	1.37191474642
74191	8	28105.0	2.8805309036
74191.0	8	28120.0	2.55992740991
74192	8	28135.0	3.97649723726
74262.0	8	59712.0	6.58453630418
74263.0	8	59712.0	6.58453630418
74264.0	8	59712.0	6.58453630418
74265.0	8	59712.0	6.58453630418
74266.0	8	59712.0	6.58453630418
74267.0	8	59712.0	6.58453630418
74268.0	8	59712.0	6.58453630418
74269.0	8	59712.0	6.58453630418
74270.0	8	59727.0	6.84931994328
74271.0	8	59727.0	6.84931994328
74272.0	8	59727.0	6.84931994328
74273.0	8	59727.0	6.84931994328
74274.0	8	59727.0	6.84931994328
74275.0	8	59727.0	6.84931994328
74276.0	8	59727.0	6.84931994328
74277.0	8	59727.0	6.84931994328
74278.0	8	59727.0	6.84931994328
74279.0	8	59742.0	4.63469256146
70733.0	8	59757.0	4.78180239348
70734.0	8	59757.0	4.78180239348
70735.0	8	59757.0	4.78180239348
74254.0	8	69702.0	3.89515698113
74228.0	8	69702.0	3.89515698113
74229.0	8	69702.0	3.89515698113
74230	8	69732.0	0.0
74230.0	8	69762.0	6.30196609031
70733.0	8	69762.0	6.30196609031
70734.0	8	69762.0	6.30196609031
74262.0	8	52922.0	8.25126811615
74263.0	8	52922.0	8.25126811615
74264.0	8	52922.0	8.25126811615
74265.0	8	52922.0	8.25126811615
74266.0	8	52922.0	8.25126811615
74267.0	8	52922.0	8.25126811615
74268.0	8	52922.0	8.25126811615
74269.0	8	52922.0	8.25126811615
74270.0	8	52932.0	6.8700322557
74271.0	8	52932.0	6.8700322557
74272.0	8	52932.0	6.8700322557
74273.0	8	52932.0	6.8700322557
74274.0	8	52932.0	6.8700322557
74275.0	8	52942.0	7.45640982148
74276.0	8	52942.0	7.45640982148
74277.0	8	52942.0	7.45640982148
74278.0	8	52942.0	7.45640982148
74279.0	8	52942.0	7.45640982148
74254.0	8	64484.0	11.3405772111
74228.0	8	64484.0	11.3405772111
74229.0	8	64484.0	11.3405772111
74230	8	64490.0	12.9679679494
74230.0	8	64496.0	15.4107895391
74254	8	70646.0	0.0
74254	8	70652.0	0.0
74254	8	70658.0	0.0
74254.0	8	70664.0	8.8878534955
74228.0	8	70664.0	8.8878534955
74229.0	8	70670.0	4.27614900605
74230	8	70676.0	3.33356805305
74230	8	70682.0	3.68762441121
74230	8	70688.0	3.68762366535
74230	8	70694.0	5.31928278992
74230.0	8	70700.0	5.155740698
70733	8	70706.0	3.39945183775
70733	8	70712.0	3.82851380529
70733.0	8	70718.0	5.44573135214
70734.0	8	70718.0	5.44573135214
74263.0	8	59532.0	4.60439623124
74264.0	8	59532.0	4.60439623124
74265.0	8	59532.0	4.60439623124
74266.0	8	59532.0	4.60439623124
74267.0	8	59532.0	4.60439623124
74268.0	8	59540.0	4.01828558637
74269.0	8	59540.0	4.01828558637
74270.0	8	59540.0	4.01828558637
74271.0	8	59540.0	4.01828558637
74272.0	8	59540.0	4.01828558637
74273.0	8	59555.0	3.89498530032
74274.0	8	59555.0	3.89498530032
74275.0	8	59555.0	3.89498530032
74276.0	8	59555.0	3.89498530032
74277.0	8	59555.0	3.89498530032
74278.0	8	59570.0	5.07078445889
74279.0	8	59570.0	5.07078445889
70733.0	8	59585.0	4.16408227062
70734.0	8	59585.0	4.16408227062
74254.0	8	60047.0	3.96772661896
74228.0	8	60047.0	3.96772661896
74229.0	8	60062.0	4.01167145463
74230.0	8	60077.0	5.34135787911
70733	8	60091.0	4.17659265559
70733.0	8	60107.0	3.84344108921
70734.0	8	60107.0	3.84344108921
70735.0	8	60107.0	3.84344108921
74303.0	8	30861.0	4.48165542931
74304	8	30871.0	3.6128408698
74304.0	8	30881.0	3.6162987881
74191	8	30891.0	3.61284131428
74191.0	8	30901.0	5.36470685546
74192	8	30911.0	5.10182984513
74254.0	8	71384.0	13.4383056006
74194.0	8	71384.0	13.4383056006
74303	8	28608.0	1.50240072941
74303	8	28618.0	1.56238660303
74303	8	28628.0	0.390596650856
74303.0	8	28638.0	2.08216702619
74304	8	28648.0	0.164461747681
74304	8	28658.0	2.74445541448
74304	8	28668.0	1.01760706364
74304	8	28678.0	1.03714726333
74304	8	28688.0	0.86342428814
74304.0	8	28698.0	1.77150835801
74191	8	28708.0	0.55505847091
74191	8	28718.0	1.49043478295
74191	8	28728.0	0.544779610558
74191	8	28738.0	2.19967616241
74191	8	28748.0	1.69601199448
74191.0	8	28754.0	2.61591061032
74192	8	28768.0	0.654946695011
74192	8	28778.0	0.883919994536
74192	8	28788.0	1.28902024343
74192	8	28796.0	1.72684897755
74192	8	28806.0	1.28902024326
74192	8	28814.0	0.0
74192	8	28824.0	2.12588523279
74192	8	28834.0	0.627010494812
74192.0	8	28844.0	2.98400104092
74304.0	8	27429.0	4.14974416292
74191	8	27444.0	0.295517309957
74191	8	27452.0	1.57318312315
74191.0	8	27467.0	1.69823968719
74192	8	27482.0	0.88398211842
74192	8	27497.0	0.685257455985
74192	8	27512.0	1.61720759643
74192	8	27527.0	1.82963740769
74192.0	8	27542.0	2.07644879745
74228	8	70376.0	0.0
74228.0	8	70391.0	5.74923554085
74229.0	8	70391.0	5.74923554085
74230	8	70406.0	3.20495879913
74230.0	8	70421.0	4.5106495387
70733.0	8	70436.0	4.55023105736
70734.0	8	70436.0	4.55023105736
70735.0	8	70436.0	4.55023105736
70736	8	70451.0	0.0
74262.0	8	70180.0	6.57422331343
74263.0	8	70180.0	6.57422331343
74264.0	8	70180.0	6.57422331343
74265.0	8	70180.0	6.57422331343
74266.0	8	70180.0	6.57422331343
74267.0	8	70195.0	3.04218040421
74268.0	8	70195.0	3.04218040421
74269.0	8	70195.0	3.04218040421
74270.0	8	70195.0	3.04218040421
74271.0	8	70210.0	1.9094078333
74272.0	8	70210.0	1.9094078333
74273.0	8	70210.0	1.9094078333
74274.0	8	70210.0	1.9094078333
74275.0	8	70210.0	1.9094078333
74276.0	8	70240.0	6.49054723287
74277.0	8	70240.0	6.49054723287
74278.0	8	70240.0	6.49054723287
74279.0	8	70240.0	6.49054723287
70733.0	8	70255.0	3.33328968136
70734.0	8	70270.0	4.19387163732
70735.0	8	70270.0	4.19387163732
70736.0	8	70270.0	4.19387163732
70737	8	70285.0	0.126162089545
74262.0	8	61443.0	10.1961657582
74263.0	8	61443.0	10.1961657582
74264.0	8	61443.0	10.1961657582
74265.0	8	61443.0	10.1961657582
74266.0	8	61443.0	10.1961657582
74267.0	8	61443.0	10.1961657582
74268.0	8	61443.0	10.1961657582
74269.0	8	61443.0	10.1961657582
74270.0	8	61443.0	10.1961657582
74271.0	8	61443.0	10.1961657582
74272.0	8	61443.0	10.1961657582
74273.0	8	61443.0	10.1961657582
74274.0	8	61443.0	10.1961657582
74275.0	8	61458.0	4.43136035513
74276.0	8	61458.0	4.43136035513
74277.0	8	61458.0	4.43136035513
74278.0	8	61458.0	4.43136035513
74279.0	8	61473.0	8.27705837942
70733.0	8	61473.0	8.27705837942
70734.0	8	61473.0	8.27705837942
70735.0	8	61473.0	8.27705837942
74254	8	66482.0	2.96322310485
74254	8	66489.0	1.47784598375
74254	8	66504.0	1.01548141545
74254.0	8	66519.0	4.14399140966
74228.0	8	66519.0	4.14399140966
74229.0	8	66519.0	4.14399140966
74230	8	66534.0	4.24491503083
74230.0	8	66543.0	4.48827712599
70733.0	8	66558.0	4.54605808889
70734.0	8	66573.0	2.67929088303
70735.0	8	66573.0	2.67929088303
70736.0	8	66588.0	1.90690457112
70737.0	8	66588.0	1.90690457112
74262.0	8	56494.0	9.37679405319
74263.0	8	56494.0	9.37679405319
74264.0	8	56494.0	9.37679405319
74265.0	8	56494.0	9.37679405319
74266.0	8	56494.0	9.37679405319
74267.0	8	56494.0	9.37679405319
74268.0	8	56504.0	9.24081703615
74269.0	8	56504.0	9.24081703615
74270.0	8	56504.0	9.24081703615
74271.0	8	56504.0	9.24081703615
74272.0	8	56504.0	9.24081703615
74273.0	8	56504.0	9.24081703615
74274.0	8	56504.0	9.24081703615
74275.0	8	56504.0	9.24081703615
74276.0	8	56514.0	7.67881988426
74277.0	8	56514.0	7.67881988426
74278.0	8	56514.0	7.67881988426
74279.0	8	56514.0	7.67881988426
70733.0	8	56524.0	7.9977206109
70734.0	8	56524.0	7.9977206109
74209	8	55723.0	1.40120778704
74209	8	55737.0	1.55556047637
74209	8	55753.0	0.724345402598
74209	8	55767.0	1.89694553012
74262.0	8	65757.0	4.0997515179
74263.0	8	65771.0	2.53187859525
74264.0	8	65771.0	2.53187859525
74265.0	8	65771.0	2.53187859525
74266.0	8	65786.0	2.88265745051
74267.0	8	65786.0	2.88265745051
74268.0	8	65786.0	2.88265745051
74269.0	8	65786.0	2.88265745051
74270.0	8	65801.0	3.45309661406
74271.0	8	65801.0	3.45309661406
74272.0	8	65801.0	3.45309661406
74273.0	8	65801.0	3.45309661406
74274.0	8	65801.0	3.45309661406
74275.0	8	65817.0	1.28299321172
74276.0	8	65832.0	2.95586479693
74277.0	8	65832.0	2.95586479693
74278.0	8	65832.0	2.95586479693
74279.0	8	65847.0	4.3504852932
70733.0	8	65862.0	4.74038410676
70734.0	8	65862.0	4.74038410676
70735.0	8	65862.0	4.74038410676
74254.0	8	50924.0	13.2877598987
74228.0	8	50924.0	13.2877598987
74229.0	8	50924.0	13.2877598987
74230.0	8	50939.0	7.96377367183
70733.0	8	50939.0	7.96377367183
70734.0	8	50939.0	7.96377367183
70735.0	8	50954.0	1.68581684716
70736.0	8	50954.0	1.68581684716
74254.0	8	28961.0	17.8094941702
74228.0	8	28961.0	17.8094941702
74229.0	8	28961.0	17.8094941702
74230	8	28968.0	12.5796805724
74230.0	8	28970.0	12.4636946691
70733.0	8	28970.0	12.4636946691
70734.0	8	28970.0	12.4636946691
70735.0	8	28970.0	12.4636946691
74209.0	8	69068.0	3.45559699852
74207.0	8	69068.0	3.45559699852
74205.0	8	69068.0	3.45559699852
74255.0	8	69068.0	3.45559699852
74256.0	8	69068.0	3.45559699852
74257.0	8	69068.0	3.45559699852
74254	8	69083.0	3.20663713214
74254.0	8	69091.0	4.51761958529
74228.0	8	69091.0	4.51761958529
74229.0	8	69106.0	1.84582130386
74230	8	69121.0	2.30728328023
74230	8	69136.0	2.27451995029
74230.0	8	69151.0	2.52133143959
70733	8	69166.0	2.35098051037
70733.0	8	69181.0	2.9307308371
70734.0	8	69181.0	2.9307308371
70735.0	8	69196.0	2.8507523852
70736.0	8	69196.0	2.8507523852
74254.0	8	61329.0	4.22270417506
74228.0	8	61329.0	4.22270417506
74229.0	8	61329.0	4.22270417506
74230	8	61344.0	4.45078191766
74230.0	8	61355.0	3.72769747378
70733.0	8	61371.0	5.16360100363
70724	8	67097.0	2.68101942563
70724	8	67103.0	3.32398176339
70724	8	67109.0	3.89417491248
70724.0	8	67111.0	4.27148109784
70725	8	67117.0	1.05286144231
70725	8	67123.0	2.68101444988
70725	8	67129.0	2.09508041195
70725.0	8	67131.0	3.12358667125
70726	8	67137.0	0.0
70726	8	67143.0	0.0
70726	8	67149.0	0.0
74254	8	74835.0	0.0
74254.0	8	74836.0	13.8047066739
74228.0	8	74836.0	13.8047066739
74229.0	8	74836.0	13.8047066739
74230	8	74843.0	10.0362699025
74261.0	8	71972.0	14.9605292868
74254.0	8	71972.0	14.9605292868
74194.0	8	71978.0	11.9790824769
74195.0	8	71984.0	14.146174839
74196.0	8	71984.0	14.146174839
74197.0	8	71984.0	14.146174839
74198.0	8	71990.0	10.2260554472
74199.0	8	71990.0	10.2260554472
74200.0	8	71990.0	10.2260554472
74201.0	8	71990.0	10.2260554472
74202.0	8	71996.0	8.40934176031
74203.0	8	71996.0	8.40934176031
74204.0	8	72002.0	7.27496303278
74297	8	72008.0	2.2323537926
74297.0	8	72014.0	6.06301656143
74298	8	72020.0	2.89151155741
74298	8	72026.0	0.0
74298	8	72032.0	4.18008000677
74298	8	72038.0	0.0
74298	8	72044.0	0.0
74298	8	72050.0	0.0
74298	8	72056.0	0.0
74298	8	72062.0	0.0
74298	8	72068.0	0.0
74298	8	72074.0	0.0
74298	8	72080.0	0.0
74298	8	72086.0	0.0
74298	8	72092.0	0.0
74298	8	72098.0	0.0
74298	8	72104.0	0.0
74298	8	72110.0	0.0
74298	8	72116.0	0.0
74298	8	72122.0	0.0
70789.0	8	35743.0	28.248588281
74231.0	8	35743.0	28.248588281
74232.0	8	35743.0	28.248588281
74233.0	8	35743.0	28.248588281
74234.0	8	35743.0	28.248588281
74235.0	8	35743.0	28.248588281
74236.0	8	35743.0	28.248588281
74237.0	8	35743.0	28.248588281
74238.0	8	35743.0	28.248588281
74239.0	8	35743.0	28.248588281
74240.0	8	35743.0	28.248588281
74241.0	8	35743.0	28.248588281
74242.0	8	35743.0	28.248588281
74243.0	8	35743.0	28.248588281
74244.0	8	35743.0	28.248588281
74245.0	8	35743.0	28.248588281
74246.0	8	35743.0	28.248588281
74247.0	8	35743.0	28.248588281
74248.0	8	35743.0	28.248588281
74249.0	8	35743.0	28.248588281
74250.0	8	35743.0	28.248588281
74251.0	8	35743.0	28.248588281
74262.0	8	35758.0	4.84747833832
74263.0	8	35766.0	8.06183917069
74264.0	8	35766.0	8.06183917069
74265.0	8	35766.0	8.06183917069
74266.0	8	35766.0	8.06183917069
74267.0	8	35766.0	8.06183917069
74268.0	8	35766.0	8.06183917069
74269.0	8	35766.0	8.06183917069
74270.0	8	35766.0	8.06183917069
74271.0	8	35766.0	8.06183917069
74272.0	8	35766.0	8.06183917069
74273.0	8	35766.0	8.06183917069
74274.0	8	35766.0	8.06183917069
74275.0	8	35780.0	8.65126113284
74276.0	8	35780.0	8.65126113284
74277.0	8	35780.0	8.65126113284
74278.0	8	35780.0	8.65126113284
74279.0	8	35780.0	8.65126113284
74250.0	8	54293.0	18.4110497021
74251.0	8	54293.0	18.4110497021
74193	8	54301.0	0.0
74193.0	8	54302.0	22.2790962458
74297.0	8	54302.0	22.2790962458
74254	8	66447.0	2.56759210808
74254	8	66455.0	3.91946383577
74254.0	8	66465.0	10.9276035401
74194.0	8	66465.0	10.9276035401
74195.0	8	66475.0	11.9834035239
74196.0	8	66475.0	11.9834035239
74197.0	8	66475.0	11.9834035239
74198.0	8	66475.0	11.9834035239
74199.0	8	66475.0	11.9834035239
74200.0	8	66475.0	11.9834035239
74201.0	8	66485.0	10.6705718973
74202.0	8	66485.0	10.6705718973
74203.0	8	66485.0	10.6705718973
74204.0	8	66485.0	10.6705718973
70789	8	72469.0	0.162734263907
70789.0	8	72484.0	28.6084470973
74231.0	8	72484.0	28.6084470973
74232.0	8	72484.0	28.6084470973
74233.0	8	72484.0	28.6084470973
74234.0	8	72484.0	28.6084470973
74235.0	8	72484.0	28.6084470973
74236.0	8	72484.0	28.6084470973
74237.0	8	72484.0	28.6084470973
74238.0	8	72484.0	28.6084470973
74239.0	8	72484.0	28.6084470973
74240.0	8	72484.0	28.6084470973
74241.0	8	72484.0	28.6084470973
74242.0	8	72484.0	28.6084470973
74243.0	8	72484.0	28.6084470973
74244.0	8	72484.0	28.6084470973
74245.0	8	72484.0	28.6084470973
74246.0	8	72484.0	28.6084470973
74247.0	8	72484.0	28.6084470973
74248.0	8	72484.0	28.6084470973
74249.0	8	72484.0	28.6084470973
74250.0	8	72484.0	28.6084470973
74251.0	8	72484.0	28.6084470973
74262.0	8	72499.0	11.346882431
74263.0	8	72499.0	11.346882431
74264.0	8	72499.0	11.346882431
74265.0	8	72499.0	11.346882431
74266.0	8	72499.0	11.346882431
74267.0	8	72499.0	11.346882431
74268.0	8	72499.0	11.346882431
74269.0	8	72499.0	11.346882431
74270.0	8	72499.0	11.346882431
74271.0	8	72499.0	11.346882431
74272.0	8	72499.0	11.346882431
74273.0	8	72499.0	11.346882431
74274.0	8	72499.0	11.346882431
74275.0	8	72499.0	11.346882431
74276.0	8	72514.0	11.5370993872
74277.0	8	72514.0	11.5370993872
74278.0	8	72514.0	11.5370993872
74279.0	8	72514.0	11.5370993872
70733.0	8	72514.0	11.5370993872
70734.0	8	72514.0	11.5370993872
70735.0	8	72514.0	11.5370993872
70736.0	8	72529.0	1.46160116019
74211.0	8	73466.0	4.11266000189
74209.0	8	73481.0	16.0577450892
74207.0	8	73481.0	16.0577450892
74205.0	8	73481.0	16.0577450892
74255.0	8	73481.0	16.0577450892
74256.0	8	73481.0	16.0577450892
74257.0	8	73481.0	16.0577450892
74254.0	8	73481.0	16.0577450892
74228.0	8	73481.0	16.0577450892
74229.0	8	73496.0	11.2130054422
74230.0	8	73496.0	11.2130054422
74262.0	8	36282.0	10.8053996231
74263.0	8	36282.0	10.8053996231
74264.0	8	36282.0	10.8053996231
74265.0	8	36282.0	10.8053996231
74266.0	8	36282.0	10.8053996231
74267.0	8	36282.0	10.8053996231
74268.0	8	36290.0	31.6716333429
74269.0	8	36290.0	31.6716333429
74270.0	8	36291.0	9.90890846457
74271.0	8	36291.0	9.90890846457
74272.0	8	36291.0	9.90890846457
74273.0	8	36291.0	9.90890846457
74274.0	8	36291.0	9.90890846457
74275.0	8	36291.0	9.90890846457
74276.0	8	36298.0	10.424483144
74277.0	8	36298.0	10.424483144
74278.0	8	36298.0	10.424483144
74279.0	8	36298.0	10.424483144
70733.0	8	36298.0	10.424483144
70734.0	8	36298.0	10.424483144
74303	8	51181.0	0.0
74303.0	8	51182.0	23.2304519398
74304.0	8	51182.0	23.2304519398
74191.0	8	51189.0	18.9748240518
74192.0	8	51189.0	18.9748240518
74252	8	51197.0	0.0
74254.0	8	67341.0	3.95397642654
74228.0	8	67341.0	3.95397642654
74229.0	8	67341.0	3.95397642654
74230.0	8	67381.0	5.6978674108
70733.0	8	67381.0	5.6978674108
70734.0	8	67381.0	5.6978674108
70735.0	8	67401.0	7.69844653286
70736.0	8	67401.0	7.69844653286
70737.0	8	67401.0	7.69844653286
70738.0	8	67401.0	7.69844653286
70768.0	8	67401.0	7.69844653286
70769.0	8	67401.0	7.69844653286
70770.0	8	67401.0	7.69844653286
70771.0	8	67401.0	7.69844653286
70772.0	8	67401.0	7.69844653286
70773.0	8	67401.0	7.69844653286
70774.0	8	67401.0	7.69844653286
70775.0	8	67401.0	7.69844653286
70776.0	8	67401.0	7.69844653286
70777.0	8	67401.0	7.69844653286
70778.0	8	67401.0	7.69844653286
70779.0	8	67401.0	7.69844653286
70780.0	8	67401.0	7.69844653286
70781.0	8	67401.0	7.69844653286
74233.0	8	52541.0	9.31384096765
74234.0	8	52541.0	9.31384096765
74235.0	8	52541.0	9.31384096765
74236.0	8	52541.0	9.31384096765
74237.0	8	52541.0	9.31384096765
74238.0	8	52541.0	9.31384096765
74239.0	8	52541.0	9.31384096765
74240.0	8	52541.0	9.31384096765
74241.0	8	52541.0	9.31384096765
74242.0	8	52541.0	9.31384096765
74243.0	8	52541.0	9.31384096765
74244.0	8	52541.0	9.31384096765
74245.0	8	52541.0	9.31384096765
74246.0	8	52541.0	9.31384096765
74247.0	8	52541.0	9.31384096765
74248.0	8	52541.0	9.31384096765
74249.0	8	52541.0	9.31384096765
74250.0	8	52572.0	13.4457867137
74251.0	8	52572.0	13.4457867137
74193.0	8	52582.0	12.979630993
74210	8	56731.0	1.78618058592
74210	8	56751.0	2.34266326989
74210.0	8	56771.0	4.35651025275
74254.0	8	31052.0	19.1304138797
74228.0	8	31052.0	19.1304138797
74229.0	8	31052.0	19.1304138797
74230.0	8	31052.0	19.1304138797
70733.0	8	31062.0	13.7640029396
70734.0	8	31062.0	13.7640029396
70735.0	8	31062.0	13.7640029396
70736.0	8	31062.0	13.7640029396
70737.0	8	31072.0	11.7407636695
70738.0	8	31072.0	11.7407636695
70768.0	8	31072.0	11.7407636695
70769.0	8	31072.0	11.7407636695
70770.0	8	31072.0	11.7407636695
70771.0	8	31072.0	11.7407636695
70772.0	8	31072.0	11.7407636695
70773.0	8	31072.0	11.7407636695
70774.0	8	31072.0	11.7407636695
70775.0	8	31072.0	11.7407636695
70776.0	8	31072.0	11.7407636695
70777.0	8	31072.0	11.7407636695
70778.0	8	31072.0	11.7407636695
70779.0	8	31090.0	9.59922177514
70780.0	8	31090.0	9.59922177514
70781.0	8	31090.0	9.59922177514
70782.0	8	31090.0	9.59922177514
74262.0	8	58824.0	4.40289238882
74263.0	8	58824.0	4.40289238882
74264.0	8	58824.0	4.40289238882
74265.0	8	58824.0	4.40289238882
74266.0	8	58824.0	4.40289238882
74267.0	8	58824.0	4.40289238882
74268.0	8	58824.0	4.40289238882
74269.0	8	58824.0	4.40289238882
74270.0	8	58824.0	4.40289238882
74271.0	8	58824.0	4.40289238882
74272.0	8	58824.0	4.40289238882
74273.0	8	58824.0	4.40289238882
74274.0	8	58824.0	4.40289238882
74275.0	8	58824.0	4.40289238882
74276.0	8	58824.0	4.40289238882
74277.0	8	58865.0	4.34059196987
74278.0	8	58865.0	4.34059196987
74279.0	8	58865.0	4.34059196987
70733.0	8	58884.0	2.16639075622
70734.0	8	58905.0	1.18166355191
70735.0	8	58905.0	1.18166355191
74254.0	8	72259.0	14.1226305057
74194.0	8	72259.0	14.1226305057
74195	8	72265.0	12.818144711
74195.0	8	72271.0	14.061576922
74196.0	8	72271.0	14.061576922
74197.0	8	72271.0	14.061576922
74274.0	8	67572.0	3.78988680519
74275.0	8	67572.0	3.78988680519
74276.0	8	67572.0	3.78988680519
74277.0	8	67572.0	3.78988680519
74278.0	8	67587.0	2.21255887316
74279.0	8	67587.0	2.21255887316
70733.0	8	67602.0	3.14987785428
70734.0	8	67602.0	3.14987785428
74254.0	8	62888.0	4.79512306871
74194.0	8	62888.0	4.79512306871
74195	8	62903.0	0.658590653616
74195	8	62918.0	1.97546818013
74195	8	62933.0	0.0
74195.0	8	62941.0	1.94570161397
74196	8	62956.0	1.20505854119
74196.0	8	62970.0	2.24543804853
74197.0	8	62970.0	2.24543804853
74198.0	8	62986.0	1.72174145761
74199.0	8	63001.0	2.28315561973
74200.0	8	63001.0	2.28315561973
74201.0	8	63001.0	2.28315561973
74202.0	8	63001.0	2.28315561973
74203.0	8	63016.0	1.31836563553
74204.0	8	63031.0	4.11539199815
74297	8	63046.0	1.9365452247
74297.0	8	63061.0	3.42222121105
74298	8	63076.0	1.62895713436
74193	8	74691.0	1.21685690365
74193	8	74721.0	1.61082875655
74193	8	74751.0	0.238541765917
74193	8	74758.0	1.5428364814
74193.0	8	74788.0	1.21614684774
74297	8	74827.0	3.08366414707
74297	8	74828.0	1.38531780862
74297.0	8	74857.0	1.78407938793
74206.0	8	59666.0	1.61189674287
74208.0	8	59666.0	1.61189674287
74210	8	59686.0	2.17576877419
74210	8	59706.0	3.0935617766
74193	8	64447.0	5.25062404242
74193	8	64450.0	4.48355185733
74193.0	8	64471.0	3.51665680886
74304	8	29654.0	0.447864470335
74304	8	29668.0	2.25492418729
74304.0	8	29684.0	3.01619582843
70723.0	8	29699.0	6.90099524841
70724.0	8	29699.0	6.90099524841
74211	8	55777.0	1.18699689098
74211	8	55787.0	0.0
74211.0	8	55797.0	7.41516911777
74209.0	8	55817.0	6.58782248387
74207.0	8	55817.0	6.58782248387
74205.0	8	55817.0	6.58782248387
74255.0	8	55817.0	6.58782248387
74256.0	8	55817.0	6.58782248387
74257.0	8	55817.0	6.58782248387
74254	8	55827.0	3.40110965548
74254.0	8	55837.0	9.94582138737
74228.0	8	55837.0	9.94582138737
74229.0	8	55837.0	9.94582138737
74230.0	8	55847.0	13.0378217335
70733.0	8	55857.0	11.632376044
70734.0	8	55857.0	11.632376044
70735.0	8	55857.0	11.632376044
70736.0	8	55857.0	11.632376044
70737.0	8	55857.0	11.632376044
70738.0	8	55867.0	9.25278569335
70768.0	8	55867.0	9.25278569335
70769.0	8	55867.0	9.25278569335
70770.0	8	55867.0	9.25278569335
70771.0	8	55867.0	9.25278569335
70772.0	8	55867.0	9.25278569335
70773.0	8	55867.0	9.25278569335
70774.0	8	55867.0	9.25278569335
70775.0	8	55867.0	9.25278569335
70776.0	8	55867.0	9.25278569335
70777.0	8	55867.0	9.25278569335
70778.0	8	55867.0	9.25278569335
70779.0	8	55867.0	9.25278569335
70780.0	8	55887.0	11.2864838848
70781.0	8	55887.0	11.2864838848
70782.0	8	55887.0	11.2864838848
70783.0	8	55887.0	11.2864838848
74262.0	8	73568.0	7.54087101992
74263.0	8	73568.0	7.54087101992
74264.0	8	73568.0	7.54087101992
74265.0	8	73568.0	7.54087101992
74266.0	8	73568.0	7.54087101992
74267.0	8	73568.0	7.54087101992
74268.0	8	73568.0	7.54087101992
74269.0	8	73568.0	7.54087101992
74270.0	8	73568.0	7.54087101992
74271.0	8	73588.0	9.77620509366
74272.0	8	73588.0	9.77620509366
74273.0	8	73588.0	9.77620509366
74274.0	8	73588.0	9.77620509366
74275.0	8	73588.0	9.77620509366
74276.0	8	73588.0	9.77620509366
74277.0	8	73588.0	9.77620509366
74278.0	8	73588.0	9.77620509366
74279.0	8	73598.0	14.3675493873
70733.0	8	73598.0	14.3675493873
70734.0	8	73598.0	14.3675493873
70735.0	8	73598.0	14.3675493873
74195.0	8	37179.0	14.4580517595
74196.0	8	37179.0	14.4580517595
74197.0	8	37179.0	14.4580517595
74198.0	8	37189.0	9.34096687269
74199.0	8	37189.0	9.34096687269
74200.0	8	37189.0	9.34096687269
74201.0	8	37189.0	9.34096687269
74202.0	8	37189.0	9.34096687269
74203.0	8	37189.0	9.34096687269
74204.0	8	37199.0	11.5734261638
74297.0	8	37199.0	11.5734261638
74262.0	8	54914.0	11.8049798981
74263.0	8	54914.0	11.8049798981
74264.0	8	54914.0	11.8049798981
74265.0	8	54914.0	11.8049798981
74266.0	8	54914.0	11.8049798981
74267.0	8	54914.0	11.8049798981
74268.0	8	54914.0	11.8049798981
74269.0	8	54914.0	11.8049798981
74270.0	8	54924.0	9.04859203411
74271.0	8	54924.0	9.04859203411
74272.0	8	54924.0	9.04859203411
74273.0	8	54924.0	9.04859203411
74274.0	8	54924.0	9.04859203411
74275.0	8	54924.0	9.04859203411
74276.0	8	54924.0	9.04859203411
74277.0	8	54924.0	9.04859203411
74278.0	8	54934.0	12.957163391
74279.0	8	54934.0	12.957163391
70733.0	8	54934.0	12.957163391
70734.0	8	54934.0	12.957163391
70788.0	8	72954.0	6.6449261357
70789.0	8	72954.0	6.6449261357
74231.0	8	72964.0	1.24196262433
74232.0	8	72974.0	3.82124792388
74233.0	8	72974.0	3.82124792388
74234.0	8	72974.0	3.82124792388
74235.0	8	72974.0	3.82124792388
74304.0	8	30632.0	10.5660124569
74191.0	8	30642.0	8.06718561996
74192	8	30652.0	1.40820371475
74192	8	30662.0	1.49043458827
74192	8	30672.0	1.72684835058
74192	8	30682.0	1.73718675531
74192.0	8	30692.0	3.69285888868
74304.0	8	64387.0	13.2031979864
74191.0	8	64387.0	13.2031979864
74192.0	8	64387.0	13.2031979864
74302.0	8	28613.0	3.31129989088
74303.0	8	28613.0	3.31129989088
74304.0	8	28629.0	4.26255422793
74191.0	8	28659.0	3.95503926331
74254	8	59402.0	2.38001577181
74254.0	8	59416.0	3.79569764769
74228.0	8	59416.0	3.79569764769
74229.0	8	59416.0	3.79569764769
74230	8	59432.0	3.4825860097
74230	8	59446.0	0.423849205689
74230.0	8	59462.0	5.37772880963
70733	8	59476.0	2.38776224449
70733.0	8	59492.0	4.86304050014
70734.0	8	59492.0	4.86304050014
70735.0	8	59492.0	4.86304050014
74261.0	8	60471.0	0.199315273309
74254	8	60491.0	3.33401874925
74254.0	8	60511.0	1.88905028519
74228.0	8	60511.0	1.88905028519
74229	8	60531.0	0.0
74229.0	8	60551.0	4.91275040422
74230.0	8	60571.0	3.79045524179
70733.0	8	60592.0	2.15093083141
70734.0	8	60592.0	2.15093083141
70735.0	8	60612.0	6.7683215764
70736.0	8	60612.0	6.7683215764
70737.0	8	60612.0	6.7683215764
70738.0	8	60612.0	6.7683215764
70768.0	8	60612.0	6.7683215764
70769.0	8	60612.0	6.7683215764
70770.0	8	60612.0	6.7683215764
70771.0	8	60612.0	6.7683215764
70772.0	8	60612.0	6.7683215764
70773.0	8	60612.0	6.7683215764
70774.0	8	60612.0	6.7683215764
70775.0	8	60612.0	6.7683215764
70776.0	8	60612.0	6.7683215764
70777.0	8	60612.0	6.7683215764
70778.0	8	60612.0	6.7683215764
70779.0	8	60612.0	6.7683215764
70780.0	8	60612.0	6.7683215764
74208.0	8	52578.0	2.78336719031
74210	8	52593.0	3.56550221163
74210.0	8	52608.0	6.39792180889
74209	8	52767.0	4.45542996878
74209.0	8	52782.0	9.72960898624
74207.0	8	52782.0	9.72960898624
74205.0	8	52782.0	9.72960898624
74255.0	8	52782.0	9.72960898624
74256.0	8	52782.0	9.72960898624
74257.0	8	52782.0	9.72960898624
74254.0	8	52782.0	9.72960898624
74228.0	8	52782.0	9.72960898624
74229.0	8	52797.0	12.6045452559
74230.0	8	52797.0	12.6045452559
70733.0	8	52812.0	10.7548080501
70734.0	8	52812.0	10.7548080501
70735.0	8	52812.0	10.7548080501
70736.0	8	52812.0	10.7548080501
70737.0	8	52812.0	10.7548080501
70738.0	8	52812.0	10.7548080501
70768.0	8	52812.0	10.7548080501
70769.0	8	52812.0	10.7548080501
70770.0	8	52812.0	10.7548080501
70771.0	8	52812.0	10.7548080501
70772.0	8	52812.0	10.7548080501
70773.0	8	52812.0	10.7548080501
70774.0	8	52812.0	10.7548080501
70775.0	8	52812.0	10.7548080501
70776.0	8	52812.0	10.7548080501
70777.0	8	52812.0	10.7548080501
70778.0	8	52812.0	10.7548080501
70779.0	8	52812.0	10.7548080501
70780.0	8	52812.0	10.7548080501
70781.0	8	52812.0	10.7548080501
74210	8	55232.0	2.71119213695
74210.0	8	55252.0	5.22768718375
74212	8	55272.0	0.0
74297	8	61025.0	0.349481890979
74297	8	61045.0	0.0
74297	8	61065.0	0.0
74297	8	61085.0	0.0
74297	8	61105.0	0.0
74297	8	61125.0	0.0
74297	8	61145.0	0.0
74297	8	61165.0	0.0
74261.0	8	62902.0	8.31809939176
74254.0	8	62902.0	8.31809939176
74228.0	8	62912.0	8.88950400044
74229.0	8	62912.0	8.88950400044
74230.0	8	62922.0	9.92264726067
74209	8	69911.0	6.04706238272
74209.0	8	69921.0	5.02491200848
74207.0	8	69921.0	5.02491200848
74205	8	69931.0	0.0
74205.0	8	69941.0	5.81490322693
74255.0	8	69941.0	5.81490322693
74256.0	8	69941.0	5.81490322693
74257.0	8	69941.0	5.81490322693
74254	8	69951.0	0.0
74254	8	69961.0	0.0
74254.0	8	69971.0	7.28082014678
74228.0	8	69971.0	7.28082014678
74229.0	8	69971.0	7.28082014678
74230	8	69981.0	2.28713760303
74230	8	69991.0	3.22595111496
74230	8	70001.0	1.73753261624
74230.0	8	70021.0	3.27858471295
70733.0	8	70021.0	3.27858471295
70734	8	70051.0	0.0
70734	8	70061.0	0.0
70734	8	70071.0	0.0
74259.0	8	63168.0	5.51325637216
74260.0	8	63168.0	5.51325637216
74206.0	8	63168.0	5.51325637216
74208.0	8	63168.0	5.51325637216
74210	8	63178.0	3.68424129399
74210	8	63188.0	2.18944362864
74210	8	63198.0	3.77251925335
74304.0	8	65584.0	16.6367292679
74191.0	8	65584.0	16.6367292679
74192.0	8	65594.0	13.7960760022
74252.0	8	65594.0	13.7960760022
74253.0	8	65594.0	13.7960760022
70739.0	8	65594.0	13.7960760022
70740.0	8	65594.0	13.7960760022
70741.0	8	65594.0	13.7960760022
70742.0	8	65594.0	13.7960760022
70743.0	8	65594.0	13.7960760022
70744.0	8	65594.0	13.7960760022
70745.0	8	65594.0	13.7960760022
70746.0	8	65594.0	13.7960760022
70747.0	8	65594.0	13.7960760022
70748.0	8	65594.0	13.7960760022
70749.0	8	65594.0	13.7960760022
70750.0	8	65594.0	13.7960760022
70751.0	8	65594.0	13.7960760022
70752.0	8	65594.0	13.7960760022
70753.0	8	65594.0	13.7960760022
70754.0	8	65594.0	13.7960760022
70755.0	8	65594.0	13.7960760022
70756.0	8	65594.0	13.7960760022
70784.0	8	65594.0	13.7960760022
70785.0	8	65594.0	13.7960760022
70786.0	8	65594.0	13.7960760022
70787.0	8	65594.0	13.7960760022
70788.0	8	65594.0	13.7960760022
70789.0	8	65594.0	13.7960760022
74224.0	8	65634.0	21.2696916058
74225.0	8	65634.0	21.2696916058
74226.0	8	65634.0	21.2696916058
74227.0	8	65634.0	21.2696916058
74254	8	69613.0	2.03714668152
74254.0	8	69633.0	3.24620838715
74228.0	8	69633.0	3.24620838715
74229.0	8	69633.0	3.24620838715
74230	8	69653.0	0.0
74230.0	8	69673.0	4.74071405485
70733	8	69693.0	0.100187541703
70733	8	69713.0	3.15206167422
74211	8	65222.0	0.0796628353394
74211.0	8	65262.0	4.66495751262
74209.0	8	65262.0	4.66495751262
74207.0	8	65302.0	6.1406040949
74205.0	8	65302.0	6.1406040949
74255.0	8	65302.0	6.1406040949
74256.0	8	65302.0	6.1406040949
74257.0	8	65302.0	6.1406040949
74254.0	8	65302.0	6.1406040949
74228.0	8	65302.0	6.1406040949
74229.0	8	65322.0	4.57687092283
74230.0	8	65342.0	4.22655941822
70733.0	8	65362.0	3.31085112843
70734.0	8	65362.0	3.31085112843
70735.0	8	65362.0	3.31085112843
70736.0	8	65382.0	1.80772194062
70737.0	8	65382.0	1.80772194062
70738.0	8	65402.0	6.77991177047
70768.0	8	65402.0	6.77991177047
70769.0	8	65402.0	6.77991177047
70770.0	8	65402.0	6.77991177047
70771.0	8	65402.0	6.77991177047
70772.0	8	65402.0	6.77991177047
70773.0	8	65402.0	6.77991177047
70774.0	8	65402.0	6.77991177047
70775.0	8	65402.0	6.77991177047
70776.0	8	65402.0	6.77991177047
70777.0	8	65402.0	6.77991177047
70778.0	8	65402.0	6.77991177047
70779.0	8	65402.0	6.77991177047
70780.0	8	65402.0	6.77991177047
70781.0	8	65402.0	6.77991177047
70782.0	8	65402.0	6.77991177047
74250.0	8	75139.0	7.79423501684
74251.0	8	75139.0	7.79423501684
74262.0	8	75139.0	7.79423501684
74263.0	8	75139.0	7.79423501684
74264.0	8	75139.0	7.79423501684
74265.0	8	75139.0	7.79423501684
74266.0	8	75159.0	6.96591106292
74267.0	8	75159.0	6.96591106292
74268.0	8	75159.0	6.96591106292
74269.0	8	75159.0	6.96591106292
74270.0	8	75159.0	6.96591106292
74271.0	8	75159.0	6.96591106292
74272.0	8	75159.0	6.96591106292
74273.0	8	75159.0	6.96591106292
74274.0	8	75159.0	6.96591106292
74275.0	8	75159.0	6.96591106292
74276.0	8	75159.0	6.96591106292
74277.0	8	75159.0	6.96591106292
74278.0	8	75159.0	6.96591106292
74279.0	8	75179.0	8.5175611286
70733.0	8	75179.0	8.5175611286
70734.0	8	75179.0	8.5175611286
70735.0	8	75179.0	8.5175611286
70736.0	8	75179.0	8.5175611286
74304.0	8	31099.0	6.85534395266
74191	8	31105.0	5.78669853939
74191	8	31113.0	5.08803842101
74191.0	8	31115.0	2.53698674892
74192	8	31128.0	2.56778695687
74192	8	31136.0	5.44779804141
74192	8	31137.0	2.12919330418
74192	8	31144.0	6.60784128953
74192.0	8	31151.0	5.28252868144
74254	8	70755.0	2.35479646149
74254.0	8	70770.0	3.03196179463
74228.0	8	70770.0	3.03196179463
74229.0	8	70785.0	4.22984669372
74230.0	8	70800.0	4.68637826752
70733	8	70815.0	3.04951209494
70733.0	8	70830.0	4.27888091475
70734.0	8	70830.0	4.27888091475
70735.0	8	70830.0	4.27888091475
70789.0	8	72309.0	27.4737074463
74231.0	8	72309.0	27.4737074463
74232.0	8	72309.0	27.4737074463
74233.0	8	72309.0	27.4737074463
74234.0	8	72309.0	27.4737074463
74235.0	8	72309.0	27.4737074463
74236.0	8	72309.0	27.4737074463
74237.0	8	72309.0	27.4737074463
74238.0	8	72309.0	27.4737074463
74239.0	8	72309.0	27.4737074463
74240.0	8	72309.0	27.4737074463
74241.0	8	72309.0	27.4737074463
74242.0	8	72309.0	27.4737074463
74243.0	8	72309.0	27.4737074463
74244.0	8	72309.0	27.4737074463
74245.0	8	72309.0	27.4737074463
74246.0	8	72309.0	27.4737074463
74247.0	8	72309.0	27.4737074463
74248.0	8	72309.0	27.4737074463
74249.0	8	72309.0	27.4737074463
74250.0	8	72309.0	27.4737074463
74251.0	8	72309.0	27.4737074463
74262	8	72324.0	2.05583488873
74262.0	8	72339.0	1.6644908402
74254	8	66988.0	1.30471766426
74254.0	8	67008.0	2.43224601904
74228.0	8	67008.0	2.43224601904
74229	8	67028.0	0.288779260452
74229.0	8	67048.0	5.51354567739
74230.0	8	67048.0	5.51354567739
70733.0	8	67048.0	5.51354567739
70734.0	8	67048.0	5.51354567739
74262.0	8	75513.0	7.59488765875
74263.0	8	75521.0	7.17801174972
74264.0	8	75521.0	7.17801174972
74265.0	8	75521.0	7.17801174972
74266.0	8	75521.0	7.17801174972
74267.0	8	75521.0	7.17801174972
74268.0	8	75521.0	7.17801174972
74269.0	8	75530.0	9.10800299856
74270.0	8	75530.0	9.10800299856
74271.0	8	75530.0	9.10800299856
74272.0	8	75530.0	9.10800299856
74273.0	8	75536.0	10.1796600685
74274.0	8	75536.0	10.1796600685
74275.0	8	75536.0	10.1796600685
74276.0	8	75536.0	10.1796600685
74277.0	8	75536.0	10.1796600685
74278.0	8	75536.0	10.1796600685
74279.0	8	75536.0	10.1796600685
74209	8	34105.0	7.55540705205
74209	8	34113.0	5.98573087539
74209	8	34115.0	4.34011502836
74191.0	8	37275.0	13.2631689671
74192.0	8	37275.0	13.2631689671
74252.0	8	37285.0	10.1938418125
74253.0	8	37285.0	10.1938418125
70739.0	8	37285.0	10.1938418125
70740.0	8	37285.0	10.1938418125
70741.0	8	37285.0	10.1938418125
70742.0	8	37285.0	10.1938418125
70743.0	8	37285.0	10.1938418125
70744.0	8	37285.0	10.1938418125
70745.0	8	37285.0	10.1938418125
70746.0	8	37285.0	10.1938418125
70747.0	8	37285.0	10.1938418125
70748.0	8	37285.0	10.1938418125
70749.0	8	37285.0	10.1938418125
70750.0	8	37285.0	10.1938418125
70751.0	8	37285.0	10.1938418125
70752.0	8	37285.0	10.1938418125
70753.0	8	37285.0	10.1938418125
70754.0	8	37285.0	10.1938418125
70755.0	8	37285.0	10.1938418125
70756.0	8	37285.0	10.1938418125
70784.0	8	37285.0	10.1938418125
70785.0	8	37285.0	10.1938418125
70786.0	8	37285.0	10.1938418125
70787.0	8	37285.0	10.1938418125
70788.0	8	37285.0	10.1938418125
70789.0	8	37285.0	10.1938418125
74224.0	8	37329.0	19.4915319702
74225.0	8	37329.0	19.4915319702
74226.0	8	37329.0	19.4915319702
74193.0	8	71208.0	4.8110647507
74297.0	8	71208.0	4.8110647507
74298	8	71253.0	0.0
74298	8	71268.0	0.0
74298	8	71283.0	0.0
74298	8	71298.0	0.0
74211	8	71699.0	0.0
74211	8	71714.0	0.0
74211	8	71729.0	0.0
74211	8	71744.0	0.0
74211.0	8	71759.0	5.89770933176
74209.0	8	71759.0	5.89770933176
74207.0	8	71759.0	5.89770933176
74205.0	8	71759.0	5.89770933176
74255.0	8	71759.0	5.89770933176
74256.0	8	71759.0	5.89770933176
74257.0	8	71759.0	5.89770933176
74254.0	8	71804.0	9.99636235723
74228.0	8	71804.0	9.99636235723
74229.0	8	71804.0	9.99636235723
74230.0	8	71819.0	4.97979039049
70734	8	74334.0	0.362065066435
70734	8	74354.0	0.0
70734	8	74374.0	0.0
70734	8	74394.0	0.0
70734	8	74414.0	0.0
70734	8	74434.0	0.0
70734	8	74454.0	0.0
70734	8	74474.0	0.0
70734	8	74514.0	0.0
70734	8	74534.0	0.0
70734	8	74554.0	0.0
74254	8	69901.0	3.13088106703
74254.0	8	69916.0	6.27672120622
74228.0	8	69916.0	6.27672120622
74229.0	8	69916.0	6.27672120622
74230	8	69931.0	3.75639966718
74230.0	8	69946.0	3.63852093541
70733.0	8	69961.0	5.56307897199
70734.0	8	69961.0	5.56307897199
70735.0	8	69961.0	5.56307897199
74302.0	8	30707.0	3.85015887436
74303.0	8	30717.0	2.76945678326
74304	8	30727.0	4.08509605035
74304.0	8	30737.0	3.2532554954
74191	8	30747.0	2.43155343011
74191.0	8	30757.0	3.83404304423
74192	8	30767.0	3.84429798336
74192	8	30777.0	3.21728681461
74192	8	30787.0	1.57380762522
74254	8	59066.0	2.07293648408
74254	8	59076.0	2.23172240029
74254	8	59086.0	0.356222370531
74254	8	59096.0	0.0
74254.0	8	59106.0	1.24978169944
74228.0	8	59116.0	4.60586439499
74229.0	8	59116.0	4.60586439499
74230	8	59126.0	3.50653015876
74230	8	59136.0	3.27522379151
74230	8	59146.0	1.70361520627
74230	8	59156.0	0.0
74230	8	59166.0	0.166979236213
74230.0	8	59176.0	4.56008765393
70733	8	59186.0	4.15688775752
70733.0	8	59196.0	4.2513090462
70734.0	8	59196.0	4.2513090462
70735.0	8	59206.0	3.37158538151
74254.0	8	68929.0	6.55511864617
74228.0	8	68929.0	6.55511864617
74229.0	8	68929.0	6.55511864617
74230	8	68943.0	4.0324383829
74230.0	8	68959.0	3.21700105958
70733.0	8	68973.0	3.99245805139
70734.0	8	68989.0	3.57647008484
70735.0	8	68989.0	3.57647008484
70736.0	8	68989.0	3.57647008484
74195	8	64008.0	0.740800769772
74195	8	64048.0	0.0
74195.0	8	64088.0	6.3291880519
74196.0	8	64088.0	6.3291880519
74197.0	8	64088.0	6.3291880519
74198.0	8	64088.0	6.3291880519
74199.0	8	64088.0	6.3291880519
74200.0	8	64088.0	6.3291880519
74201.0	8	64088.0	6.3291880519
74202.0	8	64088.0	6.3291880519
74203.0	8	64088.0	6.3291880519
74204.0	8	64088.0	6.3291880519
70735	8	73438.0	0.0
70735	8	73453.0	0.0
70735	8	73468.0	0.0
74194.0	8	38744.0	15.6582540419
74195.0	8	38744.0	15.6582540419
74196.0	8	38744.0	15.6582540419
74197.0	8	38754.0	10.270786943
74198.0	8	38754.0	10.270786943
74199.0	8	38754.0	10.270786943
74200.0	8	38754.0	10.270786943
74201.0	8	38754.0	10.270786943
74202.0	8	38754.0	10.270786943
74203.0	8	38754.0	10.270786943
74204.0	8	38764.0	12.7002553428
74297.0	8	38764.0	12.7002553428
70788	8	73250.0	0.0
70788	8	73270.0	0.0
70788	8	73290.0	0.383104260223
74261.0	8	71504.0	11.8007374477
74254.0	8	71504.0	11.8007374477
74228.0	8	71504.0	11.8007374477
74229.0	8	71504.0	11.8007374477
74230.0	8	71514.0	11.7923801853
70733.0	8	71524.0	10.1632969536
70734.0	8	71524.0	10.1632969536
70735.0	8	71524.0	10.1632969536
74254.0	8	66993.0	1.33520732544
74228.0	8	66993.0	1.33520732544
74229.0	8	67023.0	1.58050977911
74230.0	8	67053.0	5.28996112808
70733.0	8	67053.0	5.28996112808
74251.0	8	60917.0	8.845489466
74262.0	8	60917.0	8.845489466
74263.0	8	60917.0	8.845489466
74264.0	8	60917.0	8.845489466
74265.0	8	60917.0	8.845489466
74266.0	8	60917.0	8.845489466
74267.0	8	60917.0	8.845489466
74268.0	8	60917.0	8.845489466
74269.0	8	60917.0	8.845489466
74270.0	8	60937.0	4.33194132029
74271.0	8	60937.0	4.33194132029
74272.0	8	60937.0	4.33194132029
74273.0	8	60937.0	4.33194132029
74274.0	8	60937.0	4.33194132029
74275.0	8	60937.0	4.33194132029
74276.0	8	60937.0	4.33194132029
74277.0	8	60937.0	4.33194132029
74278	8	60957.0	0.0
74278.0	8	60977.0	5.50794804645
74279.0	8	60977.0	5.50794804645
70733.0	8	60997.0	3.81824842904
70734.0	8	60997.0	3.81824842904
70735.0	8	60997.0	3.81824842904
70736.0	8	60997.0	3.81824842904
70737.0	8	60997.0	3.81824842904
74304.0	8	71840.0	15.5160737789
74191.0	8	71846.0	15.170878838
74192.0	8	71852.0	8.93095792104
74208.0	8	52722.0	4.59110181184
74210	8	52732.0	5.78198351156
74210	8	52740.0	3.49833301217
74210.0	8	52750.0	5.80035790579
74303.0	8	29905.0	2.58675726344
74304	8	29919.0	2.69820346554
74304.0	8	29935.0	4.00151247536
74191.0	8	29949.0	3.30972946638
74192	8	29965.0	3.08366110328
74192.0	8	29979.0	3.63072262953
74254	8	67018.0	1.9852187051
74254.0	8	67034.0	2.07028557422
74228.0	8	67034.0	2.07028557422
74229	8	67048.0	0.476006878018
74229.0	8	67064.0	1.9562944823
74230	8	67078.0	5.72603889221
74230.0	8	67094.0	5.81060226062
70733.0	8	67108.0	4.35024944867
70734.0	8	67108.0	4.35024944867
70735.0	8	67108.0	4.35024944867
70736.0	8	67108.0	4.35024944867
74254.0	8	61957.0	8.0736729499
74228.0	8	61957.0	8.0736729499
74229.0	8	61957.0	8.0736729499
74230.0	8	61972.0	7.84729052373
70733.0	8	61972.0	7.84729052373
70734.0	8	61987.0	6.80932192511
70735.0	8	61987.0	6.80932192511
70789	8	63136.0	1.08654266038
70789.0	8	63147.0	3.46086181615
74231	8	63157.0	0.488203083344
74231	8	63167.0	1.65170867148
74231.0	8	63177.0	1.30109583104
74232	8	63187.0	0.164462822846
74232.0	8	63197.0	1.58747221219
74233.0	8	63206.0	1.93521675476
74234.0	8	63217.0	3.27580337023
74235.0	8	63217.0	3.27580337023
74236.0	8	63217.0	3.27580337023
74254.0	8	60616.0	5.50908803555
74228.0	8	60616.0	5.50908803555
74229.0	8	60616.0	5.50908803555
74230	8	60636.0	1.40348169359
74230.0	8	60656.0	5.02828524947
70733.0	8	60656.0	5.02828524947
74254.0	8	64431.0	9.50292615528
74228.0	8	64431.0	9.50292615528
74229.0	8	64431.0	9.50292615528
74230.0	8	64445.0	7.12220983831
70733.0	8	64461.0	7.91811388872
70734.0	8	64461.0	7.91811388872
70735.0	8	64461.0	7.91811388872
70736.0	8	64461.0	7.91811388872
70737.0	8	64461.0	7.91811388872
70738.0	8	64461.0	7.91811388872
70768.0	8	64461.0	7.91811388872
70769.0	8	64461.0	7.91811388872
70770.0	8	64461.0	7.91811388872
70771.0	8	64461.0	7.91811388872
70772.0	8	64461.0	7.91811388872
70773.0	8	64461.0	7.91811388872
70774.0	8	64461.0	7.91811388872
70775.0	8	64461.0	7.91811388872
70776.0	8	64461.0	7.91811388872
70777.0	8	64461.0	7.91811388872
70778.0	8	64461.0	7.91811388872
70779.0	8	64461.0	7.91811388872
70780.0	8	64461.0	7.91811388872
70781.0	8	64461.0	7.91811388872
74298	8	30655.0	2.19854989547
74254.0	8	58175.0	13.165290167
74228.0	8	58175.0	13.165290167
74229.0	8	58175.0	13.165290167
74230.0	8	58185.0	10.2481775541
70733.0	8	58193.0	9.50381402507
70734.0	8	58193.0	9.50381402507
70735.0	8	58193.0	9.50381402507
70736.0	8	58193.0	9.50381402507
70737.0	8	58193.0	9.50381402507
70738.0	8	58193.0	9.50381402507
70768.0	8	58193.0	9.50381402507
70769.0	8	58193.0	9.50381402507
70770.0	8	58193.0	9.50381402507
70771.0	8	58193.0	9.50381402507
70772.0	8	58193.0	9.50381402507
70773.0	8	58193.0	9.50381402507
70774.0	8	58193.0	9.50381402507
70775.0	8	58193.0	9.50381402507
70776.0	8	58193.0	9.50381402507
70777.0	8	58193.0	9.50381402507
70778.0	8	58193.0	9.50381402507
70779.0	8	58193.0	9.50381402507
70780.0	8	58193.0	9.50381402507
70781.0	8	58193.0	9.50381402507
70782.0	8	58233.0	6.70321587893
70783.0	8	58233.0	6.70321587893
74254	8	59971.0	0.330403762752
74254	8	59987.0	1.99089656124
74254	8	60001.0	1.06928801555
74254.0	8	60017.0	4.80250139954
74228.0	8	60017.0	4.80250139954
74229.0	8	60017.0	4.80250139954
74230	8	60031.0	3.67475863702
74230.0	8	60047.0	4.13596061297
70733	8	60061.0	3.17529105053
70733.0	8	60077.0	3.93211604186
70734.0	8	60077.0	3.93211604186
[truncated: 247,803 more rows]
