# Supplementary material for: Framework for fusing traffic information from social and physical transportation data
Source: PLoS One. 2018 Aug 2;13(8):e0201531. doi: 10.1371/journal.pone.0201531 (PMC6072031; doi:10.1371/journal.pone.0201531)
Supplement: S1 Dataset — (ZIP) [file pone.0201531.s001.zip › Data/North Wenjin Road/3/grid_travel_time.csv]

1	8	38802.0	30.0
2	8	59762.0	100.0
1	8	61262.0	120.0
2	8	57671.0	45.0
3	8	65381.0	75.0
4	8	69877.0	159.0
5	8	70946.0	90.0
5	8	50667.0	36.0
6	8	54691.0	61.0
5	8	71683.0	38.0
5	8	65713.0	120.0
7	8	60352.0	180.0
7	8	55336.0	94.0
8	8	58977.0	160.0
5	8	54691.0	56.0
5	8	68465.0	71.0
9	8	70364.0	70.0
10	8	74340.0	119.0
11	8	67162.0	75.0
5	8	59712.0	60.0
5	8	52922.0	30.0
5	8	70180.0	120.0
5	8	61443.0	45.0
12	8	66482.0	121.0
5	8	56494.0	40.0
5	8	65757.0	120.0
13	8	69068.0	143.0
3	8	71972.0	156.0
2	8	35743.0	53.0
14	8	54293.0	16.0
1	8	66447.0	48.0
2	8	72469.0	90.0
7	8	73466.0	45.0
5	8	36282.0	31.0
6	8	67341.0	100.0
15	8	52541.0	51.0
6	8	31052.0	48.0
5	8	58824.0	120.0
3	8	62888.0	203.0
16	8	55777.0	120.0
5	8	73568.0	40.0
10	8	37179.0	30.0
5	8	54914.0	30.0
17	8	28613.0	76.0
18	8	60471.0	181.0
19	8	52767.0	75.0
13	8	69911.0	170.0
11	8	65584.0	60.0
16	8	65222.0	220.0
8	8	75139.0	60.0
5	8	75513.0	38.0
11	8	37275.0	64.0
17	8	30707.0	90.0
10	8	38744.0	30.0
20	8	60917.0	100.0
6	8	64431.0	74.0
6	8	58175.0	68.0
21	8	66458.0	75.0
8	8	62169.0	45.0
10	8	74039.0	143.0
22	8	62032.0	18.0
8	8	26291.0	26.0
6	8	30100.0	68.0
10	8	53163.0	30.0
12	8	75337.0	28.0
5	8	58673.0	80.0
20	8	71651.0	60.0
7	8	61436.0	120.0
17	8	29402.0	110.0
23	8	71414.0	60.0
24	8	59384.0	30.0
25	8	70208.0	91.0
18	8	55379.0	53.0
24	8	57629.0	20.0
26	8	28113.0	67.0
5	8	69753.0	83.0
27	8	56084.0	70.0
8	8	63824.0	45.0
26	8	63408.0	22.0
21	8	71453.0	80.0
13	8	72358.0	80.0
28	8	57689.0	60.0
3	8	59298.0	60.0
23	8	58729.0	120.0
5	8	72618.0	68.0
5	8	73906.0	38.0
5	8	56711.0	45.0
13	8	24744.0	72.0
3	8	60759.0	53.0
5	8	66174.0	125.0
2	8	63803.0	45.0
29	8	37493.0	75.0
2	8	50777.0	45.0
2	8	69631.0	105.0
5	8	71318.0	76.0
30	8	60415.0	121.0
31	8	57019.0	81.0
21	8	54019.0	45.0
5	8	52364.0	40.0
12	8	64351.0	45.0
3	8	38080.0	40.0
28	8	38999.0	50.0
32	8	68887.0	30.0
22	8	38569.0	16.0
3	8	71105.0	45.0
33	8	38119.0	70.0
33	8	66923.0	80.0
20	8	65582.0	128.0
5	8	68980.0	70.0
11	8	56716.0	80.0
17	8	72056.0	28.0
5	8	65362.0	68.0
26	8	67809.0	58.0
2	8	66534.0	80.0
34	8	72560.0	45.0
18	8	59236.0	180.0
2	8	71819.0	45.0
5	8	39410.0	30.0
20	8	56314.0	38.0
19	8	57790.0	106.0
5	8	59722.0	108.0
17	8	26659.0	25.0
31	8	31620.0	51.0
5	8	55286.0	38.0
19	8	62022.0	113.0
10	8	74019.0	142.0
5	8	75384.0	45.0
4	8	52508.0	100.0
13	8	68451.0	80.0
3	8	61843.0	130.0
5	8	63140.0	46.0
26	8	54712.0	39.0
26	8	66126.0	50.0
5	8	57110.0	36.0
8	8	59961.0	121.0
10	8	34778.0	30.0
35	8	64181.0	90.0
28	8	28375.0	111.0
36	8	67911.0	45.0
5	8	57873.0	30.0
6	8	60006.0	120.0
1	8	60819.0	44.0
28	8	64536.0	75.0
6	8	39397.0	55.0
5	8	73367.0	38.0
5	8	74655.0	30.0
15	8	29572.0	38.0
1	8	59439.0	54.0
1	8	30150.0	28.0
37	8	60176.0	80.0
7	8	71011.0	105.0
5	8	73590.0	45.0
5	8	53242.0	30.0
13	8	59900.0	150.0
28	8	50804.0	53.0
23	8	58684.0	98.0
5	8	67961.0	180.0
38	8	60055.0	140.0
5	8	61175.0	60.0
6	8	72793.0	58.0
2	8	75081.0	58.0
6	8	53589.0	50.0
2	8	74232.0	68.0
7	8	67053.0	180.0
31	8	29754.0	45.0
5	8	67378.0	70.0
6	8	75502.0	80.0
19	8	52998.0	90.0
5	8	67296.0	98.0
28	8	39383.0	46.0
2	8	54330.0	45.0
10	8	29894.0	30.0
19	8	60922.0	196.0
21	8	70385.0	105.0
8	8	58716.0	75.0
6	8	61415.0	135.0
5	8	61950.0	30.0
3	8	71245.0	60.0
13	8	57424.0	70.0
12	8	59562.0	128.0
10	8	62108.0	120.0
3	8	28888.0	36.0
28	8	36417.0	50.0
7	8	66010.0	414.0
18	8	68627.0	83.0
35	8	63148.0	150.0
2	8	59543.0	89.0
5	8	27141.0	30.0
3	8	63357.0	180.0
39	8	59215.0	121.0
6	8	56515.0	62.0
40	8	59926.0	101.0
10	8	74577.0	150.0
4	8	72899.0	240.0
5	8	57880.0	38.0
2	8	74699.0	45.0
28	8	71027.0	80.0
38	8	62179.0	60.0
13	8	56809.0	83.0
25	8	67216.0	150.0
28	8	56931.0	50.0
21	8	59016.0	150.0
35	8	34608.0	70.0
28	8	58151.0	58.0
18	8	34150.0	46.0
15	8	53431.0	60.0
13	8	56688.0	80.0
14	8	61956.0	91.0
10	8	64301.0	45.0
2	8	66842.0	68.0
41	8	53954.0	83.0
6	8	61160.0	128.0
4	8	72615.0	76.0
42	8	75403.0	84.0
5	8	75262.0	44.0
43	8	23879.0	60.0
11	8	52410.0	80.0
26	8	67437.0	50.0
35	8	57767.0	54.0
5	8	23843.0	40.0
1	8	68116.0	60.0
3	8	75180.0	44.0
20	8	69731.0	90.0
10	8	61959.0	140.0
5	8	70604.0	88.0
13	8	65343.0	122.0
8	8	75234.0	46.0
5	8	71525.0	56.0
4	8	57045.0	160.0
5	8	38735.0	46.0
17	8	69177.0	24.0
5	8	68566.0	45.0
44	8	53279.0	100.0
2	8	71865.0	45.0
8	8	60884.0	98.0
5	8	28934.0	30.0
23	8	38623.0	45.0
5	8	24834.0	26.0
3	8	66689.0	45.0
38	8	74867.0	45.0
1	8	35736.0	40.0
5	8	61719.0	40.0
6	8	73292.0	76.0
16	8	65599.0	250.0
36	8	74988.0	75.0
5	8	68995.0	98.0
12	8	73685.0	30.0
13	8	69516.0	80.0
7	8	56133.0	75.0
6	8	63933.0	70.0
17	8	28947.0	230.0
11	8	71623.0	60.0
5	8	25587.0	35.0
5	8	60284.0	76.0
5	8	54405.0	38.0
18	8	67058.0	134.0
17	8	58703.0	30.0
13	8	75457.0	80.0
10	8	74761.0	126.0
4	8	66168.0	345.0
1	8	63783.0	150.0
12	8	72128.0	36.0
45	8	73514.0	180.0
31	8	51321.0	40.0
2	8	63832.0	45.0
13	8	70991.0	114.0
2	8	70484.0	75.0
5	8	67285.0	120.0
46	8	68541.0	165.0
43	8	69468.0	58.0
6	8	58812.0	200.0
24	8	37422.0	30.0
47	8	63279.0	258.0
5	8	31590.0	37.0
6	8	56939.0	67.0
6	8	72116.0	60.0
10	8	71987.0	144.0
17	8	28406.0	86.0
17	8	30483.0	90.0
18	8	38221.0	53.0
38	8	38921.0	45.0
48	8	68481.0	90.0
6	8	51131.0	60.0
16	8	57502.0	76.0
26	8	67351.0	88.0
10	8	63083.0	150.0
13	8	72324.0	44.0
5	8	59318.0	90.0
12	8	70552.0	100.0
5	8	70470.0	105.0
12	8	74746.0	33.0
1	8	30633.0	30.0
49	8	56871.0	20.0
5	8	59610.0	89.0
47	8	71717.0	60.0
3	8	55827.0	36.0
38	8	61550.0	100.0
15	8	56028.0	50.0
7	8	59799.0	212.0
5	8	61630.0	40.0
17	8	28305.0	120.0
8	8	68958.0	52.0
6	8	70739.0	128.0
1	8	61801.0	100.0
6	8	37976.0	48.0
1	8	55228.0	30.0
5	8	60910.0	83.0
3	8	31221.0	40.0
7	8	28864.0	60.0
11	8	60077.0	75.0
3	8	29864.0	40.0
31	8	31705.0	50.0
8	8	37844.0	37.0
2	8	74256.0	68.0
12	8	38539.0	33.0
26	8	73038.0	20.0
1	8	63153.0	210.0
2	8	72390.0	53.0
5	8	75248.0	50.0
20	8	69431.0	96.0
6	8	66667.0	120.0
1	8	28466.0	44.0
49	8	29100.0	40.0
8	8	54024.0	40.0
4	8	63548.0	105.0
1	8	58893.0	40.0
6	8	65291.0	89.0
50	8	74600.0	68.0
5	8	54211.0	30.0
26	8	59051.0	23.0
2	8	59222.0	120.0
3	8	64097.0	126.0
27	8	53655.0	121.0
1	8	57950.0	38.0
3	8	65573.0	60.0
2	8	72982.0	45.0
10	8	34176.0	31.0
1	9	56742.0	45.0
20	9	57337.0	45.0
17	9	29997.0	40.0
37	9	72068.0	42.0
5	9	61563.0	40.0
6	9	70503.0	100.0
8	9	66073.0	83.0
13	9	72646.0	30.0
5	9	75326.0	28.0
20	9	75409.0	42.0
5	9	73831.0	46.0
1	9	28253.0	46.0
17	9	64348.0	80.0
33	9	65843.0	105.0
13	9	57936.0	53.0
28	9	26791.0	160.0
19	9	60497.0	150.0
13	9	71275.0	90.0
3	9	71955.0	48.0
1	9	66479.0	60.0
11	9	70250.0	70.0
51	9	58401.0	150.0
5	9	53717.0	38.0
3	9	60995.0	90.0
13	9	55339.0	38.0
5	9	55416.0	81.0
6	9	33830.0	60.0
5	9	72593.0	45.0
22	9	27280.0	61.0
6	9	71600.0	94.0
6	9	62128.0	90.0
5	9	63087.0	41.0
12	9	55023.0	23.0
13	9	33627.0	60.0
7	9	55690.0	75.0
49	9	56699.0	19.0
40	9	71131.0	68.0
22	9	31408.0	18.0
13	9	61388.0	98.0
5	9	29799.0	28.0
19	9	60806.0	100.0
6	9	35823.0	68.0
5	9	68922.0	90.0
10	9	72018.0	36.0
19	9	63869.0	135.0
5	9	62810.0	40.0
3	9	64538.0	50.0
20	9	65584.0	150.0
33	9	61027.0	90.0
28	9	62621.0	60.0
5	9	29459.0	36.0
52	9	61522.0	72.0
28	9	51267.0	70.0
17	9	61105.0	16.0
53	9	72366.0	98.0
24	9	69068.0	26.0
15	9	73780.0	48.0
26	9	66313.0	75.0
7	9	56487.0	90.0
10	9	51750.0	30.0
28	9	33373.0	40.0
8	9	50551.0	40.0
1	9	72422.0	30.0
5	9	32070.0	30.0
28	9	53521.0	65.0
16	9	36068.0	106.0
19	9	71129.0	152.0
15	9	27384.0	60.0
31	9	31849.0	49.0
3	9	57068.0	32.0
16	9	37235.0	97.0
5	9	61750.0	60.0
29	9	52522.0	60.0
13	9	36922.0	50.0
20	9	67409.0	80.0
17	9	67169.0	102.0
10	9	59467.0	28.0
43	9	33758.0	60.0
16	9	61443.0	180.0
5	9	75255.0	39.0
2	9	72635.0	38.0
5	9	66704.0	90.0
5	9	50845.0	38.0
13	9	70882.0	120.0
8	9	70955.0	90.0
17	9	63909.0	120.0
12	9	66103.0	120.0
5	9	53609.0	28.0
15	9	33916.0	50.0
5	9	23872.0	23.0
3	9	62378.0	45.0
7	9	60948.0	113.0
44	9	68943.0	180.0
31	9	31507.0	50.0
1	9	55000.0	38.0
13	9	52197.0	61.0
5	9	50695.0	40.0
12	9	70240.0	106.0
5	9	74823.0	38.0
28	9	58436.0	69.0
5	9	28369.0	38.0
7	9	31739.0	60.0
3	9	55280.0	40.0
31	9	75241.0	63.0
17	9	67414.0	38.0
53	9	53574.0	105.0
8	9	75012.0	60.0
5	9	37498.0	30.0
17	9	66036.0	60.0
11	9	30948.0	80.0
17	9	33543.0	18.0
28	9	34472.0	45.0
28	9	54869.0	56.0
28	9	55618.0	60.0
19	9	51183.0	101.0
5	9	62504.0	44.0
13	9	74614.0	45.0
9	9	26384.0	70.0
43	9	55525.0	76.0
54	9	27972.0	60.0
52	9	52514.0	80.0
20	9	56054.0	40.0
2	9	30389.0	44.0
5	9	57857.0	38.0
17	9	59648.0	16.0
23	9	54567.0	46.0
5	9	60202.0	53.0
44	9	60951.0	120.0
8	9	55734.0	40.0
20	9	75000.0	46.0
5	9	52994.0	45.0
3	9	57953.0	45.0
3	9	66321.0	58.0
1	9	60786.0	30.0
31	9	28189.0	55.0
6	9	57030.0	54.0
8	9	39213.0	45.0
6	9	36053.0	72.0
4	9	30068.0	105.0
3	9	36249.0	38.0
3	9	29764.0	36.0
16	9	32829.0	120.0
16	9	55695.0	114.0
23	9	63003.0	136.0
18	9	55084.0	60.0
13	9	75227.0	45.0
5	9	71086.0	100.0
16	9	38856.0	110.0
1	9	69306.0	40.0
5	9	59850.0	38.0
28	9	53625.0	60.0
13	9	27934.0	342.0
28	9	34986.0	72.0
5	9	70704.0	143.0
13	9	51685.0	54.0
12	9	63929.0	60.0
55	9	74854.0	43.0
24	9	54854.0	30.0
3	9	73496.0	45.0
16	9	58921.0	96.0
29	9	57366.0	73.0
6	9	32313.0	90.0
1	9	66480.0	32.0
18	9	38832.0	80.0
5	9	68069.0	80.0
6	9	64043.0	90.0
5	9	57039.0	38.0
35	9	26685.0	54.0
50	9	23494.0	75.0
9	9	64245.0	89.0
16	9	38280.0	90.0
2	9	64880.0	135.0
5	9	68731.0	99.0
5	9	28518.0	39.0
22	9	37643.0	18.0
56	9	25847.0	140.0
13	9	59557.0	90.0
6	9	38954.0	57.0
17	9	51573.0	30.0
36	9	68909.0	39.0
13	9	65115.0	200.0
8	9	69894.0	120.0
57	9	74973.0	400.0
22	9	70096.0	19.0
5	9	29559.0	37.0
6	9	60745.0	90.0
3	9	57228.0	41.0
5	9	71749.0	45.0
58	9	67151.0	18.0
2	9	69963.0	102.0
6	9	31865.0	71.0
5	9	58773.0	30.0
12	9	26356.0	166.0
12	9	64613.0	120.0
3	9	61139.0	44.0
29	9	59224.0	60.0
46	9	64796.0	75.0
17	9	66613.0	38.0
5	9	69564.0	60.0
5	9	68087.0	75.0
7	9	53817.0	53.0
12	9	27122.0	120.0
44	9	67023.0	221.0
1	9	52691.0	30.0
6	9	25826.0	140.0
40	9	70285.0	90.0
3	9	25102.0	30.0
5	9	75546.0	31.0
6	9	26980.0	198.0
16	9	69464.0	140.0
5	9	74208.0	39.0
5	9	72583.0	45.0
7	9	57060.0	75.0
1	9	58271.0	30.0
31	9	61966.0	60.0
17	9	63026.0	233.0
19	9	31605.0	71.0
5	9	73538.0	46.0
36	9	73741.0	68.0
44	9	33916.0	90.0
26	9	67096.0	27.0
22	9	68514.0	16.0
17	9	29192.0	60.0
18	9	25890.0	180.0
17	9	63335.0	280.0
2	9	72099.0	60.0
6	9	25496.0	69.0
17	9	65104.0	60.0
5	9	67076.0	90.0
1	9	68989.0	46.0
2	9	59557.0	60.0
1	9	65894.0	90.0
36	9	61250.0	68.0
10	9	35233.0	30.0
17	9	29414.0	80.0
17	9	64437.0	60.0
5	9	65531.0	135.0
5	9	71088.0	100.0
22	9	29669.0	120.0
48	9	37040.0	120.0
7	9	35127.0	100.0
28	9	61614.0	60.0
24	9	25216.0	24.0
48	9	59471.0	61.0
5	9	60275.0	46.0
1	9	35717.0	45.0
26	9	65751.0	160.0
31	9	70804.0	70.0
5	9	69849.0	90.0
5	9	70160.0	105.0
5	9	61711.0	52.0
5	9	70842.0	108.0
10	9	26464.0	30.0
1	9	34165.0	31.0
17	9	66443.0	100.0
5	9	58943.0	53.0
1	9	59759.0	48.0
59	9	27174.0	72.0
6	9	30053.0	50.0
1	9	73489.0	40.0
6	9	23729.0	50.0
5	9	34056.0	38.0
17	9	35992.0	36.0
6	9	57054.0	54.0
29	9	55788.0	60.0
50	9	69656.0	75.0
8	9	74393.0	45.0
10	9	36851.0	43.0
13	9	39448.0	45.0
7	9	64316.0	200.0
20	9	74132.0	40.0
21	9	66881.0	90.0
5	9	75170.0	38.0
17	9	29568.0	50.0
14	9	68657.0	17.0
38	9	50594.0	67.0
6	9	67276.0	120.0
1	9	56651.0	30.0
5	9	71146.0	75.0
5	9	70034.0	96.0
7	9	59026.0	90.0
3	9	37287.0	38.0
12	9	70465.0	90.0
5	9	70518.0	45.0
1	9	58471.0	30.0
5	9	63292.0	36.0
13	9	69266.0	121.0
24	9	65559.0	105.0
31	9	37350.0	50.0
6	9	52561.0	60.0
6	9	65252.0	223.0
4	9	51883.0	75.0
13	9	38555.0	44.0
5	9	68373.0	140.0
2	9	36870.0	45.0
29	9	69680.0	60.0
28	9	30737.0	49.0
5	9	71934.0	40.0
8	9	70263.0	90.0
7	9	61057.0	120.0
5	9	57753.0	38.0
13	9	50433.0	60.0
1	9	60309.0	40.0
13	9	70233.0	120.0
6	9	66940.0	150.0
5	9	69571.0	60.0
5	9	61566.0	50.0
13	9	22553.0	30.0
19	9	64216.0	180.0
18	9	36744.0	60.0
12	9	70686.0	151.0
5	9	35060.0	30.0
28	9	55122.0	60.0
5	9	73508.0	32.0
25	9	62484.0	62.0
17	9	35741.0	18.0
17	9	63984.0	54.0
2	9	66691.0	81.0
11	9	36178.0	75.0
5	9	55282.0	38.0
5	9	73738.0	30.0
5	9	63467.0	45.0
60	9	27064.0	40.0
2	9	64736.0	90.0
10	9	36578.0	30.0
7	9	67942.0	210.0
22	9	27238.0	48.0
5	9	70124.0	90.0
6	9	56231.0	76.0
43	9	33465.0	72.0
12	9	61154.0	60.0
6	9	54247.0	90.0
7	9	69082.0	170.0
5	9	71570.0	60.0
2	9	58495.0	38.0
4	9	69816.0	211.0
56	9	63759.0	60.0
1	9	30266.0	30.0
1	9	74068.0	30.0
17	9	29131.0	80.0
5	9	57239.0	40.0
7	9	70808.0	136.0
17	9	65215.0	30.0
15	9	35384.0	70.0
7	9	65600.0	203.0
5	9	71592.0	60.0
5	9	55444.0	40.0
19	9	61743.0	97.0
5	9	32008.0	40.0
12	9	61949.0	100.0
2	9	75017.0	60.0
26	9	65521.0	84.0
7	9	63483.0	90.0
40	9	69907.0	90.0
13	9	57676.0	60.0
13	9	64129.0	90.0
3	9	75306.0	30.0
5	9	72729.0	40.0
15	9	33304.0	58.0
1	9	50720.0	40.0
23	9	57719.0	60.0
16	9	57034.0	130.0
12	9	71289.0	76.0
30	9	73534.0	53.0
5	9	56118.0	42.0
20	9	75336.0	42.0
13	9	27837.0	330.0
26	9	65733.0	150.0
6	9	70572.0	107.0
28	9	74821.0	38.0
5	9	70629.0	80.0
61	9	63727.0	113.0
6	9	58208.0	70.0
18	9	71663.0	80.0
28	9	26481.0	180.0
28	9	58459.0	61.0
3	9	64562.0	66.0
2	9	74629.0	38.0
12	9	71283.0	69.0
22	9	29751.0	84.0
16	9	71202.0	190.0
3	9	54394.0	30.0
2	9	35717.0	60.0
16	9	54030.0	120.0
5	10	60824.0	105.0
13	10	72971.0	167.0
8	10	67509.0	80.0
5	10	54657.0	34.0
25	10	56941.0	90.0
29	10	70384.0	60.0
20	10	73678.0	80.0
5	10	59615.0	68.0
14	10	73711.0	18.0
5	10	73470.0	71.0
15	10	74913.0	59.0
5	10	70495.0	60.0
35	10	73022.0	60.0
10	10	52461.0	30.0
31	10	54235.0	60.0
18	10	52030.0	60.0
5	10	59944.0	75.0
13	10	59656.0	100.0
7	10	35182.0	50.0
5	10	38195.0	30.0
2	10	75023.0	101.0
5	10	60528.0	80.0
21	10	68723.0	120.0
5	10	71734.0	80.0
59	10	61804.0	20.0
16	10	65515.0	238.0
3	10	59252.0	39.0
6	10	28429.0	80.0
5	10	66732.0	68.0
13	10	74978.0	90.0
22	10	28020.0	61.0
35	10	38490.0	54.0
5	10	37610.0	39.0
6	10	52025.0	70.0
62	10	37099.0	75.0
18	10	60843.0	180.0
63	10	24493.0	60.0
23	10	38351.0	39.0
16	10	58736.0	120.0
18	10	70752.0	75.0
24	10	65866.0	30.0
6	10	36340.0	75.0
5	10	65939.0	75.0
6	10	23815.0	61.0
28	10	28430.0	80.0
6	10	66776.0	140.0
12	10	72340.0	90.0
7	10	75178.0	100.0
20	10	67968.0	110.0
64	10	33979.0	105.0
28	10	36849.0	45.0
1	10	33617.0	36.0
11	10	36609.0	75.0
13	10	70996.0	80.0
12	10	73728.0	120.0
1	10	56892.0	26.0
3	10	63258.0	86.0
3	10	24719.0	30.0
3	10	59122.0	60.0
2	10	62366.0	60.0
8	10	73955.0	60.0
22	10	27165.0	45.0
2	10	29396.0	54.0
2	10	73428.0	74.0
24	10	57634.0	24.0
1	10	61665.0	44.0
6	10	73477.0	144.0
22	10	28297.0	31.0
13	10	65458.0	202.0
6	10	61976.0	160.0
1	10	69883.0	39.0
22	10	27460.0	60.0
17	10	30408.0	90.0
5	10	72672.0	60.0
5	10	32103.0	28.0
21	10	70969.0	60.0
7	10	63226.0	59.0
22	10	38972.0	18.0
3	10	58308.0	38.0
6	10	38982.0	71.0
13	10	53911.0	45.0
60	10	27720.0	74.0
28	10	63037.0	90.0
28	10	58345.0	60.0
5	10	74277.0	140.0
2	10	72636.0	122.0
5	10	68399.0	90.0
12	10	75493.0	28.0
3	10	51037.0	45.0
12	10	74098.0	60.0
28	10	25671.0	60.0
19	10	53913.0	90.0
20	10	69641.0	105.0
12	10	75557.0	30.0
5	10	33917.0	28.0
19	10	67629.0	220.0
5	10	75331.0	40.0
6	10	58817.0	75.0
6	10	28358.0	90.0
12	10	68781.0	180.0
13	10	71838.0	123.0
19	10	75053.0	160.0
13	10	60256.0	140.0
6	10	55346.0	74.0
36	10	74667.0	44.0
17	10	29452.0	356.0
17	10	30605.0	76.0
5	10	59766.0	50.0
26	10	67554.0	40.0
20	10	65997.0	80.0
5	10	61738.0	160.0
33	10	67049.0	75.0
5	10	68695.0	75.0
22	10	27463.0	60.0
8	10	63975.0	90.0
5	10	71177.0	38.0
65	10	52402.0	80.0
13	10	61677.0	210.0
26	10	30274.0	40.0
19	10	31663.0	99.0
12	10	70942.0	53.0
11	10	57582.0	75.0
10	10	63290.0	68.0
6	10	51153.0	54.0
2	10	71904.0	90.0
5	10	71063.0	60.0
20	10	68736.0	120.0
2	10	67275.0	120.0
28	10	51839.0	60.0
66	10	54319.0	105.0
7	10	29053.0	73.0
19	10	52851.0	88.0
67	10	75045.0	90.0
20	10	60055.0	120.0
5	10	70480.0	100.0
20	10	72311.0	60.0
1	10	54295.0	38.0
5	10	75198.0	66.0
24	10	65875.0	26.0
54	10	28829.0	60.0
52	10	71908.0	70.0
6	10	52836.0	60.0
22	10	32481.0	18.0
12	10	73305.0	140.0
17	10	27608.0	108.0
59	10	27776.0	86.0
60	10	38688.0	17.0
5	10	60668.0	75.0
22	10	27533.0	90.0
5	10	28939.0	45.0
29	10	67479.0	60.0
2	10	73410.0	60.0
5	10	55761.0	38.0
12	10	29424.0	98.0
34	10	37989.0	36.0
12	10	72928.0	112.0
40	10	72468.0	90.0
2	10	72869.0	105.0
7	10	51548.0	98.0
5	10	52222.0	30.0
5	10	38727.0	38.0
12	10	74558.0	120.0
5	10	65328.0	72.0
5	10	73752.0	60.0
60	10	27012.0	60.0
5	10	50752.0	30.0
10	10	36122.0	30.0
21	10	64923.0	92.0
28	10	25414.0	50.0
3	10	37786.0	40.0
1	10	63627.0	46.0
5	10	35965.0	30.0
5	10	60887.0	75.0
40	10	72962.0	80.0
3	10	63211.0	90.0
5	10	51056.0	38.0
2	10	57354.0	45.0
26	10	58026.0	28.0
12	10	74803.0	108.0
13	10	68366.0	105.0
32	10	33125.0	31.0
5	10	75007.0	70.0
6	10	52457.0	66.0
1	10	54418.0	27.0
19	10	28130.0	125.0
4	10	60213.0	240.0
5	10	75190.0	75.0
8	10	62326.0	37.0
15	10	54282.0	60.0
7	10	54640.0	80.0
17	10	36055.0	100.0
17	10	28442.0	150.0
26	10	75079.0	26.0
5	10	31900.0	31.0
5	10	68202.0	113.0
17	10	30338.0	80.0
12	10	72240.0	96.0
5	10	72226.0	45.0
20	10	73670.0	66.0
5	10	72285.0	45.0
12	10	73413.0	128.0
5	10	72997.0	87.0
16	10	35676.0	98.0
22	10	25644.0	20.0
5	10	74869.0	60.0
44	10	67967.0	260.0
5	10	65346.0	75.0
13	10	71079.0	80.0
8	10	75122.0	114.0
2	10	72224.0	60.0
5	10	30597.0	38.0
5	10	67448.0	75.0
22	10	75002.0	18.0
4	10	27716.0	80.0
13	10	61720.0	210.0
20	10	65535.0	100.0
5	10	73640.0	80.0
24	10	62794.0	30.0
40	10	74635.0	80.0
13	10	71136.0	100.0
2	10	70059.0	189.0
2	10	73299.0	60.0
13	10	69841.0	160.0
12	10	75305.0	40.0
36	10	63197.0	60.0
2	10	28753.0	39.0
13	10	72701.0	180.0
22	10	27038.0	60.0
5	10	52294.0	38.0
1	10	58192.0	38.0
6	10	54441.0	75.0
22	10	27747.0	84.0
5	10	33813.0	30.0
31	10	35424.0	54.0
28	10	74976.0	140.0
17	10	28729.0	150.0
1	10	29654.0	40.0
5	10	74235.0	105.0
28	10	39182.0	60.0
4	10	52572.0	80.0
7	10	55410.0	100.0
28	10	66027.0	100.0
28	10	65277.0	75.0
40	10	75180.0	68.0
6	10	73673.0	140.0
6	10	32497.0	54.0
5	10	64573.0	80.0
2	10	73288.0	80.0
17	10	28796.0	220.0
5	10	68501.0	121.0
5	10	69279.0	90.0
1	10	67907.0	100.0
12	10	63539.0	80.0
7	10	57520.0	120.0
40	10	67606.0	90.0
11	10	72205.0	75.0
5	10	68175.0	120.0
5	10	69379.0	98.0
19	10	30658.0	90.0
18	10	73365.0	113.0
19	10	58559.0	120.0
5	10	74289.0	140.0
6	10	57640.0	68.0
1	10	26616.0	30.0
20	10	69057.0	120.0
6	10	21638.0	48.0
68	10	33131.0	79.0
15	10	53798.0	46.0
5	10	73911.0	74.0
1	10	61537.0	30.0
68	10	56744.0	100.0
5	10	60301.0	75.0
5	10	50991.0	45.0
13	10	68095.0	136.0
18	10	71977.0	91.0
21	10	59458.0	53.0
18	10	74491.0	150.0
5	10	59975.0	60.0
69	10	72716.0	68.0
5	10	74319.0	60.0
3	10	53089.0	52.0
10	10	75445.0	30.0
6	10	58837.0	77.0
16	10	38723.0	98.0
16	10	36765.0	80.0
1	10	53888.0	40.0
28	10	54545.0	50.0
6	10	29631.0	240.0
4	10	66605.0	219.0
36	10	59323.0	90.0
5	10	57935.0	36.0
6	10	30806.0	60.0
13	10	22405.0	75.0
8	10	73947.0	70.0
18	10	37129.0	80.0
6	10	52871.0	60.0
2	10	64134.0	83.0
22	10	27147.0	72.0
2	10	70588.0	60.0
35	10	55817.0	74.0
22	10	38170.0	17.0
3	10	63688.0	60.0
7	10	68473.0	150.0
16	10	56817.0	120.0
17	10	27473.0	22.0
1	10	30550.0	24.0
20	10	72446.0	89.0
20	10	75056.0	85.0
20	10	72226.0	60.0
7	10	58736.0	90.0
40	10	69215.0	140.0
5	10	71610.0	90.0
2	10	74413.0	120.0
13	10	61828.0	160.0
36	10	73182.0	59.0
11	10	52798.0	90.0
36	10	59634.0	60.0
19	10	52959.0	105.0
1	10	21723.0	30.0
29	10	33422.0	74.0
26	10	60790.0	28.0
6	10	33849.0	60.0
16	10	60836.0	192.0
18	10	69507.0	151.0
3	10	33062.0	40.0
17	10	30502.0	70.0
13	10	73485.0	99.0
26	10	65126.0	23.0
18	10	64300.0	105.0
6	10	68700.0	135.0
7	10	51280.0	65.0
5	10	55128.0	30.0
12	10	73365.0	120.0
13	10	28498.0	81.0
17	10	30924.0	46.0
6	10	52831.0	70.0
2	10	30239.0	38.0
7	10	71747.0	137.0
19	10	75202.0	120.0
1	10	55883.0	29.0
36	10	63827.0	75.0
3	10	64233.0	45.0
17	10	25958.0	20.0
11	10	32317.0	75.0
15	10	74818.0	60.0
17	10	29899.0	105.0
3	10	33068.0	38.0
3	10	34114.0	54.0
44	10	72081.0	150.0
2	10	66246.0	104.0
18	10	73147.0	160.0
70	10	64234.0	90.0
13	10	71650.0	150.0
8	10	72726.0	90.0
13	10	72884.0	180.0
6	10	28487.0	60.0
1	10	35375.0	30.0
3	10	57661.0	34.0
16	10	74837.0	135.0
22	10	28803.0	27.0
5	10	74584.0	105.0
22	10	27824.0	75.0
5	10	69079.0	110.0
5	10	64570.0	80.0
13	10	61042.0	135.0
6	10	36683.0	60.0
8	10	65776.0	113.0
1	10	52305.0	30.0
6	10	35372.0	60.0
19	10	36206.0	98.0
33	10	70809.0	80.0
5	10	70368.0	60.0
5	10	65559.0	99.0
28	10	60810.0	139.0
2	10	53309.0	46.0
31	10	54020.0	61.0
7	10	70317.0	150.0
5	10	23782.0	30.0
44	10	53540.0	80.0
5	10	74773.0	84.0
5	10	72602.0	80.0
7	10	55280.0	140.0
7	10	73622.0	160.0
71	10	34923.0	152.0
22	10	66085.0	16.0
26	10	29156.0	90.0
19	10	54306.0	98.0
19	10	64664.0	248.0
5	10	74266.0	100.0
26	10	29456.0	150.0
12	10	74757.0	105.0
65	10	28967.0	70.0
31	10	74044.0	50.0
2	10	57627.0	60.0
3	10	72825.0	45.0
26	10	75411.0	18.0
5	10	58651.0	45.0
3	10	34411.0	90.0
5	10	54794.0	45.0
2	10	72864.0	135.0
5	10	70556.0	45.0
1	10	26572.0	30.0
59	10	27723.0	80.0
3	10	34311.0	70.0
31	10	51100.0	60.0
28	10	54704.0	60.0
21	10	59614.0	90.0
18	10	61802.0	179.0
16	10	67895.0	278.0
1	10	62123.0	53.0
5	10	65326.0	68.0
5	10	54121.0	38.0
5	10	70756.0	75.0
72	10	72692.0	68.0
16	10	62260.0	180.0
5	10	75343.0	44.0
8	10	58147.0	45.0
33	11	35605.0	80.0
5	11	75073.0	38.0
2	11	73471.0	44.0
5	11	36450.0	36.0
6	11	56549.0	79.0
5	11	51834.0	30.0
52	11	67668.0	105.0
18	11	23877.0	46.0
2	11	60962.0	134.0
5	11	65520.0	60.0
7	11	34331.0	46.0
31	11	36727.0	54.0
2	11	73009.0	45.0
59	11	38932.0	18.0
26	11	32553.0	24.0
7	11	32827.0	105.0
5	11	66564.0	120.0
27	11	38389.0	65.0
19	11	56157.0	140.0
60	11	55908.0	20.0
5	11	30116.0	45.0
7	11	59158.0	52.0
5	11	67331.0	90.0
14	11	61733.0	18.0
73	11	53471.0	75.0
5	11	65251.0	80.0
17	11	66715.0	45.0
31	11	65521.0	75.0
70	11	31277.0	135.0
5	11	72714.0	60.0
6	11	73600.0	52.0
5	11	61860.0	60.0
5	11	54179.0	38.0
17	11	64671.0	241.0
17	11	72512.0	24.0
28	11	56420.0	54.0
17	11	62346.0	40.0
7	11	70306.0	80.0
7	11	65142.0	200.0
2	11	36143.0	45.0
11	11	36787.0	76.0
18	11	38802.0	60.0
38	11	53315.0	60.0
8	11	32967.0	36.0
8	11	63636.0	60.0
6	11	51205.0	66.0
36	11	31258.0	65.0
28	11	53974.0	70.0
16	11	62085.0	216.0
74	11	73396.0	120.0
23	11	25237.0	45.0
7	11	57876.0	60.0
5	11	61852.0	60.0
1	11	62523.0	42.0
1	11	75170.0	38.0
40	11	71149.0	45.0
18	11	51376.0	40.0
6	11	30244.0	80.0
5	11	73261.0	45.0
13	11	22428.0	60.0
1	11	56181.0	45.0
22	11	26259.0	18.0
2	11	71463.0	58.0
13	11	61516.0	120.0
9	11	74624.0	60.0
5	11	60800.0	121.0
3	11	57681.0	61.0
26	11	31399.0	28.0
1	11	73063.0	52.0
50	11	56549.0	90.0
22	11	64893.0	30.0
1	11	38741.0	36.0
10	11	56087.0	120.0
17	11	63759.0	80.0
6	11	22887.0	46.0
5	11	62100.0	46.0
23	11	32008.0	50.0
5	11	26537.0	29.0
5	11	61050.0	90.0
5	11	69630.0	90.0
26	11	63440.0	26.0
19	11	27839.0	76.0
13	11	54314.0	80.0
26	11	68917.0	30.0
28	11	69965.0	84.0
3	11	70285.0	36.0
17	11	67851.0	150.0
10	11	70086.0	36.0
31	11	33326.0	50.0
24	11	62138.0	29.0
29	11	63312.0	135.0
15	11	75172.0	60.0
12	11	73769.0	30.0
17	11	64082.0	150.0
7	11	56787.0	80.0
3	11	31167.0	35.0
26	11	32024.0	28.0
19	11	56071.0	90.0
13	11	69762.0	150.0
13	11	34893.0	60.0
5	11	39236.0	60.0
6	11	55465.0	53.0
5	11	27923.0	30.0
5	11	62632.0	60.0
16	11	59836.0	150.0
3	11	32077.0	30.0
2	11	72371.0	45.0
22	11	38947.0	18.0
59	11	64479.0	132.0
2	11	51828.0	46.0
5	11	75252.0	48.0
3	11	64586.0	90.0
43	11	61469.0	75.0
2	11	53603.0	45.0
1	11	26296.0	28.0
7	11	70920.0	120.0
8	11	52545.0	30.0
19	11	35548.0	100.0
6	11	63775.0	140.0
30	11	51331.0	50.0
8	11	71513.0	60.0
28	11	52485.0	72.0
2	11	73292.0	45.0
5	11	54773.0	40.0
19	11	51798.0	100.0
10	11	60152.0	39.0
20	11	64402.0	83.0
5	11	74160.0	31.0
24	11	65442.0	104.0
5	11	56835.0	45.0
13	11	70330.0	60.0
6	11	51196.0	66.0
5	11	72406.0	30.0
6	11	73317.0	60.0
1	11	69565.0	70.0
5	11	62439.0	60.0
12	11	66485.0	132.0
11	11	52460.0	75.0
5	11	52018.0	45.0
28	11	70417.0	53.0
28	11	27489.0	60.0
15	11	64854.0	68.0
62	11	57738.0	68.0
19	11	50573.0	90.0
1	11	62669.0	60.0
5	11	25214.0	30.0
18	11	60881.0	150.0
40	11	67461.0	140.0
5	11	68240.0	75.0
5	11	70599.0	90.0
16	11	55909.0	120.0
5	11	70542.0	75.0
2	11	72604.0	60.0
17	11	62051.0	44.0
40	11	69270.0	100.0
1	11	73444.0	38.0
5	11	30339.0	30.0
5	11	31744.0	35.0
5	11	51400.0	40.0
5	11	74012.0	46.0
19	11	37761.0	66.0
5	11	58991.0	30.0
16	11	33713.0	100.0
16	11	39016.0	120.0
5	11	70833.0	105.0
7	11	59644.0	167.0
5	11	70985.0	75.0
1	11	54689.0	30.0
1	11	25729.0	30.0
29	11	38072.0	63.0
5	11	64300.0	60.0
5	11	69664.0	120.0
2	11	69686.0	80.0
8	11	70448.0	90.0
22	11	32022.0	75.0
20	11	63521.0	60.0
5	11	37044.0	36.0
44	11	50700.0	75.0
1	11	74681.0	33.0
3	11	65210.0	75.0
1	11	51432.0	36.0
33	11	75508.0	74.0
6	11	74458.0	70.0
44	11	71799.0	60.0
28	11	59142.0	48.0
2	11	25962.0	38.0
21	11	60740.0	140.0
7	11	68892.0	120.0
5	11	69660.0	80.0
18	11	75136.0	53.0
6	11	64103.0	120.0
8	11	63775.0	45.0
22	11	30097.0	15.0
33	11	26052.0	68.0
6	11	38836.0	74.0
15	11	74173.0	53.0
13	11	70542.0	75.0
28	11	50582.0	60.0
6	11	68792.0	172.0
10	11	51622.0	30.0
6	11	71957.0	60.0
5	11	63114.0	48.0
33	11	52129.0	75.0
7	11	63794.0	180.0
5	11	70626.0	90.0
62	11	32616.0	75.0
7	11	63448.0	120.0
1	11	32254.0	45.0
2	11	26583.0	40.0
5	11	53668.0	40.0
6	11	55478.0	59.0
75	11	50934.0	80.0
5	11	62299.0	60.0
5	11	34650.0	33.0
5	11	52330.0	38.0
5	11	65221.0	60.0
36	11	74764.0	70.0
5	11	75467.0	32.0
18	11	39098.0	60.0
5	11	71032.0	54.0
4	11	35796.0	120.0
58	11	64545.0	120.0
11	11	24306.0	60.0
17	11	74818.0	21.0
28	11	65913.0	105.0
18	11	73738.0	59.0
19	11	75237.0	90.0
5	11	69938.0	90.0
7	11	56711.0	50.0
5	11	73358.0	45.0
11	11	55597.0	78.0
28	11	59923.0	80.0
6	11	63406.0	149.0
13	11	60924.0	120.0
13	11	27862.0	60.0
26	11	35416.0	24.0
8	11	69020.0	80.0
28	11	64269.0	100.0
13	11	70687.0	90.0
17	11	65177.0	150.0
7	11	73981.0	48.0
6	11	53424.0	60.0
6	11	61816.0	126.0
2	11	73211.0	38.0
6	11	61791.0	120.0
5	11	60451.0	45.0
35	11	75220.0	68.0
38	11	75522.0	60.0
2	11	57987.0	45.0
13	11	70454.0	100.0
6	11	61172.0	135.0
28	11	36461.0	60.0
18	11	71062.0	89.0
1	11	61466.0	30.0
22	11	64888.0	45.0
18	11	31471.0	48.0
5	11	69230.0	75.0
7	11	63195.0	129.0
26	11	64552.0	38.0
10	11	30714.0	45.0
5	11	71651.0	45.0
7	11	37079.0	46.0
5	11	73120.0	46.0
26	11	73934.0	50.0
6	11	27003.0	60.0
19	11	63137.0	264.0
4	11	67826.0	241.0
5	11	73934.0	38.0
5	11	54031.0	30.0
25	11	65004.0	150.0
13	11	68811.0	160.0
3	11	25454.0	30.0
14	11	61592.0	28.0
1	11	60344.0	40.0
11	11	69859.0	81.0
6	11	32793.0	65.0
16	11	26913.0	106.0
1	11	73262.0	31.0
7	11	73991.0	60.0
5	11	61566.0	60.0
6	11	52363.0	60.0
2	11	61656.0	75.0
5	11	73637.0	45.0
2	11	70254.0	120.0
28	11	38566.0	60.0
5	11	70701.0	114.0
48	11	52742.0	76.0
19	11	63193.0	180.0
5	11	67293.0	100.0
6	11	34285.0	50.0
5	11	64015.0	60.0
17	11	66958.0	80.0
5	11	63949.0	60.0
28	11	57130.0	68.0
5	11	55515.0	28.0
28	11	74740.0	51.0
19	11	31035.0	120.0
1	11	55000.0	29.0
24	11	58730.0	47.0
11	11	58539.0	75.0
28	11	63083.0	112.0
2	11	55941.0	45.0
28	11	59114.0	58.0
5	11	60852.0	113.0
60	11	64393.0	180.0
6	11	64305.0	150.0
26	11	64392.0	30.0
17	11	66690.0	156.0
16	11	54529.0	85.0
29	11	35952.0	75.0
3	11	57149.0	30.0
17	11	63778.0	130.0
31	11	35435.0	60.0
6	11	36504.0	50.0
44	11	58339.0	90.0
5	11	74004.0	32.0
1	11	59912.0	44.0
36	11	60435.0	74.0
26	11	71669.0	20.0
5	11	62578.0	60.0
2	11	70637.0	136.0
60	11	65371.0	30.0
12	11	69010.0	149.0
9	11	35846.0	75.0
28	11	36611.0	58.0
13	11	62876.0	140.0
5	11	56879.0	40.0
18	11	37851.0	60.0
31	11	61209.0	75.0
1	11	75200.0	38.0
31	11	62205.0	75.0
5	11	36900.0	40.0
48	11	68892.0	150.0
2	11	62823.0	60.0
33	11	74569.0	76.0
5	11	74032.0	45.0
17	11	65170.0	178.0
62	11	54666.0	78.0
76	11	28971.0	21.0
5	11	62634.0	60.0
3	11	72554.0	45.0
7	11	30002.0	100.0
11	11	36840.0	90.0
50	11	26836.0	120.0
5	11	63089.0	45.0
22	11	30684.0	18.0
50	11	65149.0	240.0
38	11	51365.0	60.0
5	11	33785.0	40.0
5	11	60684.0	110.0
2	11	68522.0	80.0
40	11	70226.0	100.0
5	11	21773.0	60.0
3	11	65537.0	44.0
1	11	53879.0	48.0
28	11	54855.0	48.0
11	11	34416.0	75.0
33	11	35204.0	90.0
11	11	34162.0	83.0
6	11	31075.0	60.0
23	11	70719.0	98.0
13	11	72966.0	49.0
7	11	65244.0	190.0
8	11	66505.0	120.0
5	11	35251.0	30.0
1	11	61025.0	40.0
16	11	61808.0	177.0
22	11	66196.0	14.0
3	11	55431.0	30.0
36	11	50584.0	66.0
5	11	56265.0	30.0
1	11	52742.0	30.0
8	11	69922.0	80.0
36	11	70952.0	46.0
5	11	52184.0	38.0
31	11	54244.0	53.0
38	11	55135.0	58.0
2	11	61224.0	80.0
5	11	65275.0	75.0
20	11	70803.0	128.0
18	11	62072.0	120.0
5	11	39261.0	38.0
49	11	51947.0	20.0
28	11	54321.0	50.0
5	11	74058.0	40.0
28	11	37870.0	46.0
16	11	56678.0	100.0
20	11	66606.0	120.0
6	11	27681.0	59.0
6	11	53599.0	60.0
38	11	58645.0	60.0
18	11	38447.0	50.0
5	11	69387.0	135.0
5	11	61984.0	48.0
5	11	68176.0	100.0
3	11	61518.0	40.0
7	11	71317.0	120.0
5	11	50832.0	31.0
2	11	55254.0	44.0
7	11	60206.0	60.0
2	11	73267.0	46.0
5	11	70306.0	100.0
16	11	51046.0	100.0
1	11	29532.0	28.0
24	11	52715.0	30.0
17	11	66441.0	31.0
29	11	34429.0	75.0
13	11	69216.0	141.0
18	11	53408.0	60.0
28	13	37850.0	60.0
5	13	69830.0	60.0
28	13	72597.0	44.0
13	13	29051.0	60.0
17	13	34139.0	60.0
1	13	63269.0	88.0
2	13	52515.0	45.0
28	13	55343.0	70.0
6	13	34464.0	105.0
77	13	57641.0	136.0
3	13	58033.0	100.0
7	13	68443.0	140.0
15	13	74364.0	70.0
3	13	55232.0	38.0
10	13	75076.0	40.0
10	13	52105.0	60.0
16	13	51977.0	120.0
3	13	34385.0	40.0
13	13	54677.0	84.0
3	13	37167.0	45.0
5	13	50913.0	36.0
17	13	26729.0	76.0
38	13	73554.0	46.0
28	13	61022.0	60.0
36	13	74149.0	39.0
5	13	36433.0	36.0
44	13	72341.0	74.0
13	13	74258.0	50.0
48	13	69391.0	140.0
19	13	38045.0	77.0
6	13	39267.0	75.0
6	13	52817.0	75.0
11	13	59109.0	67.0
26	13	28513.0	76.0
13	13	61726.0	100.0
6	13	75160.0	60.0
5	13	68949.0	72.0
13	13	32567.0	112.0
17	13	28909.0	60.0
33	13	53304.0	75.0
13	13	74263.0	42.0
10	13	68623.0	46.0
6	13	53184.0	50.0
5	13	68878.0	80.0
13	13	54684.0	80.0
13	13	73917.0	57.0
6	13	66823.0	122.0
17	13	29252.0	98.0
5	13	65462.0	98.0
5	13	28036.0	28.0
16	13	64915.0	200.0
7	13	74897.0	48.0
3	13	72202.0	52.0
22	13	68331.0	18.0
8	13	74589.0	48.0
7	13	66168.0	234.0
17	13	33263.0	53.0
6	13	56369.0	60.0
40	13	64044.0	38.0
3	13	34897.0	50.0
1	13	53629.0	40.0
35	13	25087.0	50.0
28	13	52537.0	80.0
5	13	74688.0	40.0
1	13	66359.0	50.0
12	13	28634.0	30.0
19	13	37433.0	90.0
3	13	60498.0	160.0
26	13	65479.0	25.0
2	13	61053.0	50.0
28	13	72035.0	60.0
19	13	33492.0	89.0
17	13	29822.0	100.0
16	13	31744.0	90.0
6	13	51724.0	56.0
13	13	69918.0	100.0
11	13	58968.0	90.0
2	13	63237.0	45.0
6	13	56397.0	50.0
10	13	61653.0	60.0
33	13	68043.0	69.0
1	13	75331.0	30.0
52	13	60133.0	68.0
45	13	54196.0	63.0
17	13	34364.0	160.0
33	13	62961.0	75.0
16	13	70578.0	188.0
28	13	53171.0	60.0
46	13	26606.0	100.0
19	13	36155.0	75.0
31	13	63831.0	70.0
13	13	31927.0	100.0
10	13	53157.0	30.0
26	13	70059.0	30.0
26	13	31149.0	54.0
6	13	63974.0	65.0
17	13	29216.0	120.0
1	13	60678.0	160.0
5	13	35882.0	38.0
2	13	62448.0	45.0
3	13	74993.0	45.0
5	13	73901.0	46.0
31	13	74562.0	77.0
17	13	30178.0	140.0
16	13	32714.0	120.0
16	13	34819.0	104.0
6	13	38399.0	74.0
5	13	39161.0	30.0
26	13	22766.0	18.0
36	13	55872.0	76.0
6	13	51690.0	61.0
13	13	63963.0	136.0
10	13	75337.0	36.0
5	13	50917.0	28.0
6	13	53260.0	60.0
7	13	58331.0	80.0
11	13	51019.0	80.0
13	13	51557.0	52.0
17	13	30411.0	134.0
3	13	52308.0	64.0
4	13	54874.0	77.0
16	13	29738.0	120.0
29	13	67974.0	75.0
22	13	27982.0	45.0
19	13	29971.0	100.0
5	13	32625.0	27.0
6	13	35200.0	60.0
53	13	37847.0	106.0
2	13	57761.0	45.0
6	13	54761.0	60.0
5	13	70975.0	45.0
28	13	55520.0	46.0
10	13	52546.0	80.0
2	13	59040.0	38.0
22	13	60704.0	18.0
5	13	31981.0	28.0
17	13	29729.0	106.0
7	13	26624.0	56.0
1	13	53717.0	35.0
17	13	28743.0	104.0
28	13	56478.0	49.0
2	13	51956.0	38.0
22	13	71605.0	16.0
7	13	60350.0	184.0
3	13	75028.0	48.0
6	13	53702.0	58.0
13	13	36949.0	83.0
6	13	59628.0	75.0
3	13	75468.0	45.0
22	13	29750.0	40.0
35	13	66961.0	38.0
26	13	74567.0	21.0
1	13	50849.0	44.0
10	13	51332.0	61.0
10	13	71670.0	45.0
29	13	55793.0	68.0
5	13	61971.0	45.0
20	13	65326.0	90.0
34	13	51878.0	38.0
5	13	57219.0	46.0
52	13	62639.0	75.0
31	13	31277.0	60.0
44	13	71393.0	60.0
17	13	30856.0	165.0
3	13	65155.0	60.0
17	13	27988.0	180.0
1	13	36520.0	44.0
6	13	56294.0	60.0
17	13	29453.0	140.0
10	13	63405.0	120.0
17	13	30706.0	159.0
5	13	67656.0	120.0
25	13	30694.0	45.0
7	13	64945.0	150.0
5	13	34467.0	40.0
15	13	36408.0	50.0
1	13	52628.0	68.0
28	13	33115.0	50.0
3	13	59699.0	91.0
7	13	57354.0	50.0
4	13	69044.0	220.0
13	13	71257.0	50.0
17	13	28505.0	150.0
26	13	66164.0	68.0
5	13	68977.0	60.0
11	13	75150.0	70.0
17	13	32163.0	76.0
2	13	58844.0	44.0
1	13	59973.0	60.0
29	13	27060.0	180.0
78	13	26107.0	140.0
8	13	62912.0	60.0
2	13	72961.0	60.0
28	13	59365.0	75.0
18	13	64444.0	74.0
5	13	65799.0	90.0
28	13	57250.0	68.0
17	13	27682.0	135.0
17	13	31918.0	98.0
16	13	51990.0	126.0
17	13	30454.0	98.0
3	13	58340.0	77.0
10	13	59267.0	44.0
2	13	51001.0	45.0
18	13	54634.0	61.0
12	13	66272.0	120.0
13	13	67982.0	180.0
2	13	68401.0	75.0
16	13	37761.0	106.0
2	13	57899.0	60.0
19	13	23982.0	68.0
1	13	54465.0	60.0
28	13	57087.0	60.0
19	13	51116.0	76.0
44	13	72373.0	74.0
29	13	69550.0	62.0
17	13	30194.0	157.0
8	13	66378.0	131.0
5	13	59419.0	40.0
7	13	59978.0	110.0
19	13	52919.0	80.0
5	13	65966.0	150.0
19	13	34672.0	98.0
17	13	30176.0	120.0
13	13	70491.0	120.0
5	13	34613.0	36.0
15	13	54898.0	42.0
5	13	74995.0	35.0
5	13	29318.0	30.0
13	13	31626.0	80.0
54	13	29823.0	45.0
19	13	35328.0	68.0
1	13	51058.0	66.0
5	13	68559.0	75.0
13	13	55228.0	51.0
43	13	59134.0	75.0
7	13	56051.0	80.0
3	13	70560.0	60.0
1	13	75055.0	46.0
19	13	37957.0	76.0
11	13	63639.0	66.0
3	13	37067.0	44.0
29	13	54941.0	68.0
17	13	29072.0	140.0
2	13	73211.0	60.0
6	13	51121.0	66.0
28	13	61987.0	60.0
7	13	74129.0	74.0
17	13	71212.0	18.0
9	13	58706.0	70.0
36	13	74255.0	45.0
5	13	74016.0	50.0
60	13	27952.0	28.0
18	13	69397.0	130.0
28	13	37502.0	53.0
6	13	60182.0	70.0
28	13	55864.0	60.0
31	13	75250.0	74.0
13	13	70621.0	120.0
12	13	69427.0	80.0
9	13	51428.0	83.0
6	13	34839.0	59.0
7	13	53072.0	60.0
10	13	53155.0	30.0
18	13	62811.0	75.0
3	13	69521.0	60.0
5	13	28228.0	38.0
44	13	67460.0	210.0
3	13	60147.0	120.0
17	13	26281.0	120.0
25	13	32741.0	39.0
5	13	32561.0	28.0
18	13	38847.0	40.0
17	13	28954.0	90.0
6	13	31084.0	50.0
28	13	32749.0	70.0
12	13	68963.0	108.0
5	13	73798.0	53.0
5	13	66324.0	140.0
38	13	36030.0	47.0
5	13	34368.0	28.0
6	13	65861.0	460.0
15	13	73845.0	60.0
17	13	31911.0	90.0
17	13	32817.0	60.0
18	13	63928.0	50.0
5	13	66576.0	74.0
13	13	29475.0	45.0
5	13	73505.0	38.0
8	13	74614.0	45.0
1	13	70623.0	45.0
1	13	70091.0	60.0
6	13	58729.0	78.0
31	13	74787.0	70.0
6	13	54611.0	60.0
73	13	52942.0	54.0
6	13	64241.0	72.0
18	13	50850.0	58.0
5	13	57404.0	38.0
33	13	69213.0	70.0
44	13	35552.0	74.0
3	13	57170.0	39.0
65	13	32808.0	60.0
5	13	64354.0	38.0
8	13	37070.0	38.0
7	13	59819.0	91.0
19	13	51666.0	75.0
14	13	72282.0	18.0
2	13	63911.0	45.0
3	13	69817.0	50.0
3	13	60957.0	100.0
22	13	62523.0	14.0
3	13	69549.0	75.0
13	13	59833.0	60.0
7	13	61344.0	60.0
13	13	74033.0	55.0
2	13	69148.0	98.0
5	13	32773.0	60.0
19	13	51994.0	127.0
6	13	33811.0	68.0
2	13	74971.0	45.0
28	13	50754.0	60.0
17	13	27628.0	240.0
12	13	66711.0	133.0
79	13	26685.0	680.0
5	13	52645.0	38.0
6	13	55632.0	60.0
19	13	54025.0	82.0
26	13	57343.0	30.0
6	13	60358.0	61.0
13	13	75301.0	60.0
28	13	25920.0	66.0
5	13	38103.0	28.0
2	13	59487.0	46.0
5	13	72352.0	44.0
1	13	23708.0	30.0
24	13	53476.0	24.0
28	13	25725.0	70.0
3	13	62683.0	60.0
5	13	72711.0	38.0
29	13	36957.0	68.0
17	13	32317.0	59.0
17	13	33045.0	75.0
33	13	24353.0	75.0
17	13	28042.0	260.0
17	13	29844.0	114.0
5	13	37540.0	30.0
17	13	31654.0	139.0
80	13	34043.0	91.0
17	13	30817.0	100.0
3	13	70148.0	60.0
62	13	57207.0	75.0
44	13	55496.0	60.0
13	13	74482.0	60.0
28	13	53874.0	90.0
81	13	75324.0	140.0
33	13	71365.0	75.0
5	13	72478.0	38.0
22	13	72417.0	18.0
17	13	28500.0	54.0
1	13	72641.0	40.0
33	13	30579.0	150.0
13	13	66933.0	180.0
7	13	55083.0	83.0
13	13	60025.0	45.0
1	13	57835.0	30.0
36	14	69015.0	101.0
5	14	36407.0	38.0
26	14	70241.0	30.0
13	14	62456.0	120.0
28	14	37915.0	70.0
38	14	33951.0	40.0
5	14	75465.0	38.0
13	14	70174.0	201.0
20	14	66783.0	83.0
15	14	74357.0	180.0
24	14	31498.0	42.0
12	14	39104.0	60.0
10	14	74488.0	75.0
17	14	29611.0	200.0
13	14	75169.0	60.0
44	14	75378.0	52.0
3	14	56530.0	90.0
8	14	75104.0	44.0
5	14	56727.0	38.0
3	14	58916.0	60.0
32	14	61309.0	60.0
1	14	70701.0	45.0
2	14	38302.0	40.0
22	14	38978.0	18.0
11	14	51761.0	66.0
12	14	66461.0	98.0
59	14	72814.0	18.0
5	14	29425.0	45.0
17	14	31091.0	60.0
38	14	55268.0	90.0
5	14	68597.0	75.0
5	14	66434.0	80.0
36	14	33565.0	86.0
18	14	22343.0	40.0
31	14	52148.0	60.0
6	14	62837.0	114.0
5	14	38606.0	30.0
6	14	66023.0	150.0
1	14	74669.0	160.0
82	14	53965.0	68.0
60	14	58527.0	18.0
13	14	71971.0	53.0
31	14	28613.0	53.0
1	14	62899.0	45.0
6	14	56461.0	75.0
18	14	57493.0	60.0
17	14	30786.0	105.0
6	14	56132.0	60.0
10	14	74289.0	75.0
36	14	28896.0	75.0
28	14	37003.0	60.0
13	14	70117.0	150.0
59	14	74400.0	18.0
7	14	52671.0	90.0
5	14	54881.0	38.0
7	14	52871.0	68.0
5	14	59014.0	38.0
3	14	70213.0	58.0
33	14	65924.0	90.0
28	14	33529.0	54.0
5	14	66434.0	75.0
26	14	63146.0	28.0
7	14	70765.0	310.0
15	14	75168.0	60.0
6	14	64826.0	170.0
4	14	34559.0	79.0
5	14	51558.0	36.0
5	14	56308.0	26.0
7	14	75112.0	50.0
28	14	54671.0	48.0
49	14	31564.0	40.0
11	14	57208.0	75.0
6	14	54602.0	60.0
26	14	30757.0	46.0
2	14	72803.0	46.0
17	14	31448.0	74.0
3	14	60862.0	31.0
3	14	74807.0	47.0
26	14	58218.0	37.0
44	14	54335.0	90.0
35	14	51523.0	60.0
33	14	57413.0	70.0
6	14	58604.0	130.0
6	14	71602.0	60.0
15	14	52758.0	60.0
5	14	63876.0	40.0
2	14	70055.0	122.0
[truncated: 5,791 more rows]
