# Supplementary material for: Framework for fusing traffic information from social and physical transportation data
Source: PLoS One. 2018 Aug 2;13(8):e0201531. doi: 10.1371/journal.pone.0201531 (PMC6072031; doi:10.1371/journal.pone.0201531)
Supplement: S1 Dataset — (ZIP) [file pone.0201531.s001.zip › Data/North Wenjin Road/3/threshold.csv]

pid	window	real_thresh	Naver	th_window	thresh
1	39	99999.0	30.0	13	99999.0
1	40	99999.0	30.0	13	99999.0
1	41	99999.0	30.0	13	99999.0
1	42	99999.0	30.0	14	99999.0
1	43	99999.0	30.0	14	99999.0
1	44	99999.0	30.0	14	99999.0
1	45	99999.0	31.166666666666668	15	99999.0
1	46	99999.0	31.166666666666668	15	99999.0
1	47	99999.0	31.166666666666668	15	99999.0
1	48	99999.0	37.90909090909091	16	99999.0
1	49	99999.0	37.90909090909091	16	99999.0
1	50	99999.0	37.90909090909091	16	99999.0
1	51	99999.0	32.38461538461539	17	99999.0
1	52	99999.0	32.38461538461539	17	99999.0
1	53	99999.0	32.38461538461539	17	99999.0
1	54	99999.0	33.36363636363637	18	99999.0
1	55	99999.0	33.36363636363637	18	99999.0
1	56	99999.0	33.36363636363637	18	99999.0
1	57	99999.0	34.25	19	99999.0
1	58	99999.0	34.25	19	99999.0
1	59	99999.0	34.25	19	99999.0
1	60	99999.0	33.1	20	99999.0
1	61	99999.0	33.1	20	99999.0
1	62	99999.0	33.1	20	99999.0
1	63	99999.0	40.0	21	99999.0
1	64	99999.0	40.0	21	99999.0
1	65	99999.0	40.0	21	99999.0
1	66	99999.0	33.5	22	99999.0
1	67	99999.0	33.5	22	99999.0
1	68	99999.0	33.5	22	99999.0
1	87	99999.0	40.166666666666664	29	99999.0
1	88	99999.0	40.166666666666664	29	99999.0
1	89	99999.0	40.166666666666664	29	99999.0
1	90	52.45852487735905	35.54545454545455	30	48.0
1	91	52.45852487735905	35.54545454545455	30	48.0
1	92	52.45852487735905	35.54545454545455	30	48.0
1	93	73.31653151363854	39.24	31	99999.0
1	94	73.31653151363854	39.24	31	99999.0
1	95	73.31653151363854	39.24	31	99999.0
1	96	63.678872926429484	36.94117647058823	32	99999.0
1	97	63.678872926429484	36.94117647058823	32	99999.0
1	98	63.678872926429484	36.94117647058823	32	99999.0
1	99	99999.0	37.0	33	99999.0
1	100	99999.0	37.0	33	99999.0
1	101	99999.0	37.0	33	99999.0
1	102	61.69832806667945	39.72727272727273	34	60.0
1	103	61.69832806667945	39.72727272727273	34	60.0
1	104	61.69832806667945	39.72727272727273	34	60.0
1	105	68.93668008404009	44.57575757575758	35	60.0
1	106	68.93668008404009	44.57575757575758	35	60.0
1	107	68.93668008404009	44.57575757575758	35	60.0
1	108	65.32795573674589	40.375	36	60.0
1	109	65.32795573674589	40.375	36	60.0
1	110	65.32795573674589	40.375	36	60.0
1	111	99999.0	63.75	37	99999.0
1	112	99999.0	63.75	37	99999.0
1	113	99999.0	63.75	37	99999.0
1	114	99999.0	65.33333333333333	38	99999.0
1	115	99999.0	65.33333333333333	38	99999.0
1	116	99999.0	65.33333333333333	38	99999.0
1	117	87.38518533299103	52.92857142857143	39	75.0
1	118	87.38518533299103	52.92857142857143	39	75.0
1	119	87.38518533299103	52.92857142857143	39	75.0
1	120	99999.0	46.0	40	99999.0
1	121	99999.0	46.0	40	99999.0
1	122	99999.0	46.0	40	99999.0
1	123	78.4165039694424	43.69565217391305	41	68.0
1	124	78.4165039694424	43.69565217391305	41	68.0
1	125	78.4165039694424	43.69565217391305	41	68.0
1	126	66.30134009784302	36.86666666666667	42	60.0
1	127	66.30134009784302	36.86666666666667	42	60.0
1	128	66.30134009784302	36.86666666666667	42	60.0
2	39	99999.0	49.0	13	99999.0
2	40	99999.0	49.0	13	99999.0
2	41	99999.0	49.0	13	99999.0
2	45	99999.0	52.5	15	99999.0
2	46	99999.0	52.5	15	99999.0
2	47	99999.0	52.5	15	99999.0
2	48	99999.0	81.0	16	99999.0
2	49	99999.0	81.0	16	99999.0
2	50	99999.0	81.0	16	99999.0
2	51	99999.0	45.25	17	99999.0
2	52	99999.0	45.25	17	99999.0
2	53	99999.0	45.25	17	99999.0
2	54	99999.0	52.5	18	99999.0
2	55	99999.0	52.5	18	99999.0
2	56	99999.0	52.5	18	99999.0
2	57	99999.0	51.25	19	99999.0
2	58	99999.0	51.25	19	99999.0
2	59	99999.0	51.25	19	99999.0
2	60	99999.0	48.0	20	99999.0
2	61	99999.0	48.0	20	99999.0
2	62	99999.0	48.0	20	99999.0
2	63	99999.0	45.0	21	99999.0
2	64	99999.0	45.0	21	99999.0
2	65	99999.0	45.0	21	99999.0
2	66	99999.0	42.45454545454545	22	99999.0
2	67	99999.0	42.45454545454545	22	99999.0
2	68	99999.0	42.45454545454545	22	99999.0
2	87	99999.0	52.5	29	99999.0
2	88	99999.0	52.5	29	99999.0
2	89	99999.0	52.5	29	99999.0
2	90	99999.0	49.285714285714285	30	99999.0
2	91	99999.0	49.285714285714285	30	99999.0
2	92	99999.0	49.285714285714285	30	99999.0
2	93	99999.0	42.0	31	99999.0
2	94	99999.0	42.0	31	99999.0
2	95	99999.0	42.0	31	99999.0
2	96	99999.0	55.25	32	99999.0
2	97	99999.0	55.25	32	99999.0
2	98	99999.0	55.25	32	99999.0
2	99	66.35409675463617	46.642857142857146	33	60.0
2	100	66.35409675463617	46.642857142857146	33	60.0
2	101	66.35409675463617	46.642857142857146	33	60.0
2	102	103.62111974777004	57.13333333333333	34	89.0
2	103	103.62111974777004	57.13333333333333	34	89.0
2	104	103.62111974777004	57.13333333333333	34	89.0
2	105	76.96421311706159	53.888888888888886	35	60.0
2	106	76.96421311706159	53.888888888888886	35	60.0
2	107	76.96421311706159	53.888888888888886	35	60.0
2	108	99999.0	62.72727272727273	36	99999.0
2	109	99999.0	62.72727272727273	36	99999.0
2	110	99999.0	62.72727272727273	36	99999.0
2	111	99999.0	161.5	37	99999.0
2	112	99999.0	161.5	37	99999.0
2	113	99999.0	161.5	37	99999.0
2	114	99999.0	115.58333333333333	38	99999.0
2	115	99999.0	115.58333333333333	38	99999.0
2	116	99999.0	115.58333333333333	38	99999.0
2	117	124.64221458731969	90.4375	39	105.0
2	118	124.64221458731969	90.4375	39	105.0
2	119	124.64221458731969	90.4375	39	105.0
2	120	190.24920788112976	85.5	40	99999.0
2	121	190.24920788112976	85.5	40	99999.0
2	122	190.24920788112976	85.5	40	99999.0
2	123	76.10201057165214	51.23809523809524	41	60.0
2	124	76.10201057165214	51.23809523809524	41	60.0
2	125	76.10201057165214	51.23809523809524	41	60.0
2	126	52.95789296855527	43.63636363636363	42	46.0
2	127	52.95789296855527	43.63636363636363	42	46.0
2	128	52.95789296855527	43.63636363636363	42	46.0
3	39	99999.0	30.0	13	99999.0
3	40	99999.0	30.0	13	99999.0
3	41	99999.0	30.0	13	99999.0
3	42	99999.0	30.0	14	99999.0
3	43	99999.0	30.0	14	99999.0
3	44	99999.0	30.0	14	99999.0
3	45	99999.0	35.714285714285715	15	99999.0
3	46	99999.0	35.714285714285715	15	99999.0
3	47	99999.0	35.714285714285715	15	99999.0
3	48	99999.0	42.333333333333336	16	99999.0
3	49	99999.0	42.333333333333336	16	99999.0
3	50	99999.0	42.333333333333336	16	99999.0
3	51	99999.0	40.63636363636363	17	99999.0
3	52	99999.0	40.63636363636363	17	99999.0
3	53	99999.0	40.63636363636363	17	99999.0
3	54	99999.0	35.57142857142857	18	99999.0
3	55	99999.0	35.57142857142857	18	99999.0
3	56	99999.0	35.57142857142857	18	99999.0
3	57	50.66113589049035	36.6875	19	46.0
3	58	50.66113589049035	36.6875	19	46.0
3	59	50.66113589049035	36.6875	19	46.0
3	60	99999.0	53.18181818181818	20	99999.0
3	61	99999.0	53.18181818181818	20	99999.0
3	62	99999.0	53.18181818181818	20	99999.0
3	63	99999.0	40.916666666666664	21	99999.0
3	64	99999.0	40.916666666666664	21	99999.0
3	65	99999.0	40.916666666666664	21	99999.0
3	66	99999.0	45.625	22	99999.0
3	67	99999.0	45.625	22	99999.0
3	68	99999.0	45.625	22	99999.0
3	87	99999.0	39.42857142857143	29	99999.0
3	88	99999.0	39.42857142857143	29	99999.0
3	89	99999.0	39.42857142857143	29	99999.0
3	90	56.3687020423275	40.642857142857146	30	52.0
3	91	56.3687020423275	40.642857142857146	30	52.0
3	92	56.3687020423275	40.642857142857146	30	52.0
3	93	72.22290087416076	42.26086956521739	31	61.0
3	94	72.22290087416076	42.26086956521739	31	61.0
3	95	72.22290087416076	42.26086956521739	31	61.0
3	96	61.02533746046656	41.17391304347826	32	52.0
3	97	61.02533746046656	41.17391304347826	32	52.0
3	98	61.02533746046656	41.17391304347826	32	52.0
3	99	52.18235658466911	40.083333333333336	33	48.0
3	100	52.18235658466911	40.083333333333336	33	48.0
3	101	52.18235658466911	40.083333333333336	33	48.0
3	102	74.77624843195822	46.214285714285715	34	60.0
3	103	74.77624843195822	46.214285714285715	34	60.0
3	104	74.77624843195822	46.214285714285715	34	60.0
3	105	192.89234290821753	60.625	35	99999.0
3	106	192.89234290821753	60.625	35	99999.0
3	107	192.89234290821753	60.625	35	99999.0
3	108	115.44871995309421	57.705882352941174	36	90.0
3	109	115.44871995309421	57.705882352941174	36	90.0
3	110	115.44871995309421	57.705882352941174	36	90.0
3	111	119.27797728628312	69.0	37	98.0
3	112	119.27797728628312	69.0	37	98.0
3	113	119.27797728628312	69.0	37	98.0
3	114	99999.0	65.2	38	99999.0
3	115	99999.0	65.2	38	99999.0
3	116	99999.0	65.2	38	99999.0
3	117	99999.0	59.55555555555556	39	99999.0
3	118	99999.0	59.55555555555556	39	99999.0
3	119	99999.0	59.55555555555556	39	99999.0
3	120	98.22634360411979	55.18181818181818	40	80.0
3	121	98.22634360411979	55.18181818181818	40	80.0
3	122	98.22634360411979	55.18181818181818	40	80.0
3	123	99999.0	46.07142857142857	41	99999.0
3	124	99999.0	46.07142857142857	41	99999.0
3	125	99999.0	46.07142857142857	41	99999.0
3	126	59.92280813673309	41.625	42	53.0
3	127	59.92280813673309	41.625	42	53.0
3	128	59.92280813673309	41.625	42	53.0
4	39	99999.0	72.5	13	99999.0
4	40	99999.0	72.5	13	99999.0
4	41	99999.0	72.5	13	99999.0
4	45	99999.0	77.5	15	99999.0
4	46	99999.0	77.5	15	99999.0
4	47	99999.0	77.5	15	99999.0
4	48	99999.0	80.0	16	99999.0
4	49	99999.0	80.0	16	99999.0
4	50	99999.0	80.0	16	99999.0
4	51	99999.0	88.5	17	99999.0
4	52	99999.0	88.5	17	99999.0
4	53	99999.0	88.5	17	99999.0
4	57	99999.0	85.0	19	99999.0
4	58	99999.0	85.0	19	99999.0
4	59	99999.0	85.0	19	99999.0
4	60	99999.0	87.5	20	99999.0
4	61	99999.0	87.5	20	99999.0
4	62	99999.0	87.5	20	99999.0
4	63	99999.0	90.0	21	99999.0
4	64	99999.0	90.0	21	99999.0
4	65	99999.0	90.0	21	99999.0
4	66	99999.0	77.0	22	99999.0
4	67	99999.0	77.0	22	99999.0
4	68	99999.0	77.0	22	99999.0
4	87	99999.0	89.2	29	99999.0
4	88	99999.0	89.2	29	99999.0
4	89	99999.0	89.2	29	99999.0
4	90	99999.0	94.8	30	99999.0
4	91	99999.0	94.8	30	99999.0
4	92	99999.0	94.8	30	99999.0
4	93	99999.0	94.5	31	99999.0
4	94	99999.0	94.5	31	99999.0
4	95	99999.0	94.5	31	99999.0
4	96	99999.0	116.25	32	99999.0
4	97	99999.0	116.25	32	99999.0
4	98	99999.0	116.25	32	99999.0
4	99	99999.0	124.2	33	99999.0
4	100	99999.0	124.2	33	99999.0
4	101	99999.0	124.2	33	99999.0
4	102	99999.0	154.85714285714286	34	99999.0
4	103	99999.0	154.85714285714286	34	99999.0
4	104	99999.0	154.85714285714286	34	99999.0
4	105	99999.0	155.0	35	99999.0
4	106	99999.0	155.0	35	99999.0
4	107	99999.0	155.0	35	99999.0
4	108	99999.0	144.5	36	99999.0
4	109	99999.0	144.5	36	99999.0
4	110	99999.0	144.5	36	99999.0
4	111	99999.0	291.0	37	99999.0
4	112	99999.0	291.0	37	99999.0
4	113	99999.0	291.0	37	99999.0
4	114	99999.0	215.5	38	99999.0
4	115	99999.0	215.5	38	99999.0
4	116	99999.0	215.5	38	99999.0
4	117	99999.0	185.85714285714286	39	99999.0
4	118	99999.0	185.85714285714286	39	99999.0
4	119	99999.0	185.85714285714286	39	99999.0
4	120	99999.0	301.0	40	99999.0
4	121	99999.0	301.0	40	99999.0
4	122	99999.0	301.0	40	99999.0
4	123	99999.0	132.0	41	99999.0
4	124	99999.0	132.0	41	99999.0
4	125	99999.0	132.0	41	99999.0
4	126	99999.0	104.5	42	99999.0
4	127	99999.0	104.5	42	99999.0
4	128	99999.0	104.5	42	99999.0
5	36	99999.0	28.0	12	99999.0
5	37	99999.0	28.0	12	99999.0
5	38	99999.0	28.0	12	99999.0
5	39	99999.0	40.55555555555556	13	99999.0
5	40	99999.0	40.55555555555556	13	99999.0
5	41	99999.0	40.55555555555556	13	99999.0
5	42	34.852892036893834	28.68421052631579	14	30.0
5	43	34.852892036893834	28.68421052631579	14	30.0
5	44	34.852892036893834	28.68421052631579	14	30.0
5	45	50.19536340806214	33.095238095238095	15	46.0
5	46	50.19536340806214	33.095238095238095	15	46.0
5	47	50.19536340806214	33.095238095238095	15	46.0
5	48	45.60838994038395	33.05	16	39.0
5	49	45.60838994038395	33.05	16	39.0
5	50	45.60838994038395	33.05	16	39.0
5	51	54.38037737823123	35.35	17	46.00000000000001
5	52	54.38037737823123	35.35	17	46.00000000000001
5	53	54.38037737823123	35.35	17	46.00000000000001
5	54	35.88923478187755	29.214285714285715	18	31.0
5	55	35.88923478187755	29.214285714285715	18	31.0
5	56	35.88923478187755	29.214285714285715	18	31.0
5	57	49.04763001880365	32.1578947368421	19	42.0
5	58	49.04763001880365	32.1578947368421	19	42.0
5	59	49.04763001880365	32.1578947368421	19	42.0
5	60	51.402369051743136	35.06666666666667	20	48.0
5	61	51.402369051743136	35.06666666666667	20	48.0
5	62	51.402369051743136	35.06666666666667	20	48.0
5	63	47.95563368093225	34.84615384615385	21	42.0
5	64	47.95563368093225	34.84615384615385	21	42.0
5	65	47.95563368093225	34.84615384615385	21	42.0
5	66	45.74965826077616	33.32258064516129	22	38.0
5	67	45.74965826077616	33.32258064516129	22	38.0
5	68	45.74965826077616	33.32258064516129	22	38.0
5	84	99999.0	55.0	28	99999.0
5	85	99999.0	55.0	28	99999.0
5	86	99999.0	55.0	28	99999.0
5	87	48.138595298651666	34.81578947368421	29	40.0
5	88	48.138595298651666	34.81578947368421	29	40.0
5	89	48.138595298651666	34.81578947368421	29	40.0
5	90	53.680512805224275	36.372093023255815	30	45.0
5	91	53.680512805224275	36.372093023255815	30	45.0
5	92	53.680512805224275	36.372093023255815	30	45.0
5	93	49.579071425489126	35.22727272727273	31	45.0
5	94	49.579071425489126	35.22727272727273	31	45.0
5	95	49.579071425489126	35.22727272727273	31	45.0
5	96	55.53949677878853	38.94285714285714	32	48.0
5	97	55.53949677878853	38.94285714285714	32	48.0
5	98	55.53949677878853	38.94285714285714	32	48.0
5	99	56.81950588045873	38.71232876712329	33	53.0
5	100	56.81950588045873	38.71232876712329	33	53.0
5	101	56.81950588045873	38.71232876712329	33	53.0
5	102	57.42669768615893	41.851063829787236	34	53.0
5	103	57.42669768615893	41.851063829787236	34	53.0
5	104	57.42669768615893	41.851063829787236	34	53.0
5	105	61.35105312603205	42.26315789473684	35	53.0
5	106	61.35105312603205	42.26315789473684	35	53.0
5	107	61.35105312603205	42.26315789473684	35	53.0
5	108	158.05568790796116	66.81818181818181	36	160.0
5	109	158.05568790796116	66.81818181818181	36	160.0
5	110	158.05568790796116	66.81818181818181	36	160.0
5	111	127.00420150760692	76.0	37	105.0
5	112	127.00420150760692	76.0	37	105.0
5	113	127.00420150760692	76.0	37	105.0
5	114	157.00436200842847	94.19354838709677	38	121.0
5	115	157.00436200842847	94.19354838709677	38	121.0
5	116	157.00436200842847	94.19354838709677	38	121.0
5	117	102.75668575566507	69.27272727272727	39	83.0
5	118	102.75668575566507	69.27272727272727	39	83.0
5	119	102.75668575566507	69.27272727272727	39	83.0
5	120	78.1274227927252	52.05263157894737	40	60.00000000000001
5	121	78.1274227927252	52.05263157894737	40	60.00000000000001
5	122	78.1274227927252	52.05263157894737	40	60.00000000000001
5	123	76.11693143669942	47.45631067961165	41	61.0
5	124	76.11693143669942	47.45631067961165	41	61.0
5	125	76.11693143669942	47.45631067961165	41	61.0
5	126	59.76725087965563	39.38461538461539	42	53.0
5	127	59.76725087965563	39.38461538461539	42	53.0
5	128	59.76725087965563	39.38461538461539	42	53.0
6	36	99999.0	48.0	12	99999.0
6	37	99999.0	48.0	12	99999.0
6	38	99999.0	48.0	12	99999.0
6	39	99999.0	51.111111111111114	13	99999.0
6	40	99999.0	51.111111111111114	13	99999.0
6	41	99999.0	51.111111111111114	13	99999.0
6	42	65.55910977987823	50.8125	14	61.0
6	43	65.55910977987823	50.8125	14	61.0
6	44	65.55910977987823	50.8125	14	61.0
6	45	92.11240432257401	65.36666666666666	15	90.0
6	46	92.11240432257401	65.36666666666666	15	90.0
6	47	92.11240432257401	65.36666666666666	15	90.0
6	48	70.8401346383682	54.5	16	59.99999999999999
6	49	70.8401346383682	54.5	16	59.99999999999999
6	50	70.8401346383682	54.5	16	59.99999999999999
6	51	115.13923598161	69.05882352941177	17	100.0
6	52	115.13923598161	69.05882352941177	17	100.0
6	53	115.13923598161	69.05882352941177	17	100.0
6	54	70.8504216923581	55.04761904761905	18	60.0
6	55	70.8504216923581	55.04761904761905	18	60.0
6	56	70.8504216923581	55.04761904761905	18	60.0
6	57	95.14	61.24	19	84.0
6	58	95.14	61.24	19	84.0
6	59	95.14	61.24	19	84.0
6	60	93.08483766325129	62.38095238095238	20	85.0
6	61	93.08483766325129	62.38095238095238	20	85.0
6	62	93.08483766325129	62.38095238095238	20	85.0
6	63	68.48608419760846	57.083333333333336	21	60.0
6	64	68.48608419760846	57.083333333333336	21	60.0
6	65	68.48608419760846	57.083333333333336	21	60.0
6	66	100.41561618132307	64.8695652173913	22	90.0
6	67	100.41561618132307	64.8695652173913	22	90.0
6	68	100.41561618132307	64.8695652173913	22	90.0
6	84	99999.0	59.0	28	99999.0
6	85	99999.0	59.0	28	99999.0
6	86	99999.0	59.0	28	99999.0
6	87	86.93524024387821	62.744680851063826	29	80.0
6	88	86.93524024387821	62.744680851063826	29	80.0
6	89	86.93524024387821	62.744680851063826	29	80.0
6	90	86.70292286567934	62.648648648648646	30	82.0
6	91	86.70292286567934	62.648648648648646	30	82.0
6	92	86.70292286567934	62.648648648648646	30	82.0
6	93	70.60525249864729	58.333333333333336	31	61.0
6	94	70.60525249864729	58.333333333333336	31	61.0
6	95	70.60525249864729	58.333333333333336	31	61.0
6	96	94.09634237518091	66.45945945945945	32	82.0
6	97	94.09634237518091	66.45945945945945	32	82.0
6	98	94.09634237518091	66.45945945945945	32	82.0
6	99	123.61367999539804	79.55	33	100.0
6	100	123.61367999539804	79.55	33	100.0
6	101	123.61367999539804	79.55	33	100.0
6	102	167.50555797573293	92.3125	34	135.0
6	103	167.50555797573293	92.3125	34	135.0
6	104	167.50555797573293	92.3125	34	135.0
6	105	154.68591508470362	96.08695652173913	35	135.0
6	106	154.68591508470362	96.08695652173913	35	135.0
6	107	154.68591508470362	96.08695652173913	35	135.0
6	108	219.7593324416544	113.96296296296296	36	99999.0
6	109	219.7593324416544	113.96296296296296	36	99999.0
6	110	219.7593324416544	113.96296296296296	36	99999.0
6	111	99999.0	166.28571428571428	37	99999.0
6	112	99999.0	166.28571428571428	37	99999.0
6	113	99999.0	166.28571428571428	37	99999.0
6	114	232.8215982574195	132.5	38	181.0
6	115	232.8215982574195	132.5	38	181.0
6	116	232.8215982574195	132.5	38	181.0
6	117	99999.0	142.63636363636363	39	99999.0
6	118	99999.0	142.63636363636363	39	99999.0
6	119	99999.0	142.63636363636363	39	99999.0
6	120	191.46776226751285	105.13636363636364	40	156.0
6	121	191.46776226751285	105.13636363636364	40	156.0
6	122	191.46776226751285	105.13636363636364	40	156.0
6	123	202.25905398875398	90.76190476190476	41	99999.0
6	124	202.25905398875398	90.76190476190476	41	99999.0
6	125	202.25905398875398	90.76190476190476	41	99999.0
6	126	99999.0	81.42857142857143	42	99999.0
6	127	99999.0	81.42857142857143	42	99999.0
6	128	99999.0	81.42857142857143	42	99999.0
7	39	99999.0	74.5	13	99999.0
7	40	99999.0	74.5	13	99999.0
7	41	99999.0	74.5	13	99999.0
7	45	99999.0	61.42857142857143	15	99999.0
7	46	99999.0	61.42857142857143	15	99999.0
7	47	99999.0	61.42857142857143	15	99999.0
7	48	99999.0	55.0	16	99999.0
7	49	99999.0	55.0	16	99999.0
7	50	99999.0	55.0	16	99999.0
7	51	99999.0	77.66666666666667	17	99999.0
7	52	99999.0	77.66666666666667	17	99999.0
7	53	99999.0	77.66666666666667	17	99999.0
7	54	99999.0	61.4	18	99999.0
7	55	99999.0	61.4	18	99999.0
7	56	99999.0	61.4	18	99999.0
7	57	99999.0	71.2	19	99999.0
7	58	99999.0	71.2	19	99999.0
7	59	99999.0	71.2	19	99999.0
7	60	99999.0	58.0	20	99999.0
7	61	99999.0	58.0	20	99999.0
7	62	99999.0	58.0	20	99999.0
7	63	99999.0	83.5	21	99999.0
7	64	99999.0	83.5	21	99999.0
7	65	99999.0	83.5	21	99999.0
7	66	99999.0	81.66666666666667	22	99999.0
7	67	99999.0	81.66666666666667	22	99999.0
7	68	99999.0	81.66666666666667	22	99999.0
7	87	99999.0	82.375	29	99999.0
7	88	99999.0	82.375	29	99999.0
7	89	99999.0	82.375	29	99999.0
7	90	131.71532456571185	74.13333333333334	30	114.0
7	91	131.71532456571185	74.13333333333334	30	114.0
7	92	131.71532456571185	74.13333333333334	30	114.0
7	93	99999.0	93.92307692307692	31	99999.0
7	94	99999.0	93.92307692307692	31	99999.0
7	95	99999.0	93.92307692307692	31	99999.0
7	96	153.5125204107145	78.6	32	122.0
7	97	153.5125204107145	78.6	32	122.0
7	98	153.5125204107145	78.6	32	122.0
7	99	168.33206395659403	89.47058823529412	33	140.0
7	100	168.33206395659403	89.47058823529412	33	140.0
7	101	168.33206395659403	89.47058823529412	33	140.0
7	102	171.16285130039103	102.0	34	140.0
7	103	171.16285130039103	102.0	34	140.0
7	104	171.16285130039103	102.0	34	140.0
7	105	229.83255354891566	122.6875	35	99999.0
7	106	229.83255354891566	122.6875	35	99999.0
7	107	229.83255354891566	122.6875	35	99999.0
7	108	283.5387729520215	139.25	36	221.0
7	109	283.5387729520215	139.25	36	221.0
7	110	283.5387729520215	139.25	36	221.0
7	111	99999.0	239.76923076923077	37	99999.0
7	112	99999.0	239.76923076923077	37	99999.0
7	113	99999.0	239.76923076923077	37	99999.0
7	114	248.91432552526453	169.1818181818182	38	210.0
7	115	248.91432552526453	169.1818181818182	38	210.0
7	116	248.91432552526453	169.1818181818182	38	210.0
7	117	235.3261063343515	140.7	39	180.0
7	118	235.3261063343515	140.7	39	180.0
7	119	235.3261063343515	140.7	39	180.0
7	120	199.26148601406518	113.10526315789474	40	150.0
7	121	199.26148601406518	113.10526315789474	40	150.0
7	122	199.26148601406518	113.10526315789474	40	150.0
7	123	99999.0	105.61538461538461	41	99999.0
7	124	99999.0	105.61538461538461	41	99999.0
7	125	99999.0	105.61538461538461	41	99999.0
7	126	130.24191123016178	69.05	42	120.0
7	127	130.24191123016178	69.05	42	120.0
7	128	130.24191123016178	69.05	42	120.0
8	39	99999.0	38.0	13	99999.0
8	40	99999.0	38.0	13	99999.0
8	41	99999.0	38.0	13	99999.0
8	45	99999.0	35.0	15	99999.0
8	46	99999.0	35.0	15	99999.0
8	47	99999.0	35.0	15	99999.0
8	51	99999.0	34.5	17	99999.0
8	52	99999.0	34.5	17	99999.0
8	53	99999.0	34.5	17	99999.0
8	54	99999.0	38.333333333333336	18	99999.0
8	55	99999.0	38.333333333333336	18	99999.0
8	56	99999.0	38.333333333333336	18	99999.0
8	57	99999.0	37.333333333333336	19	99999.0
8	58	99999.0	37.333333333333336	19	99999.0
8	59	99999.0	37.333333333333336	19	99999.0
8	60	99999.0	37.0	20	99999.0
8	61	99999.0	37.0	20	99999.0
8	62	99999.0	37.0	20	99999.0
8	63	99999.0	39.2	21	99999.0
8	64	99999.0	39.2	21	99999.0
8	65	99999.0	39.2	21	99999.0
8	66	99999.0	46.0	22	99999.0
8	67	99999.0	46.0	22	99999.0
8	68	99999.0	46.0	22	99999.0
8	87	99999.0	50.785714285714285	29	99999.0
8	88	99999.0	50.785714285714285	29	99999.0
8	89	99999.0	50.785714285714285	29	99999.0
8	90	99999.0	51.8	30	99999.0
8	91	99999.0	51.8	30	99999.0
8	92	99999.0	51.8	30	99999.0
8	93	99999.0	42.285714285714285	31	99999.0
8	94	99999.0	42.285714285714285	31	99999.0
8	95	99999.0	42.285714285714285	31	99999.0
8	96	99999.0	48.92307692307692	32	99999.0
8	97	99999.0	48.92307692307692	32	99999.0
8	98	99999.0	48.92307692307692	32	99999.0
8	99	78.63087617063088	46.53846153846154	33	75.0
8	100	78.63087617063088	46.53846153846154	33	75.0
8	101	78.63087617063088	46.53846153846154	33	75.0
8	102	99999.0	67.72727272727273	34	99999.0
8	103	99999.0	67.72727272727273	34	99999.0
8	104	99999.0	67.72727272727273	34	99999.0
8	105	76.78545979869394	49.0625	35	60.0
8	106	76.78545979869394	49.0625	35	60.0
8	107	76.78545979869394	49.0625	35	60.0
8	108	99999.0	76.91666666666667	36	99999.0
8	109	99999.0	76.91666666666667	36	99999.0
8	110	99999.0	76.91666666666667	36	99999.0
8	111	99999.0	112.7	37	99999.0
8	112	99999.0	112.7	37	99999.0
8	113	99999.0	112.7	37	99999.0
8	114	99999.0	105.9090909090909	38	99999.0
8	115	99999.0	105.9090909090909	38	99999.0
8	116	99999.0	105.9090909090909	38	99999.0
8	117	99999.0	93.75	39	99999.0
8	118	99999.0	93.75	39	99999.0
8	119	99999.0	93.75	39	99999.0
8	120	125.49835655723729	70.27272727272727	40	98.0
8	121	125.49835655723729	70.27272727272727	40	98.0
8	122	125.49835655723729	70.27272727272727	40	98.0
8	123	70.87997301475053	47.46153846153846	41	60.0
8	124	70.87997301475053	47.46153846153846	41	60.0
8	125	70.87997301475053	47.46153846153846	41	60.0
8	126	72.26189328190026	47.57142857142857	42	60.0
8	127	72.26189328190026	47.57142857142857	42	60.0
8	128	72.26189328190026	47.57142857142857	42	60.0
9	96	99999.0	67.5	32	99999.0
9	97	99999.0	67.5	32	99999.0
9	98	99999.0	67.5	32	99999.0
9	99	99999.0	69.33333333333333	33	99999.0
9	100	99999.0	69.33333333333333	33	99999.0
9	101	99999.0	69.33333333333333	33	99999.0
9	105	99999.0	80.0	35	99999.0
9	106	99999.0	80.0	35	99999.0
9	107	99999.0	80.0	35	99999.0
9	108	99999.0	75.0	36	99999.0
9	109	99999.0	75.0	36	99999.0
9	110	99999.0	75.0	36	99999.0
9	111	99999.0	77.25	37	99999.0
9	112	99999.0	77.25	37	99999.0
9	113	99999.0	77.25	37	99999.0
9	114	99999.0	68.0	38	99999.0
9	115	99999.0	68.0	38	99999.0
9	116	99999.0	68.0	38	99999.0
9	120	99999.0	66.0	40	99999.0
9	121	99999.0	66.0	40	99999.0
9	122	99999.0	66.0	40	99999.0
9	123	99999.0	70.0	41	99999.0
9	124	99999.0	70.0	41	99999.0
9	125	99999.0	70.0	41	99999.0
9	126	99999.0	63.75	42	99999.0
9	127	99999.0	63.75	42	99999.0
9	128	99999.0	63.75	42	99999.0
9	39	99999.0	60.0	13	99999.0
9	40	99999.0	60.0	13	99999.0
9	41	99999.0	60.0	13	99999.0
9	42	99999.0	67.0	14	99999.0
9	43	99999.0	67.0	14	99999.0
9	44	99999.0	67.0	14	99999.0
9	45	99999.0	75.0	15	99999.0
9	46	99999.0	75.0	15	99999.0
9	47	99999.0	75.0	15	99999.0
9	48	99999.0	200.66666666666666	16	99999.0
9	49	99999.0	200.66666666666666	16	99999.0
9	50	99999.0	200.66666666666666	16	99999.0
9	51	99999.0	80.0	17	99999.0
9	52	99999.0	80.0	17	99999.0
9	53	99999.0	80.0	17	99999.0
9	57	99999.0	85.0	19	99999.0
9	58	99999.0	85.0	19	99999.0
9	59	99999.0	85.0	19	99999.0
9	60	99999.0	75.0	20	99999.0
9	61	99999.0	75.0	20	99999.0
9	62	99999.0	75.0	20	99999.0
9	66	99999.0	90.0	22	99999.0
9	67	99999.0	90.0	22	99999.0
9	68	99999.0	90.0	22	99999.0
9	87	99999.0	83.0	29	99999.0
9	88	99999.0	83.0	29	99999.0
9	89	99999.0	83.0	29	99999.0
9	90	99999.0	101.75	30	99999.0
9	91	99999.0	101.75	30	99999.0
9	92	99999.0	101.75	30	99999.0
10	39	99999.0	29.0	13	99999.0
10	40	99999.0	29.0	13	99999.0
10	41	99999.0	29.0	13	99999.0
10	42	99999.0	30.0	14	99999.0
10	43	99999.0	30.0	14	99999.0
10	44	99999.0	30.0	14	99999.0
10	45	99999.0	30.0	15	99999.0
10	46	99999.0	30.0	15	99999.0
10	47	99999.0	30.0	15	99999.0
10	48	99999.0	29.333333333333332	16	99999.0
10	49	99999.0	29.333333333333332	16	99999.0
10	50	99999.0	29.333333333333332	16	99999.0
10	51	99999.0	31.5	17	99999.0
10	52	99999.0	31.5	17	99999.0
10	53	99999.0	31.5	17	99999.0
10	54	99999.0	36.0	18	99999.0
10	55	99999.0	36.0	18	99999.0
10	56	99999.0	36.0	18	99999.0
10	57	99999.0	57.75	19	99999.0
10	58	99999.0	57.75	19	99999.0
10	59	99999.0	57.75	19	99999.0
10	60	99999.0	30.0	20	99999.0
10	61	99999.0	30.0	20	99999.0
10	62	99999.0	30.0	20	99999.0
10	63	99999.0	36.25	21	99999.0
10	64	99999.0	36.25	21	99999.0
10	65	99999.0	36.25	21	99999.0
10	66	99999.0	35.0	22	99999.0
10	67	99999.0	35.0	22	99999.0
10	68	99999.0	35.0	22	99999.0
10	87	99999.0	42.0	29	99999.0
10	88	99999.0	42.0	29	99999.0
10	89	99999.0	42.0	29	99999.0
10	90	99999.0	43.888888888888886	30	99999.0
10	91	99999.0	43.888888888888886	30	99999.0
10	92	99999.0	43.888888888888886	30	99999.0
10	93	99999.0	46.625	31	99999.0
10	94	99999.0	46.625	31	99999.0
10	95	99999.0	46.625	31	99999.0
10	96	99999.0	60.125	32	99999.0
10	97	99999.0	60.125	32	99999.0
10	98	99999.0	60.125	32	99999.0
10	99	99999.0	41.714285714285715	33	99999.0
10	100	99999.0	41.714285714285715	33	99999.0
10	101	99999.0	41.714285714285715	33	99999.0
10	102	99999.0	34.0	34	99999.0
10	103	99999.0	34.0	34	99999.0
10	104	99999.0	34.0	34	99999.0
10	105	99999.0	106.66666666666667	35	99999.0
10	106	99999.0	106.66666666666667	35	99999.0
10	107	99999.0	106.66666666666667	35	99999.0
10	108	99999.0	85.5	36	99999.0
10	109	99999.0	85.5	36	99999.0
10	110	99999.0	85.5	36	99999.0
10	111	99999.0	80.0	37	99999.0
10	112	99999.0	80.0	37	99999.0
10	113	99999.0	80.0	37	99999.0
10	117	99999.0	41.0	39	99999.0
10	118	99999.0	41.0	39	99999.0
10	119	99999.0	41.0	39	99999.0
10	120	99999.0	90.25	40	99999.0
10	121	99999.0	90.25	40	99999.0
10	122	99999.0	90.25	40	99999.0
10	123	99999.0	38.0	41	99999.0
10	124	99999.0	38.0	41	99999.0
10	125	99999.0	38.0	41	99999.0
10	126	210.75404847434785	74.88235294117646	42	99999.0
10	127	210.75404847434785	74.88235294117646	42	99999.0
10	128	210.75404847434785	74.88235294117646	42	99999.0
11	42	99999.0	63.6	14	99999.0
11	43	99999.0	63.6	14	99999.0
11	44	99999.0	63.6	14	99999.0
11	45	99999.0	89.0	15	99999.0
11	46	99999.0	89.0	15	99999.0
11	47	99999.0	89.0	15	99999.0
11	51	99999.0	105.66666666666667	17	99999.0
11	52	99999.0	105.66666666666667	17	99999.0
11	53	99999.0	105.66666666666667	17	99999.0
11	54	99999.0	94.14285714285714	18	99999.0
11	55	99999.0	94.14285714285714	18	99999.0
11	56	99999.0	94.14285714285714	18	99999.0
11	57	99999.0	76.6	19	99999.0
11	58	99999.0	76.6	19	99999.0
11	59	99999.0	76.6	19	99999.0
11	60	99999.0	75.25	20	99999.0
11	61	99999.0	75.25	20	99999.0
11	62	99999.0	75.25	20	99999.0
11	63	99999.0	74.1	21	99999.0
11	64	99999.0	74.1	21	99999.0
11	65	99999.0	74.1	21	99999.0
11	66	99999.0	72.0	22	99999.0
11	67	99999.0	72.0	22	99999.0
11	68	99999.0	72.0	22	99999.0
11	84	99999.0	80.0	28	99999.0
11	85	99999.0	80.0	28	99999.0
11	86	99999.0	80.0	28	99999.0
11	87	99999.0	76.5	29	99999.0
11	88	99999.0	76.5	29	99999.0
11	89	99999.0	76.5	29	99999.0
11	90	99999.0	79.18181818181819	30	99999.0
11	91	99999.0	79.18181818181819	30	99999.0
11	92	99999.0	79.18181818181819	30	99999.0
11	93	99999.0	75.625	31	99999.0
11	94	99999.0	75.625	31	99999.0
11	95	99999.0	75.625	31	99999.0
11	96	99999.0	74.5	32	99999.0
11	97	99999.0	74.5	32	99999.0
11	98	99999.0	74.5	32	99999.0
11	99	99999.0	77.375	33	99999.0
11	100	99999.0	77.375	33	99999.0
11	101	99999.0	77.375	33	99999.0
11	102	99999.0	82.14285714285714	34	99999.0
11	103	99999.0	82.14285714285714	34	99999.0
11	104	99999.0	82.14285714285714	34	99999.0
11	105	99999.0	81.0	35	99999.0
11	106	99999.0	81.0	35	99999.0
11	107	99999.0	81.0	35	99999.0
11	108	99999.0	64.66666666666667	36	99999.0
11	109	99999.0	64.66666666666667	36	99999.0
11	110	99999.0	64.66666666666667	36	99999.0
11	111	99999.0	68.25	37	99999.0
11	112	99999.0	68.25	37	99999.0
11	113	99999.0	68.25	37	99999.0
11	114	99999.0	75.0	38	99999.0
11	115	99999.0	75.0	38	99999.0
11	116	99999.0	75.0	38	99999.0
11	117	99999.0	72.33333333333333	39	99999.0
11	118	99999.0	72.33333333333333	39	99999.0
11	119	99999.0	72.33333333333333	39	99999.0
11	120	99999.0	69.8	40	99999.0
11	121	99999.0	69.8	40	99999.0
11	122	99999.0	69.8	40	99999.0
11	123	99999.0	75.85714285714286	41	99999.0
11	124	99999.0	75.85714285714286	41	99999.0
11	125	99999.0	75.85714285714286	41	99999.0
11	126	99999.0	69.0	42	99999.0
11	127	99999.0	69.0	42	99999.0
11	128	99999.0	69.0	42	99999.0
12	96	99999.0	43.5	32	99999.0
12	97	99999.0	43.5	32	99999.0
12	98	99999.0	43.5	32	99999.0
12	99	99999.0	48.0	33	99999.0
12	100	99999.0	48.0	33	99999.0
12	101	99999.0	48.0	33	99999.0
12	102	155.76766654922272	83.93333333333334	34	128.0
12	103	155.76766654922272	83.93333333333334	34	128.0
12	104	155.76766654922272	83.93333333333334	34	128.0
12	105	99999.0	72.33333333333333	35	99999.0
12	106	99999.0	72.33333333333333	35	99999.0
12	107	99999.0	72.33333333333333	35	99999.0
12	108	93.71647471608628	50.22222222222222	36	80.0
12	109	93.71647471608628	50.22222222222222	36	80.0
12	110	93.71647471608628	50.22222222222222	36	80.0
12	111	99999.0	122.5	37	99999.0
12	112	99999.0	122.5	37	99999.0
12	113	99999.0	122.5	37	99999.0
12	114	99999.0	128.72727272727272	38	99999.0
12	115	99999.0	128.72727272727272	38	99999.0
12	116	99999.0	128.72727272727272	38	99999.0
12	117	212.19617484343988	119.43478260869566	39	180.0
12	118	212.19617484343988	119.43478260869566	39	180.0
12	119	212.19617484343988	119.43478260869566	39	180.0
12	120	206.41817692094625	112.425	40	165.0
12	121	206.41817692094625	112.425	40	165.0
12	122	206.41817692094625	112.425	40	165.0
12	123	209.5895706153985	93.20833333333333	41	142.0
12	124	209.5895706153985	93.20833333333333	41	142.0
12	125	209.5895706153985	93.20833333333333	41	142.0
12	126	151.0902686327137	61.53846153846154	42	99999.0
12	127	151.0902686327137	61.53846153846154	42	99999.0
12	128	151.0902686327137	61.53846153846154	42	99999.0
12	45	99999.0	166.0	15	99999.0
12	46	99999.0	166.0	15	99999.0
12	47	99999.0	166.0	15	99999.0
12	48	99999.0	60.0	16	99999.0
12	49	99999.0	60.0	16	99999.0
12	50	99999.0	60.0	16	99999.0
12	51	99999.0	66.0	17	99999.0
12	52	99999.0	66.0	17	99999.0
12	53	99999.0	66.0	17	99999.0
12	60	99999.0	52.0	20	99999.0
12	61	99999.0	52.0	20	99999.0
12	62	99999.0	52.0	20	99999.0
12	66	99999.0	37.0	22	99999.0
12	67	99999.0	37.0	22	99999.0
12	68	99999.0	37.0	22	99999.0
12	90	99999.0	97.0	30	99999.0
12	91	99999.0	97.0	30	99999.0
12	92	99999.0	97.0	30	99999.0
12	93	99999.0	37.666666666666664	31	99999.0
12	94	99999.0	37.666666666666664	31	99999.0
12	95	99999.0	37.666666666666664	31	99999.0
13	39	99999.0	44.714285714285715	13	99999.0
13	40	99999.0	44.714285714285715	13	99999.0
13	41	99999.0	44.714285714285715	13	99999.0
13	42	99999.0	63.666666666666664	14	99999.0
13	43	99999.0	63.666666666666664	14	99999.0
13	44	99999.0	63.666666666666664	14	99999.0
13	45	99999.0	46.25	15	99999.0
13	46	99999.0	46.25	15	99999.0
13	47	99999.0	46.25	15	99999.0
13	48	99.39641134994082	56.083333333333336	16	81.0
13	49	99.39641134994082	56.083333333333336	16	81.0
13	50	99.39641134994082	56.083333333333336	16	81.0
13	51	99999.0	58.4	17	99999.0
13	52	99999.0	58.4	17	99999.0
13	53	99999.0	58.4	17	99999.0
13	54	99999.0	73.4	18	99999.0
13	55	99999.0	73.4	18	99999.0
13	56	99999.0	73.4	18	99999.0
13	57	99999.0	74.33333333333333	19	99999.0
13	58	99999.0	74.33333333333333	19	99999.0
13	59	99999.0	74.33333333333333	19	99999.0
13	60	99999.0	62.44444444444444	20	99999.0
13	61	99999.0	62.44444444444444	20	99999.0
13	62	99999.0	62.44444444444444	20	99999.0
13	63	99999.0	59.833333333333336	21	99999.0
13	64	99999.0	59.833333333333336	21	99999.0
13	65	99999.0	59.833333333333336	21	99999.0
13	66	99999.0	71.125	22	99999.0
13	67	99999.0	71.125	22	99999.0
13	68	99999.0	71.125	22	99999.0
13	84	99999.0	60.0	28	99999.0
13	85	99999.0	60.0	28	99999.0
13	86	99999.0	60.0	28	99999.0
13	87	99999.0	75.14285714285714	29	99999.0
13	88	99999.0	75.14285714285714	29	99999.0
13	89	99999.0	75.14285714285714	29	99999.0
13	90	99999.0	67.5	30	99999.0
13	91	99999.0	67.5	30	99999.0
13	92	99999.0	67.5	30	99999.0
13	93	99999.0	85.7	31	99999.0
13	94	99999.0	85.7	31	99999.0
13	95	99999.0	85.7	31	99999.0
13	96	99999.0	100.78571428571429	32	99999.0
13	97	99999.0	100.78571428571429	32	99999.0
13	98	99999.0	100.78571428571429	32	99999.0
13	99	73.29563179425276	57.55555555555556	33	60.0
13	100	73.29563179425276	57.55555555555556	33	60.0
13	101	73.29563179425276	57.55555555555556	33	60.0
13	102	213.16458825647453	107.8125	34	165.0
13	103	213.16458825647453	107.8125	34	165.0
13	104	213.16458825647453	107.8125	34	165.0
13	105	140.38956149344233	92.91304347826087	35	120.0
13	106	140.38956149344233	92.91304347826087	35	120.0
13	107	140.38956149344233	92.91304347826087	35	120.0
13	108	282.21519898915597	128.7058823529412	36	220.0
13	109	282.21519898915597	128.7058823529412	36	220.0
13	110	282.21519898915597	128.7058823529412	36	220.0
13	111	99999.0	181.33333333333334	37	99999.0
13	112	99999.0	181.33333333333334	37	99999.0
13	113	99999.0	181.33333333333334	37	99999.0
13	114	275.1115150238981	157.8095238095238	38	225.0
13	115	275.1115150238981	157.8095238095238	38	225.0
13	116	275.1115150238981	157.8095238095238	38	225.0
13	117	197.68018026237428	131.71875	39	170.0
13	118	197.68018026237428	131.71875	39	170.0
13	119	197.68018026237428	131.71875	39	170.0
13	120	207.13415535486297	103.67391304347827	40	165.0
13	121	207.13415535486297	103.67391304347827	40	165.0
13	122	207.13415535486297	103.67391304347827	40	165.0
13	123	246.78336436893733	101.30555555555556	41	210.0
13	124	246.78336436893733	101.30555555555556	41	210.0
13	125	246.78336436893733	101.30555555555556	41	210.0
13	126	98.55512382933554	57.38709677419355	42	80.0
13	127	98.55512382933554	57.38709677419355	42	80.0
13	128	98.55512382933554	57.38709677419355	42	80.0
14	96	99999.0	23.0	32	99999.0
14	97	99999.0	23.0	32	99999.0
14	98	99999.0	23.0	32	99999.0
14	99	99999.0	30.25	33	99999.0
14	100	99999.0	30.25	33	99999.0
14	101	99999.0	30.25	33	99999.0
14	102	99999.0	67.0	34	99999.0
14	103	99999.0	67.0	34	99999.0
14	104	99999.0	67.0	34	99999.0
14	105	99999.0	34.6	35	99999.0
14	106	99999.0	34.6	35	99999.0
14	107	99999.0	34.6	35	99999.0
14	108	99999.0	24.0	36	99999.0
14	109	99999.0	24.0	36	99999.0
14	110	99999.0	24.0	36	99999.0
14	111	99999.0	60.0	37	99999.0
14	112	99999.0	60.0	37	99999.0
14	113	99999.0	60.0	37	99999.0
14	117	99999.0	23.5	39	99999.0
14	118	99999.0	23.5	39	99999.0
14	119	99999.0	23.5	39	99999.0
14	120	99999.0	150.0	40	99999.0
14	121	99999.0	150.0	40	99999.0
14	122	99999.0	150.0	40	99999.0
14	123	99999.0	20.5	41	99999.0
14	124	99999.0	20.5	41	99999.0
14	125	99999.0	20.5	41	99999.0
14	57	99999.0	17.0	19	99999.0
14	58	99999.0	17.0	19	99999.0
14	59	99999.0	17.0	19	99999.0
14	87	99999.0	23.0	29	99999.0
14	88	99999.0	23.0	29	99999.0
14	89	99999.0	23.0	29	99999.0
14	90	99999.0	24.0	30	99999.0
14	91	99999.0	24.0	30	99999.0
14	92	99999.0	24.0	30	99999.0
14	93	99999.0	19.333333333333332	31	99999.0
14	94	99999.0	19.333333333333332	31	99999.0
14	95	99999.0	19.333333333333332	31	99999.0
15	42	99999.0	52.0	14	99999.0
15	43	99999.0	52.0	14	99999.0
15	44	99999.0	52.0	14	99999.0
15	48	99999.0	55.0	16	99999.0
15	49	99999.0	55.0	16	99999.0
15	50	99999.0	55.0	16	99999.0
15	51	99999.0	53.0	17	99999.0
15	52	99999.0	53.0	17	99999.0
15	53	99999.0	53.0	17	99999.0
15	54	99999.0	100.0	18	99999.0
15	55	99999.0	100.0	18	99999.0
15	56	99999.0	100.0	18	99999.0
15	57	99999.0	53.2	19	99999.0
15	58	99999.0	53.2	19	99999.0
15	59	99999.0	53.2	19	99999.0
15	60	99999.0	65.0	20	99999.0
15	61	99999.0	65.0	20	99999.0
15	62	99999.0	65.0	20	99999.0
15	63	99999.0	56.5	21	99999.0
15	64	99999.0	56.5	21	99999.0
15	65	99999.0	56.5	21	99999.0
15	66	99999.0	60.0	22	99999.0
15	67	99999.0	60.0	22	99999.0
15	68	99999.0	60.0	22	99999.0
15	87	99999.0	57.2	29	99999.0
15	88	99999.0	57.2	29	99999.0
15	89	99999.0	57.2	29	99999.0
15	90	82.48139304012341	56.69230769230769	30	75.0
15	91	82.48139304012341	56.69230769230769	30	75.0
15	92	82.48139304012341	56.69230769230769	30	75.0
15	93	99999.0	56.57142857142857	31	99999.0
15	94	99999.0	56.57142857142857	31	99999.0
15	95	99999.0	56.57142857142857	31	99999.0
15	96	99999.0	55.0	32	99999.0
15	97	99999.0	55.0	32	99999.0
15	98	99999.0	55.0	32	99999.0
15	99	99999.0	74.0	33	99999.0
15	100	99999.0	74.0	33	99999.0
15	101	99999.0	74.0	33	99999.0
15	102	99999.0	45.0	34	99999.0
15	103	99999.0	45.0	34	99999.0
15	104	99999.0	45.0	34	99999.0
15	105	99999.0	72.57142857142857	35	99999.0
15	106	99999.0	72.57142857142857	35	99999.0
15	107	99999.0	72.57142857142857	35	99999.0
15	108	99999.0	99.0	36	99999.0
15	109	99999.0	99.0	36	99999.0
15	110	99999.0	99.0	36	99999.0
15	114	99999.0	58.0	38	99999.0
15	115	99999.0	58.0	38	99999.0
15	116	99999.0	58.0	38	99999.0
15	117	99999.0	65.0	39	99999.0
15	118	99999.0	65.0	39	99999.0
15	119	99999.0	65.0	39	99999.0
15	120	99999.0	75.0	40	99999.0
15	121	99999.0	75.0	40	99999.0
15	122	99999.0	75.0	40	99999.0
15	123	99999.0	55.2	41	99999.0
15	124	99999.0	55.2	41	99999.0
15	125	99999.0	55.2	41	99999.0
15	126	99999.0	70.9	42	99999.0
15	127	99999.0	70.9	42	99999.0
15	128	99999.0	70.9	42	99999.0
16	39	99999.0	76.0	13	99999.0
16	40	99999.0	76.0	13	99999.0
16	41	99999.0	76.0	13	99999.0
16	42	99999.0	76.0	14	99999.0
16	43	99999.0	76.0	14	99999.0
16	44	99999.0	76.0	14	99999.0
16	45	99999.0	110.33333333333333	15	99999.0
16	46	99999.0	110.33333333333333	15	99999.0
16	47	99999.0	110.33333333333333	15	99999.0
16	48	99999.0	90.0	16	99999.0
16	49	99999.0	90.0	16	99999.0
16	50	99999.0	90.0	16	99999.0
16	51	99999.0	114.23076923076923	17	99999.0
16	52	99999.0	114.23076923076923	17	99999.0
16	53	99999.0	114.23076923076923	17	99999.0
16	54	99999.0	94.0	18	99999.0
16	55	99999.0	94.0	18	99999.0
16	56	99999.0	94.0	18	99999.0
16	57	99999.0	109.11111111111111	19	99999.0
16	58	99999.0	109.11111111111111	19	99999.0
16	59	99999.0	109.11111111111111	19	99999.0
16	60	99999.0	98.33333333333333	20	99999.0
16	61	99999.0	98.33333333333333	20	99999.0
16	62	99999.0	98.33333333333333	20	99999.0
16	63	99999.0	106.0	21	99999.0
16	64	99999.0	106.0	21	99999.0
16	65	99999.0	106.0	21	99999.0
16	66	99999.0	100.25	22	99999.0
16	67	99999.0	100.25	22	99999.0
16	68	99999.0	100.25	22	99999.0
16	87	99999.0	104.22222222222223	29	99999.0
16	88	99999.0	104.22222222222223	29	99999.0
16	89	99999.0	104.22222222222223	29	99999.0
16	90	99999.0	125.84615384615384	30	99999.0
16	91	99999.0	125.84615384615384	30	99999.0
16	92	99999.0	125.84615384615384	30	99999.0
16	93	99999.0	117.625	31	99999.0
16	94	99999.0	117.625	31	99999.0
16	95	99999.0	117.625	31	99999.0
16	96	167.8444114417627	112.26666666666667	32	140.0
16	97	167.8444114417627	112.26666666666667	32	140.0
16	98	167.8444114417627	112.26666666666667	32	140.0
16	99	99999.0	121.1	33	99999.0
16	100	99999.0	121.1	33	99999.0
16	101	99999.0	121.1	33	99999.0
16	102	99999.0	251.25	34	99999.0
16	103	99999.0	251.25	34	99999.0
16	104	99999.0	251.25	34	99999.0
16	105	99999.0	186.22222222222223	35	99999.0
16	106	99999.0	186.22222222222223	35	99999.0
16	107	99999.0	186.22222222222223	35	99999.0
16	108	99999.0	157.25	36	99999.0
16	109	99999.0	157.25	36	99999.0
16	110	99999.0	157.25	36	99999.0
16	111	99999.0	213.28571428571428	37	99999.0
16	112	99999.0	213.28571428571428	37	99999.0
16	113	99999.0	213.28571428571428	37	99999.0
16	114	99999.0	249.0	38	99999.0
16	115	99999.0	249.0	38	99999.0
16	116	99999.0	249.0	38	99999.0
16	117	99999.0	182.75	39	99999.0
16	118	99999.0	182.75	39	99999.0
16	119	99999.0	182.75	39	99999.0
16	120	99999.0	136.16666666666666	40	99999.0
16	121	99999.0	136.16666666666666	40	99999.0
16	122	99999.0	136.16666666666666	40	99999.0
16	123	99999.0	180.0	41	99999.0
16	124	99999.0	180.0	41	99999.0
16	125	99999.0	180.0	41	99999.0
16	126	99999.0	101.25	42	99999.0
16	127	99999.0	101.25	42	99999.0
16	128	99999.0	101.25	42	99999.0
17	39	99999.0	33.5	13	99999.0
17	40	99999.0	33.5	13	99999.0
17	41	99999.0	33.5	13	99999.0
17	42	99999.0	20.0	14	99999.0
17	43	99999.0	20.0	14	99999.0
17	44	99999.0	20.0	14	99999.0
17	45	55.2632891831871	28.083333333333332	15	45.0
17	46	55.2632891831871	28.083333333333332	15	45.0
17	47	55.2632891831871	28.083333333333332	15	45.0
17	48	223.26206980464315	103.67647058823529	16	188.0
17	49	223.26206980464315	103.67647058823529	16	188.0
17	50	223.26206980464315	103.67647058823529	16	188.0
17	51	209.25145124115136	104.67032967032966	17	180.0
17	52	209.25145124115136	104.67032967032966	17	180.0
17	53	209.25145124115136	104.67032967032966	17	180.0
17	54	141.78116475705878	64.95238095238095	18	105.0
17	55	141.78116475705878	64.95238095238095	18	105.0
17	56	141.78116475705878	64.95238095238095	18	105.0
17	57	104.69226738182091	52.05882352941177	19	75.0
17	58	104.69226738182091	52.05882352941177	19	75.0
17	59	104.69226738182091	52.05882352941177	19	75.0
17	60	99999.0	104.41666666666667	20	99999.0
17	61	99999.0	104.41666666666667	20	99999.0
17	62	99999.0	104.41666666666667	20	99999.0
17	63	99999.0	74.38461538461539	21	99999.0
17	64	99999.0	74.38461538461539	21	99999.0
17	65	99999.0	74.38461538461539	21	99999.0
17	66	99999.0	52.666666666666664	22	99999.0
17	67	99999.0	52.666666666666664	22	99999.0
17	68	99999.0	52.666666666666664	22	99999.0
17	87	99999.0	25.833333333333332	29	99999.0
17	88	99999.0	25.833333333333332	29	99999.0
17	89	99999.0	25.833333333333332	29	99999.0
17	90	99999.0	28.0	30	99999.0
17	91	99999.0	28.0	30	99999.0
17	92	99999.0	28.0	30	99999.0
17	93	99999.0	20.0	31	99999.0
17	94	99999.0	20.0	31	99999.0
17	95	99999.0	20.0	31	99999.0
17	96	99999.0	47.166666666666664	32	99999.0
17	97	99999.0	47.166666666666664	32	99999.0
17	98	99999.0	47.166666666666664	32	99999.0
17	99	99999.0	31.333333333333332	33	99999.0
17	100	99999.0	31.333333333333332	33	99999.0
17	101	99999.0	31.333333333333332	33	99999.0
17	102	99999.0	20.666666666666668	34	99999.0
17	103	99999.0	20.666666666666668	34	99999.0
17	104	99999.0	20.666666666666668	34	99999.0
17	105	99999.0	92.83333333333333	35	99999.0
17	106	99999.0	92.83333333333333	35	99999.0
17	107	99999.0	92.83333333333333	35	99999.0
17	108	200.26448776180013	80.25	36	150.0
17	109	200.26448776180013	80.25	36	150.0
17	110	200.26448776180013	80.25	36	150.0
17	111	321.38694484406096	120.47058823529412	37	99999.0
17	112	321.38694484406096	120.47058823529412	37	99999.0
17	113	321.38694484406096	120.47058823529412	37	99999.0
17	114	130.7922175799315	51.333333333333336	38	102.0
17	115	130.7922175799315	51.333333333333336	38	102.0
17	116	130.7922175799315	51.333333333333336	38	102.0
17	117	99999.0	20.0	39	99999.0
17	118	99999.0	20.0	39	99999.0
17	119	99999.0	20.0	39	99999.0
17	120	99999.0	23.0	40	99999.0
17	121	99999.0	23.0	40	99999.0
17	122	99999.0	23.0	40	99999.0
17	123	99999.0	24.0	41	99999.0
17	124	99999.0	24.0	41	99999.0
17	125	99999.0	24.0	41	99999.0
17	126	99999.0	28.0	42	99999.0
17	127	99999.0	28.0	42	99999.0
17	128	99999.0	28.0	42	99999.0
18	39	99999.0	40.0	13	99999.0
18	40	99999.0	40.0	13	99999.0
18	41	99999.0	40.0	13	99999.0
18	42	99999.0	40.0	14	99999.0
18	43	99999.0	40.0	14	99999.0
18	44	99999.0	40.0	14	99999.0
18	45	99999.0	112.5	15	99999.0
18	46	99999.0	112.5	15	99999.0
18	47	99999.0	112.5	15	99999.0
18	51	99999.0	70.0	17	99999.0
18	52	99999.0	70.0	17	99999.0
18	53	99999.0	70.0	17	99999.0
18	54	99999.0	56.8	18	99999.0
18	55	99999.0	56.8	18	99999.0
18	56	99999.0	56.8	18	99999.0
18	57	99999.0	47.5	19	99999.0
18	58	99999.0	47.5	19	99999.0
18	59	99999.0	47.5	19	99999.0
18	60	99999.0	45.666666666666664	20	99999.0
18	61	99999.0	45.666666666666664	20	99999.0
18	62	99999.0	45.666666666666664	20	99999.0
18	63	99999.0	60.25	21	99999.0
18	64	99999.0	60.25	21	99999.0
18	65	99999.0	60.25	21	99999.0
18	66	74.00149844196329	55.142857142857146	22	60.0
18	67	74.00149844196329	55.142857142857146	22	60.0
18	68	74.00149844196329	55.142857142857146	22	60.0
18	87	99999.0	64.44444444444444	29	99999.0
18	88	99999.0	64.44444444444444	29	99999.0
18	89	99999.0	64.44444444444444	29	99999.0
18	90	99999.0	98.71428571428571	30	99999.0
18	91	99999.0	98.71428571428571	30	99999.0
18	92	99999.0	98.71428571428571	30	99999.0
18	93	99999.0	62.0	31	99999.0
18	94	99999.0	62.0	31	99999.0
18	95	99999.0	62.0	31	99999.0
18	96	99999.0	73.33333333333333	32	99999.0
18	97	99999.0	73.33333333333333	32	99999.0
18	98	99999.0	73.33333333333333	32	99999.0
18	99	99999.0	85.22222222222223	33	99999.0
18	100	99999.0	85.22222222222223	33	99999.0
18	101	99999.0	85.22222222222223	33	99999.0
18	102	156.0687325186694	90.6923076923077	34	136.0
18	103	156.0687325186694	90.6923076923077	34	136.0
18	104	156.0687325186694	90.6923076923077	34	136.0
18	105	99999.0	93.07692307692308	35	99999.0
18	106	99999.0	93.07692307692308	35	99999.0
18	107	99999.0	93.07692307692308	35	99999.0
18	108	99999.0	105.0909090909091	36	99999.0
18	109	99999.0	105.0909090909091	36	99999.0
18	110	99999.0	105.0909090909091	36	99999.0
18	111	99999.0	130.11111111111111	37	99999.0
18	112	99999.0	130.11111111111111	37	99999.0
18	113	99999.0	130.11111111111111	37	99999.0
18	114	99999.0	131.0	38	99999.0
18	115	99999.0	131.0	38	99999.0
18	116	99999.0	131.0	38	99999.0
18	117	99999.0	127.0	39	99999.0
18	118	99999.0	127.0	39	99999.0
18	119	99999.0	127.0	39	99999.0
18	120	163.9590747451052	96.8125	40	121.00000000000001
18	121	163.9590747451052	96.8125	40	121.00000000000001
18	122	163.9590747451052	96.8125	40	121.00000000000001
18	123	99999.0	91.46153846153847	41	99999.0
18	124	99999.0	91.46153846153847	41	99999.0
18	125	99999.0	91.46153846153847	41	99999.0
18	126	99999.0	89.14285714285714	42	99999.0
18	127	99999.0	89.14285714285714	42	99999.0
18	128	99999.0	89.14285714285714	42	99999.0
19	42	99999.0	69.16666666666667	14	99999.0
19	43	99999.0	69.16666666666667	14	99999.0
19	44	99999.0	69.16666666666667	14	99999.0
19	45	99999.0	83.71428571428571	15	99999.0
19	46	99999.0	83.71428571428571	15	99999.0
19	47	99999.0	83.71428571428571	15	99999.0
19	48	99999.0	104.57142857142857	16	99999.0
19	49	99999.0	104.57142857142857	16	99999.0
19	50	99999.0	104.57142857142857	16	99999.0
19	51	99999.0	104.25	17	99999.0
19	52	99999.0	104.25	17	99999.0
19	53	99999.0	104.25	17	99999.0
19	54	99999.0	85.16666666666667	18	99999.0
19	55	99999.0	85.16666666666667	18	99999.0
19	56	99999.0	85.16666666666667	18	99999.0
19	57	99999.0	85.88888888888889	19	99999.0
19	58	99999.0	85.88888888888889	19	99999.0
19	59	99999.0	85.88888888888889	19	99999.0
19	60	99999.0	88.07142857142857	20	99999.0
19	61	99999.0	88.07142857142857	20	99999.0
19	62	99999.0	88.07142857142857	20	99999.0
19	63	99999.0	85.1	21	99999.0
19	64	99999.0	85.1	21	99999.0
19	65	99999.0	85.1	21	99999.0
19	66	99999.0	92.85714285714286	22	99999.0
19	67	99999.0	92.85714285714286	22	99999.0
19	68	99999.0	92.85714285714286	22	99999.0
19	84	99999.0	90.0	28	99999.0
19	85	99999.0	90.0	28	99999.0
19	86	99999.0	90.0	28	99999.0
19	87	99999.0	95.42857142857143	29	99999.0
19	88	99999.0	95.42857142857143	29	99999.0
19	89	99999.0	95.42857142857143	29	99999.0
19	90	112.90596624793196	88.42857142857143	30	105.0
19	91	112.90596624793196	88.42857142857143	30	105.0
19	92	112.90596624793196	88.42857142857143	30	105.0
19	93	99999.0	97.81818181818181	31	99999.0
19	94	99999.0	97.81818181818181	31	99999.0
19	95	99999.0	97.81818181818181	31	99999.0
19	96	99999.0	152.85714285714286	32	99999.0
19	97	99999.0	152.85714285714286	32	99999.0
19	98	99999.0	152.85714285714286	32	99999.0
19	99	99999.0	104.7	33	99999.0
19	100	99999.0	104.7	33	99999.0
19	101	99999.0	104.7	33	99999.0
19	102	99999.0	152.875	34	99999.0
19	103	99999.0	152.875	34	99999.0
19	104	99999.0	152.875	34	99999.0
19	105	99999.0	121.33333333333333	35	99999.0
19	106	99999.0	121.33333333333333	35	99999.0
19	107	99999.0	121.33333333333333	35	99999.0
19	108	99999.0	185.55555555555554	36	99999.0
19	109	99999.0	185.55555555555554	36	99999.0
19	110	99999.0	185.55555555555554	36	99999.0
19	114	99999.0	272.75	38	99999.0
19	115	99999.0	272.75	38	99999.0
19	116	99999.0	272.75	38	99999.0
19	117	99999.0	178.25	39	99999.0
19	118	99999.0	178.25	39	99999.0
19	119	99999.0	178.25	39	99999.0
19	120	99999.0	181.0	40	99999.0
19	121	99999.0	181.0	40	99999.0
19	122	99999.0	181.0	40	99999.0
19	123	99999.0	139.25	41	99999.0
19	124	99999.0	139.25	41	99999.0
19	125	99999.0	139.25	41	99999.0
19	126	99999.0	94.88888888888889	42	99999.0
19	127	99999.0	94.88888888888889	42	99999.0
19	128	99999.0	94.88888888888889	42	99999.0
20	96	99999.0	41.0	32	99999.0
20	97	99999.0	41.0	32	99999.0
20	98	99999.0	41.0	32	99999.0
20	99	99999.0	50.0	33	99999.0
20	100	99999.0	50.0	33	99999.0
20	101	99999.0	50.0	33	99999.0
20	102	99999.0	68.3	34	99999.0
20	103	99999.0	68.3	34	99999.0
20	104	99999.0	68.3	34	99999.0
20	105	99999.0	54.4	35	99999.0
20	106	99999.0	54.4	35	99999.0
20	107	99999.0	54.4	35	99999.0
20	108	99999.0	94.15384615384616	36	99999.0
20	109	99999.0	94.15384615384616	36	99999.0
20	110	99999.0	94.15384615384616	36	99999.0
20	111	212.428149982041	107.41176470588235	37	160.0
20	112	212.428149982041	107.41176470588235	37	160.0
20	113	212.428149982041	107.41176470588235	37	160.0
20	114	244.72270453828543	121.44444444444444	38	224.0
20	115	244.72270453828543	121.44444444444444	38	224.0
20	116	244.72270453828543	121.44444444444444	38	224.0
20	117	99999.0	102.76923076923077	39	99999.0
20	118	99999.0	102.76923076923077	39	99999.0
20	119	99999.0	102.76923076923077	39	99999.0
20	120	144.78147883935753	82.70588235294117	40	128.0
20	121	144.78147883935753	82.70588235294117	40	128.0
20	122	144.78147883935753	82.70588235294117	40	128.0
20	123	180.8613274326324	81.18518518518519	41	140.0
20	124	180.8613274326324	81.18518518518519	41	140.0
20	125	180.8613274326324	81.18518518518519	41	140.0
20	126	147.6397798751698	65.57142857142857	42	120.0
20	127	147.6397798751698	65.57142857142857	42	120.0
20	128	147.6397798751698	65.57142857142857	42	120.0
20	60	99999.0	40.0	20	99999.0
20	61	99999.0	40.0	20	99999.0
20	62	99999.0	40.0	20	99999.0
20	63	99999.0	38.0	21	99999.0
20	64	99999.0	38.0	21	99999.0
20	65	99999.0	38.0	21	99999.0
20	87	99999.0	43.0	29	99999.0
20	88	99999.0	43.0	29	99999.0
20	89	99999.0	43.0	29	99999.0
20	90	99999.0	60.333333333333336	30	99999.0
20	91	99999.0	60.333333333333336	30	99999.0
20	92	99999.0	60.333333333333336	30	99999.0
20	93	99999.0	43.75	31	99999.0
20	94	99999.0	43.75	31	99999.0
20	95	99999.0	43.75	31	99999.0
21	96	99999.0	52.5	32	99999.0
21	97	99999.0	52.5	32	99999.0
21	98	99999.0	52.5	32	99999.0
21	99	99999.0	101.5	33	99999.0
21	100	99999.0	101.5	33	99999.0
21	101	99999.0	101.5	33	99999.0
21	102	99999.0	115.0	34	99999.0
21	103	99999.0	115.0	34	99999.0
21	104	99999.0	115.0	34	99999.0
21	111	99999.0	86.75	37	99999.0
21	112	99999.0	86.75	37	99999.0
21	113	99999.0	86.75	37	99999.0
21	114	99999.0	90.0	38	99999.0
21	115	99999.0	90.0	38	99999.0
21	116	99999.0	90.0	38	99999.0
21	117	99999.0	110.4	39	99999.0
21	118	99999.0	110.4	39	99999.0
21	119	99999.0	110.4	39	99999.0
21	120	99999.0	97.625	40	99999.0
21	121	99999.0	97.625	40	99999.0
21	122	99999.0	97.625	40	99999.0
21	123	99999.0	152.66666666666666	41	99999.0
21	124	99999.0	152.66666666666666	41	99999.0
21	125	99999.0	152.66666666666666	41	99999.0
21	126	99999.0	91.33333333333333	42	99999.0
21	127	99999.0	91.33333333333333	42	99999.0
21	128	99999.0	91.33333333333333	42	99999.0
21	90	99999.0	45.0	30	99999.0
21	91	99999.0	45.0	30	99999.0
21	92	99999.0	45.0	30	99999.0
22	39	99999.0	14.0	13	99999.0
22	40	99999.0	14.0	13	99999.0
22	41	99999.0	14.0	13	99999.0
22	42	99999.0	16.0	14	99999.0
22	43	99999.0	16.0	14	99999.0
22	44	99999.0	16.0	14	99999.0
22	45	99999.0	22.88888888888889	15	99999.0
22	46	99999.0	22.88888888888889	15	99999.0
22	47	99999.0	22.88888888888889	15	99999.0
22	48	113.75851066062796	47.61904761904762	16	90.0
22	49	113.75851066062796	47.61904761904762	16	90.0
22	50	113.75851066062796	47.61904761904762	16	90.0
22	51	99999.0	44.142857142857146	17	99999.0
22	52	99999.0	44.142857142857146	17	99999.0
22	53	99999.0	44.142857142857146	17	99999.0
22	54	99999.0	36.416666666666664	18	99999.0
22	55	99999.0	36.416666666666664	18	99999.0
22	56	99999.0	36.416666666666664	18	99999.0
22	57	99999.0	18.5	19	99999.0
22	58	99999.0	18.5	19	99999.0
22	59	99999.0	18.5	19	99999.0
22	60	99999.0	18.0	20	99999.0
22	61	99999.0	18.0	20	99999.0
22	62	99999.0	18.0	20	99999.0
22	63	99999.0	17.333333333333332	21	99999.0
22	64	99999.0	17.333333333333332	21	99999.0
22	65	99999.0	17.333333333333332	21	99999.0
22	66	99999.0	18.0	22	99999.0
22	67	99999.0	18.0	22	99999.0
22	68	99999.0	18.0	22	99999.0
22	87	99999.0	18.0	29	99999.0
22	88	99999.0	18.0	29	99999.0
22	89	99999.0	18.0	29	99999.0
22	90	99999.0	51.857142857142854	30	99999.0
22	91	99999.0	51.857142857142854	30	99999.0
22	92	99999.0	51.857142857142854	30	99999.0
22	93	99999.0	17.166666666666668	31	99999.0
22	94	99999.0	17.166666666666668	31	99999.0
22	95	99999.0	17.166666666666668	31	99999.0
22	96	99999.0	20.333333333333332	32	99999.0
22	97	99999.0	20.333333333333332	32	99999.0
22	98	99999.0	20.333333333333332	32	99999.0
22	99	99999.0	66.33333333333333	33	99999.0
22	100	99999.0	66.33333333333333	33	99999.0
22	101	99999.0	66.33333333333333	33	99999.0
22	102	99999.0	32.5	34	99999.0
22	103	99999.0	32.5	34	99999.0
22	104	99999.0	32.5	34	99999.0
22	105	99999.0	20.125	35	99999.0
22	106	99999.0	20.125	35	99999.0
22	107	99999.0	20.125	35	99999.0
22	108	99999.0	16.5	36	99999.0
22	109	99999.0	16.5	36	99999.0
22	110	99999.0	16.5	36	99999.0
22	111	99999.0	22.714285714285715	37	99999.0
22	112	99999.0	22.714285714285715	37	99999.0
22	113	99999.0	22.714285714285715	37	99999.0
22	114	99999.0	16.333333333333332	38	99999.0
22	115	99999.0	16.333333333333332	38	99999.0
22	116	99999.0	16.333333333333332	38	99999.0
22	117	99999.0	17.166666666666668	39	99999.0
22	118	99999.0	17.166666666666668	39	99999.0
22	119	99999.0	17.166666666666668	39	99999.0
22	120	99999.0	21.0	40	99999.0
22	121	99999.0	21.0	40	99999.0
22	122	99999.0	21.0	40	99999.0
22	123	99999.0	16.0	41	99999.0
22	124	99999.0	16.0	41	99999.0
22	125	99999.0	16.0	41	99999.0
22	126	99999.0	18.0	42	99999.0
22	127	99999.0	18.0	42	99999.0
22	128	99999.0	18.0	42	99999.0
23	99	99999.0	74.875	33	99999.0
23	100	99999.0	74.875	33	99999.0
23	101	99999.0	74.875	33	99999.0
23	102	99999.0	71.0	34	99999.0
23	103	99999.0	71.0	34	99999.0
23	104	99999.0	71.0	34	99999.0
23	105	99999.0	98.5	35	99999.0
23	106	99999.0	98.5	35	99999.0
23	107	99999.0	98.5	35	99999.0
23	108	99999.0	95.0	36	99999.0
23	109	99999.0	95.0	36	99999.0
23	110	99999.0	95.0	36	99999.0
23	114	99999.0	110.0	38	99999.0
23	115	99999.0	110.0	38	99999.0
23	116	99999.0	110.0	38	99999.0
23	120	99999.0	83.4	40	99999.0
23	121	99999.0	83.4	40	99999.0
23	122	99999.0	83.4	40	99999.0
23	123	99999.0	53.0	41	99999.0
23	124	99999.0	53.0	41	99999.0
23	125	99999.0	53.0	41	99999.0
23	126	99999.0	100.0	42	99999.0
23	127	99999.0	100.0	42	99999.0
23	128	99999.0	100.0	42	99999.0
23	39	99999.0	38.0	13	99999.0
23	40	99999.0	38.0	13	99999.0
23	41	99999.0	38.0	13	99999.0
23	42	99999.0	41.5	14	99999.0
23	43	99999.0	41.5	14	99999.0
23	44	99999.0	41.5	14	99999.0
23	45	99999.0	60.0	15	99999.0
23	46	99999.0	60.0	15	99999.0
23	47	99999.0	60.0	15	99999.0
23	51	99999.0	60.0	17	99999.0
23	52	99999.0	60.0	17	99999.0
23	53	99999.0	60.0	17	99999.0
23	54	99999.0	46.5	18	99999.0
23	55	99999.0	46.5	18	99999.0
23	56	99999.0	46.5	18	99999.0
23	66	99999.0	42.0	22	99999.0
23	67	99999.0	42.0	22	99999.0
23	68	99999.0	42.0	22	99999.0
23	84	99999.0	105.0	28	99999.0
23	85	99999.0	105.0	28	99999.0
23	86	99999.0	105.0	28	99999.0
23	87	99999.0	55.0	29	99999.0
23	88	99999.0	55.0	29	99999.0
23	89	99999.0	55.0	29	99999.0
23	90	99999.0	42.0	30	99999.0
23	91	99999.0	42.0	30	99999.0
23	92	99999.0	42.0	30	99999.0
23	93	99999.0	49.5	31	99999.0
23	94	99999.0	49.5	31	99999.0
23	95	99999.0	49.5	31	99999.0
24	42	99999.0	24.0	14	99999.0
24	43	99999.0	24.0	14	99999.0
24	44	99999.0	24.0	14	99999.0
24	45	99999.0	37.0	15	99999.0
24	46	99999.0	37.0	15	99999.0
24	47	99999.0	37.0	15	99999.0
24	48	99999.0	46.5	16	99999.0
24	49	99999.0	46.5	16	99999.0
24	50	99999.0	46.5	16	99999.0
24	51	99999.0	115.0	17	99999.0
24	52	99999.0	115.0	17	99999.0
24	53	99999.0	115.0	17	99999.0
24	54	99999.0	36.0	18	99999.0
24	55	99999.0	36.0	18	99999.0
24	56	99999.0	36.0	18	99999.0
24	60	99999.0	22.0	20	99999.0
24	61	99999.0	22.0	20	99999.0
24	62	99999.0	22.0	20	99999.0
24	63	99999.0	35.25	21	99999.0
24	64	99999.0	35.25	21	99999.0
24	65	99999.0	35.25	21	99999.0
24	66	99999.0	27.666666666666668	22	99999.0
24	67	99999.0	27.666666666666668	22	99999.0
24	68	99999.0	27.666666666666668	22	99999.0
24	87	99999.0	27.0	29	99999.0
24	88	99999.0	27.0	29	99999.0
24	89	99999.0	27.0	29	99999.0
24	90	99999.0	26.0	30	99999.0
24	91	99999.0	26.0	30	99999.0
24	92	99999.0	26.0	30	99999.0
24	93	99999.0	27.0	31	99999.0
24	94	99999.0	27.0	31	99999.0
24	95	99999.0	27.0	31	99999.0
24	96	99999.0	25.6	32	99999.0
24	97	99999.0	25.6	32	99999.0
24	98	99999.0	25.6	32	99999.0
24	99	99999.0	34.666666666666664	33	99999.0
24	100	99999.0	34.666666666666664	33	99999.0
24	101	99999.0	34.666666666666664	33	99999.0
24	102	99999.0	30.0	34	99999.0
24	103	99999.0	30.0	34	99999.0
24	104	99999.0	30.0	34	99999.0
24	105	99999.0	28.0	35	99999.0
24	106	99999.0	28.0	35	99999.0
24	107	99999.0	28.0	35	99999.0
24	108	99999.0	45.333333333333336	36	99999.0
24	109	99999.0	45.333333333333336	36	99999.0
24	110	99999.0	45.333333333333336	36	99999.0
24	111	99999.0	66.25	37	99999.0
24	112	99999.0	66.25	37	99999.0
24	113	99999.0	66.25	37	99999.0
24	114	99999.0	74.0	38	99999.0
24	115	99999.0	74.0	38	99999.0
24	116	99999.0	74.0	38	99999.0
24	117	99999.0	29.833333333333332	39	99999.0
24	118	99999.0	29.833333333333332	39	99999.0
24	119	99999.0	29.833333333333332	39	99999.0
24	120	99999.0	35.0	40	99999.0
24	121	99999.0	35.0	40	99999.0
24	122	99999.0	35.0	40	99999.0
24	123	99999.0	35.142857142857146	41	99999.0
24	124	99999.0	35.142857142857146	41	99999.0
24	125	99999.0	35.142857142857146	41	99999.0
24	126	99999.0	24.0	42	99999.0
24	127	99999.0	24.0	42	99999.0
24	128	99999.0	24.0	42	99999.0
25	96	99999.0	90.0	32	99999.0
25	97	99999.0	90.0	32	99999.0
25	98	99999.0	90.0	32	99999.0
25	99	99999.0	75.0	33	99999.0
25	100	99999.0	75.0	33	99999.0
25	101	99999.0	75.0	33	99999.0
25	102	99999.0	72.0	34	99999.0
25	103	99999.0	72.0	34	99999.0
25	104	99999.0	72.0	34	99999.0
25	105	99999.0	62.0	35	99999.0
25	106	99999.0	62.0	35	99999.0
25	107	99999.0	62.0	35	99999.0
25	111	99999.0	105.0	37	99999.0
25	112	99999.0	105.0	37	99999.0
25	113	99999.0	105.0	37	99999.0
25	114	99999.0	105.0	38	99999.0
25	115	99999.0	105.0	38	99999.0
25	116	99999.0	105.0	38	99999.0
25	117	99999.0	90.5	39	99999.0
25	118	99999.0	90.5	39	99999.0
25	119	99999.0	90.5	39	99999.0
25	123	99999.0	110.0	41	99999.0
25	124	99999.0	110.0	41	99999.0
25	125	99999.0	110.0	41	99999.0
25	48	99999.0	46.0	16	99999.0
25	49	99999.0	46.0	16	99999.0
25	50	99999.0	46.0	16	99999.0
25	54	99999.0	52.5	18	99999.0
25	55	99999.0	52.5	18	99999.0
25	56	99999.0	52.5	18	99999.0
25	57	99999.0	41.5	19	99999.0
25	58	99999.0	41.5	19	99999.0
25	59	99999.0	41.5	19	99999.0
25	66	99999.0	60.0	22	99999.0
25	67	99999.0	60.0	22	99999.0
25	68	99999.0	60.0	22	99999.0
25	87	99999.0	60.0	29	99999.0
25	88	99999.0	60.0	29	99999.0
25	89	99999.0	60.0	29	99999.0
25	90	99999.0	60.0	30	99999.0
25	91	99999.0	60.0	30	99999.0
25	92	99999.0	60.0	30	99999.0
25	93	99999.0	64.0	31	99999.0
25	94	99999.0	64.0	31	99999.0
25	95	99999.0	64.0	31	99999.0
26	39	99999.0	24.0	13	99999.0
26	40	99999.0	24.0	13	99999.0
26	41	99999.0	24.0	13	99999.0
26	42	99999.0	20.5	14	99999.0
26	43	99999.0	20.5	14	99999.0
26	44	99999.0	20.5	14	99999.0
26	45	99999.0	30.0	15	99999.0
26	46	99999.0	30.0	15	99999.0
26	47	99999.0	30.0	15	99999.0
26	48	99999.0	54.0	16	99999.0
26	49	99999.0	54.0	16	99999.0
26	50	99999.0	54.0	16	99999.0
26	51	99999.0	65.3076923076923	17	99999.0
26	52	99999.0	65.3076923076923	17	99999.0
26	53	99999.0	65.3076923076923	17	99999.0
26	54	99999.0	37.0	18	99999.0
26	55	99999.0	37.0	18	99999.0
26	56	99999.0	37.0	18	99999.0
26	57	99999.0	22.333333333333332	19	99999.0
26	58	99999.0	22.333333333333332	19	99999.0
26	59	99999.0	22.333333333333332	19	99999.0
26	60	99999.0	24.0	20	99999.0
26	61	99999.0	24.0	20	99999.0
26	62	99999.0	24.0	20	99999.0
26	63	99999.0	34.5	21	99999.0
26	64	99999.0	34.5	21	99999.0
26	65	99999.0	34.5	21	99999.0
26	66	99999.0	27.0	22	99999.0
26	67	99999.0	27.0	22	99999.0
26	68	99999.0	27.0	22	99999.0
26	87	99999.0	33.0	29	99999.0
26	88	99999.0	33.0	29	99999.0
26	89	99999.0	33.0	29	99999.0
26	90	99999.0	20.0	30	99999.0
26	91	99999.0	20.0	30	99999.0
26	92	99999.0	20.0	30	99999.0
26	93	99999.0	30.2	31	99999.0
26	94	99999.0	30.2	31	99999.0
26	95	99999.0	30.2	31	99999.0
26	96	99999.0	25.333333333333332	32	99999.0
26	97	99999.0	25.333333333333332	32	99999.0
26	98	99999.0	25.333333333333332	32	99999.0
26	99	99999.0	26.625	33	99999.0
26	100	99999.0	26.625	33	99999.0
26	101	99999.0	26.625	33	99999.0
26	102	99999.0	34.875	34	99999.0
26	103	99999.0	34.875	34	99999.0
26	104	99999.0	34.875	34	99999.0
26	105	99999.0	30.375	35	99999.0
26	106	99999.0	30.375	35	99999.0
26	107	99999.0	30.375	35	99999.0
26	108	99999.0	36.214285714285715	36	99999.0
26	109	99999.0	36.214285714285715	36	99999.0
26	110	99999.0	36.214285714285715	36	99999.0
26	111	107.93344990507256	52.294117647058826	37	84.0
26	112	107.93344990507256	52.294117647058826	37	84.0
26	113	107.93344990507256	52.294117647058826	37	84.0
26	114	147.01752590163068	68.66666666666667	38	120.0
26	115	147.01752590163068	68.66666666666667	38	120.0
26	116	147.01752590163068	68.66666666666667	38	120.0
26	117	99999.0	54.416666666666664	39	99999.0
26	118	99999.0	54.416666666666664	39	99999.0
26	119	99999.0	54.416666666666664	39	99999.0
26	120	99999.0	33.0	40	99999.0
26	121	99999.0	33.0	40	99999.0
26	122	99999.0	33.0	40	99999.0
26	123	99999.0	32.6	41	99999.0
26	124	99999.0	32.6	41	99999.0
26	125	99999.0	32.6	41	99999.0
26	126	99999.0	29.375	42	99999.0
26	127	99999.0	29.375	42	99999.0
26	128	99999.0	29.375	42	99999.0
27	96	99999.0	70.0	32	99999.0
27	97	99999.0	70.0	32	99999.0
27	98	99999.0	70.0	32	99999.0
27	105	99999.0	61.0	35	99999.0
27	106	99999.0	61.0	35	99999.0
27	107	99999.0	61.0	35	99999.0
27	111	99999.0	79.5	37	99999.0
27	112	99999.0	79.5	37	99999.0
27	113	99999.0	79.5	37	99999.0
27	117	99999.0	78.0	39	99999.0
27	118	99999.0	78.0	39	99999.0
27	119	99999.0	78.0	39	99999.0
27	39	99999.0	68.0	13	99999.0
27	40	99999.0	68.0	13	99999.0
27	41	99999.0	68.0	13	99999.0
27	42	99999.0	80.0	14	99999.0
27	43	99999.0	80.0	14	99999.0
27	44	99999.0	80.0	14	99999.0
27	48	99999.0	191.0	16	99999.0
27	49	99999.0	191.0	16	99999.0
27	50	99999.0	191.0	16	99999.0
27	51	99999.0	258.5	17	99999.0
27	52	99999.0	258.5	17	99999.0
27	53	99999.0	258.5	17	99999.0
27	66	99999.0	65.0	22	99999.0
27	67	99999.0	65.0	22	99999.0
27	68	99999.0	65.0	22	99999.0
27	90	99999.0	121.0	30	99999.0
27	91	99999.0	121.0	30	99999.0
27	92	99999.0	121.0	30	99999.0
28	36	99999.0	40.0	12	99999.0
28	37	99999.0	40.0	12	99999.0
28	38	99999.0	40.0	12	99999.0
28	39	99999.0	44.857142857142854	13	99999.0
28	40	99999.0	44.857142857142854	13	99999.0
28	41	99999.0	44.857142857142854	13	99999.0
28	42	99999.0	46.55555555555556	14	99999.0
28	43	99999.0	46.55555555555556	14	99999.0
28	44	99999.0	46.55555555555556	14	99999.0
28	45	89.22369675603068	60.52173913043478	15	80.0
28	46	89.22369675603068	60.52173913043478	15	80.0
28	47	89.22369675603068	60.52173913043478	15	80.0
28	48	159.1123912909901	85.20833333333333	16	128.0
28	49	159.1123912909901	85.20833333333333	16	128.0
28	50	159.1123912909901	85.20833333333333	16	128.0
28	51	139.06611187915564	77.26666666666667	17	120.0
28	52	139.06611187915564	77.26666666666667	17	120.0
28	53	139.06611187915564	77.26666666666667	17	120.0
28	54	71.05768349432235	50.07692307692308	18	60.0
28	55	71.05768349432235	50.07692307692308	18	60.0
28	56	71.05768349432235	50.07692307692308	18	60.0
28	57	77.28777008343408	56.75	19	70.0
28	58	77.28777008343408	56.75	19	70.0
28	59	77.28777008343408	56.75	19	70.0
28	60	77.75236203218793	56.64705882352941	20	72.0
28	61	77.75236203218793	56.64705882352941	20	72.0
28	62	77.75236203218793	56.64705882352941	20	72.0
28	63	70.54841650733	55.8	21	60.0
28	64	70.54841650733	55.8	21	60.0
28	65	70.54841650733	55.8	21	60.0
28	66	99999.0	55.357142857142854	22	99999.0
28	67	99999.0	55.357142857142854	22	99999.0
28	68	99999.0	55.357142857142854	22	99999.0
28	87	85.74186234358999	57.93333333333333	29	70.0
28	88	85.74186234358999	57.93333333333333	29	70.0
28	89	85.74186234358999	57.93333333333333	29	70.0
28	90	101.15756805667783	63.0	30	90.0
28	91	101.15756805667783	63.0	30	90.0
28	92	101.15756805667783	63.0	30	90.0
28	93	72.92118259583827	54.791666666666664	31	60.0
28	94	72.92118259583827	54.791666666666664	31	60.0
28	95	72.92118259583827	54.791666666666664	31	60.0
28	96	106.72622478989285	66.05	32	99999.0
28	97	106.72622478989285	66.05	32	99999.0
28	98	106.72622478989285	66.05	32	99999.0
28	99	99999.0	61.92857142857143	33	99999.0
28	100	99999.0	61.92857142857143	33	99999.0
28	101	99999.0	61.92857142857143	33	99999.0
28	102	99999.0	82.4	34	99999.0
28	103	99999.0	82.4	34	99999.0
28	104	99999.0	82.4	34	99999.0
28	105	99999.0	77.14285714285714	35	99999.0
28	106	99999.0	77.14285714285714	35	99999.0
28	107	99999.0	77.14285714285714	35	99999.0
28	108	99999.0	76.57142857142857	36	99999.0
28	109	99999.0	76.57142857142857	36	99999.0
28	110	99999.0	76.57142857142857	36	99999.0
28	111	99999.0	94.0	37	99999.0
28	112	99999.0	94.0	37	99999.0
28	113	99999.0	94.0	37	99999.0
28	114	99999.0	127.5	38	99999.0
28	115	99999.0	127.5	38	99999.0
28	116	99999.0	127.5	38	99999.0
28	117	99999.0	90.66666666666667	39	99999.0
28	118	99999.0	90.66666666666667	39	99999.0
28	119	99999.0	90.66666666666667	39	99999.0
28	120	99999.0	79.66666666666667	40	99999.0
28	121	99999.0	79.66666666666667	40	99999.0
28	122	99999.0	79.66666666666667	40	99999.0
28	123	99999.0	78.5	41	99999.0
28	124	99999.0	78.5	41	99999.0
28	125	99999.0	78.5	41	99999.0
28	126	99999.0	71.875	42	99999.0
28	127	99999.0	71.875	42	99999.0
28	128	99999.0	71.875	42	99999.0
29	39	99999.0	59.0	13	99999.0
29	40	99999.0	59.0	13	99999.0
29	41	99999.0	59.0	13	99999.0
29	42	99999.0	61.0	14	99999.0
29	43	99999.0	61.0	14	99999.0
29	44	99999.0	61.0	14	99999.0
29	45	99999.0	85.0	15	99999.0
29	46	99999.0	85.0	15	99999.0
29	47	99999.0	85.0	15	99999.0
29	48	99999.0	176.5	16	99999.0
29	49	99999.0	176.5	16	99999.0
29	50	99999.0	176.5	16	99999.0
29	51	99999.0	120.0	17	99999.0
29	52	99999.0	120.0	17	99999.0
29	53	99999.0	120.0	17	99999.0
29	54	99999.0	75.0	18	99999.0
29	55	99999.0	75.0	18	99999.0
29	56	99999.0	75.0	18	99999.0
29	57	99999.0	72.5	19	99999.0
29	58	99999.0	72.5	19	99999.0
29	59	99999.0	72.5	19	99999.0
29	60	99999.0	72.33333333333333	20	99999.0
29	61	99999.0	72.33333333333333	20	99999.0
29	62	99999.0	72.33333333333333	20	99999.0
29	63	99999.0	67.25	21	99999.0
29	64	99999.0	67.25	21	99999.0
29	65	99999.0	67.25	21	99999.0
29	66	99999.0	61.5	22	99999.0
29	67	99999.0	61.5	22	99999.0
29	68	99999.0	61.5	22	99999.0
29	87	99999.0	75.0	29	99999.0
29	88	99999.0	75.0	29	99999.0
29	89	99999.0	75.0	29	99999.0
29	90	99999.0	60.0	30	99999.0
29	91	99999.0	60.0	30	99999.0
29	92	99999.0	60.0	30	99999.0
29	93	99999.0	71.2	31	99999.0
29	94	99999.0	71.2	31	99999.0
29	95	99999.0	71.2	31	99999.0
29	96	99999.0	76.8	32	99999.0
29	97	99999.0	76.8	32	99999.0
29	98	99999.0	76.8	32	99999.0
29	99	99999.0	67.66666666666667	33	99999.0
29	100	99999.0	67.66666666666667	33	99999.0
29	101	99999.0	67.66666666666667	33	99999.0
29	102	99999.0	73.33333333333333	34	99999.0
29	103	99999.0	73.33333333333333	34	99999.0
29	104	99999.0	73.33333333333333	34	99999.0
29	108	99999.0	92.33333333333333	36	99999.0
29	109	99999.0	92.33333333333333	36	99999.0
29	110	99999.0	92.33333333333333	36	99999.0
29	114	99999.0	70.6	38	99999.0
29	115	99999.0	70.6	38	99999.0
29	116	99999.0	70.6	38	99999.0
29	117	99999.0	60.285714285714285	39	99999.0
29	118	99999.0	60.285714285714285	39	99999.0
29	119	99999.0	60.285714285714285	39	99999.0
29	120	99999.0	60.0	40	99999.0
29	121	99999.0	60.0	40	99999.0
29	122	99999.0	60.0	40	99999.0
29	123	99999.0	65.33333333333333	41	99999.0
29	124	99999.0	65.33333333333333	41	99999.0
29	125	99999.0	65.33333333333333	41	99999.0
29	126	99999.0	63.0	42	99999.0
29	127	99999.0	63.0	42	99999.0
29	128	99999.0	63.0	42	99999.0
30	102	99999.0	121.0	34	99999.0
30	103	99999.0	121.0	34	99999.0
30	104	99999.0	121.0	34	99999.0
30	105	99999.0	72.0	35	99999.0
30	106	99999.0	72.0	35	99999.0
30	107	99999.0	72.0	35	99999.0
30	108	99999.0	75.5	36	99999.0
30	109	99999.0	75.5	36	99999.0
30	110	99999.0	75.5	36	99999.0
30	111	99999.0	113.0	37	99999.0
30	112	99999.0	113.0	37	99999.0
30	113	99999.0	113.0	37	99999.0
30	114	99999.0	86.5	38	99999.0
30	115	99999.0	86.5	38	99999.0
30	116	99999.0	86.5	38	99999.0
30	117	99999.0	80.0	39	99999.0
30	118	99999.0	80.0	39	99999.0
30	119	99999.0	80.0	39	99999.0
30	120	99999.0	109.66666666666667	40	99999.0
30	121	99999.0	109.66666666666667	40	99999.0
30	122	99999.0	109.66666666666667	40	99999.0
30	123	99999.0	78.33333333333333	41	99999.0
30	124	99999.0	78.33333333333333	41	99999.0
30	125	99999.0	78.33333333333333	41	99999.0
30	126	99999.0	49.333333333333336	42	99999.0
30	127	99999.0	49.333333333333336	42	99999.0
30	128	99999.0	49.333333333333336	42	99999.0
30	87	99999.0	50.0	29	99999.0
30	88	99999.0	50.0	29	99999.0
30	89	99999.0	50.0	29	99999.0
31	39	99999.0	48.0	13	99999.0
31	40	99999.0	48.0	13	99999.0
31	41	99999.0	48.0	13	99999.0
31	42	99999.0	58.0	14	99999.0
31	43	99999.0	58.0	14	99999.0
31	44	99999.0	58.0	14	99999.0
31	45	99999.0	60.5	15	99999.0
31	46	99999.0	60.5	15	99999.0
31	47	99999.0	60.5	15	99999.0
31	48	99999.0	50.0	16	99999.0
31	49	99999.0	50.0	16	99999.0
31	50	99999.0	50.0	16	99999.0
31	51	99999.0	48.0	17	99999.0
31	52	99999.0	48.0	17	99999.0
31	53	99999.0	48.0	17	99999.0
31	54	99999.0	51.833333333333336	18	99999.0
31	55	99999.0	51.833333333333336	18	99999.0
31	56	99999.0	51.833333333333336	18	99999.0
31	57	99999.0	60.875	19	99999.0
31	58	99999.0	60.875	19	99999.0
31	59	99999.0	60.875	19	99999.0
31	60	99999.0	52.666666666666664	20	99999.0
31	61	99999.0	52.666666666666664	20	99999.0
31	62	99999.0	52.666666666666664	20	99999.0
31	63	99999.0	59.875	21	99999.0
31	64	99999.0	59.875	21	99999.0
31	65	99999.0	59.875	21	99999.0
31	66	99999.0	81.625	22	99999.0
31	67	99999.0	81.625	22	99999.0
31	68	99999.0	81.625	22	99999.0
31	87	73.98349918540896	54.785714285714285	29	60.0
31	88	73.98349918540896	54.785714285714285	29	60.0
31	89	73.98349918540896	54.785714285714285	29	60.0
31	90	99999.0	62.7	30	99999.0
31	91	99999.0	62.7	30	99999.0
31	92	99999.0	62.7	30	99999.0
31	93	99999.0	60.57142857142857	31	99999.0
31	94	99999.0	60.57142857142857	31	99999.0
31	95	99999.0	60.57142857142857	31	99999.0
31	96	99999.0	81.5	32	99999.0
31	97	99999.0	81.5	32	99999.0
31	98	99999.0	81.5	32	99999.0
31	99	99999.0	64.0	33	99999.0
31	100	99999.0	64.0	33	99999.0
31	101	99999.0	64.0	33	99999.0
31	102	99999.0	60.666666666666664	34	99999.0
31	103	99999.0	60.666666666666664	34	99999.0
31	104	99999.0	60.666666666666664	34	99999.0
31	105	99999.0	64.46153846153847	35	99999.0
31	106	99999.0	64.46153846153847	35	99999.0
31	107	99999.0	64.46153846153847	35	99999.0
31	108	99999.0	84.0	36	99999.0
31	109	99999.0	84.0	36	99999.0
31	110	99999.0	84.0	36	99999.0
31	111	99999.0	112.0	37	99999.0
31	112	99999.0	112.0	37	99999.0
31	113	99999.0	112.0	37	99999.0
31	114	99999.0	68.0	38	99999.0
31	115	99999.0	68.0	38	99999.0
31	116	99999.0	68.0	38	99999.0
31	117	99999.0	65.0	39	99999.0
31	118	99999.0	65.0	39	99999.0
31	119	99999.0	65.0	39	99999.0
31	120	99999.0	70.0	40	99999.0
31	121	99999.0	70.0	40	99999.0
31	122	99999.0	70.0	40	99999.0
31	123	99999.0	56.0	41	99999.0
31	124	99999.0	56.0	41	99999.0
31	125	99999.0	56.0	41	99999.0
31	126	99999.0	64.0	42	99999.0
31	127	99999.0	64.0	42	99999.0
31	128	99999.0	64.0	42	99999.0
32	105	99999.0	60.0	35	99999.0
32	106	99999.0	60.0	35	99999.0
32	107	99999.0	60.0	35	99999.0
32	117	99999.0	30.0	39	99999.0
32	118	99999.0	30.0	39	99999.0
32	119	99999.0	30.0	39	99999.0
32	42	99999.0	30.0	14	99999.0
32	43	99999.0	30.0	14	99999.0
32	44	99999.0	30.0	14	99999.0
32	57	99999.0	31.0	19	99999.0
32	58	99999.0	31.0	19	99999.0
32	59	99999.0	31.0	19	99999.0
32	87	99999.0	121.0	29	99999.0
32	88	99999.0	121.0	29	99999.0
32	89	99999.0	121.0	29	99999.0
33	42	99999.0	73.0	14	99999.0
33	43	99999.0	73.0	14	99999.0
33	44	99999.0	73.0	14	99999.0
33	45	99999.0	82.2	15	99999.0
33	46	99999.0	82.2	15	99999.0
33	47	99999.0	82.2	15	99999.0
33	48	99999.0	187.0	16	99999.0
33	49	99999.0	187.0	16	99999.0
33	50	99999.0	187.0	16	99999.0
33	51	99999.0	246.5	17	99999.0
33	52	99999.0	246.5	17	99999.0
33	53	99999.0	246.5	17	99999.0
33	57	99999.0	73.5	19	99999.0
33	58	99999.0	73.5	19	99999.0
33	59	99999.0	73.5	19	99999.0
33	60	99999.0	79.8	20	99999.0
33	61	99999.0	79.8	20	99999.0
33	62	99999.0	79.8	20	99999.0
33	63	99999.0	105.0	21	99999.0
33	64	99999.0	105.0	21	99999.0
33	65	99999.0	105.0	21	99999.0
33	66	99999.0	75.33333333333333	22	99999.0
33	67	99999.0	75.33333333333333	22	99999.0
33	68	99999.0	75.33333333333333	22	99999.0
33	84	99999.0	82.0	28	99999.0
33	85	99999.0	82.0	28	99999.0
33	86	99999.0	82.0	28	99999.0
33	87	99999.0	75.5	29	99999.0
33	88	99999.0	75.5	29	99999.0
33	89	99999.0	75.5	29	99999.0
33	90	99999.0	74.6	30	99999.0
33	91	99999.0	74.6	30	99999.0
33	92	99999.0	74.6	30	99999.0
33	93	99999.0	97.5	31	99999.0
33	94	99999.0	97.5	31	99999.0
33	95	99999.0	97.5	31	99999.0
33	96	99999.0	72.5	32	99999.0
33	97	99999.0	72.5	32	99999.0
33	98	99999.0	72.5	32	99999.0
33	99	99999.0	80.0	33	99999.0
33	100	99999.0	80.0	33	99999.0
33	101	99999.0	80.0	33	99999.0
33	102	99999.0	81.5	34	99999.0
33	103	99999.0	81.5	34	99999.0
33	104	99999.0	81.5	34	99999.0
33	105	99999.0	76.5	35	99999.0
[truncated: 1,280 more rows]
