# Supplementary material for: Framework for fusing traffic information from social and physical transportation data
Source: PLoS One. 2018 Aug 2;13(8):e0201531. doi: 10.1371/journal.pone.0201531 (PMC6072031; doi:10.1371/journal.pone.0201531)
Supplement: S1 Dataset — (ZIP) [file pone.0201531.s001.zip › Data/Weibodata.csv]

DAY	HOUR	MINUTE	ROAD	TEXT
9	8	14	North Wenjin Road	At approximately 8:10, two cars crashed in the middle lane of North Wenjin Road near Yayuan Overpass (southbound), resulting in a traffic jam.
